# Supplementary material for: Global transcriptomic analysis of an engineered Escherichia coli strain lacking the phosphoenolpyruvate: carbohydrate phosphotransferase system during shikimic acid production in rich culture medium
Source: Microb Cell Fact. 2014 Feb 21;13:28. doi: 10.1186/1475-2859-13-28 (PMC4015609; doi:10.1186/1475-2859-13-28)
Supplement: Additional file 1 — Differentially upregulated and downregulated genes during EXP/STA1, EXP/STA2 and STA1/STA2 comparisons based on the application of the RP defined by a FDR value ≤ 0.05. [file 1475-2859-13-28-S1.xlsx]

## Sheet: EXP_STA1
		Upregulation			Downregulation
Gene_b number	Average expression	Rank product	e-value	FDR	Rank product	e-value	FDR
MG1655_nmpC_b0553	11.7561	1.00268257637152e-07	0	0	0.986301	4070	1
MG1655_gcvT_b2905	12.0966	1.12935283084212e-07	0	0	0.973312	4070	1
MG1655_putA_b1014	11.8149	1.32069314497219e-07	0	0	0.958112	4070	1
MG1655_lamB_b4036	18.0411	1.42392791910749e-08	0	0	0.993381	4070	1
MG1655_tnaL_b3707	91.714	1.4832582490703e-10	0	0	0.998772	4070	1
MG1655_tnaB_b3709	9.96718	1.49512431506286e-07	0	0	0.983377	4070	1
MG1655_malF_b4033	19.1719	2.11809277967238e-08	0	0	0.991667	4070	1
MG1655_malK_b4035	14.8026	2.33613174228572e-08	0	0	0.990688	4070	1
MG1655_malE_b4034	174.051	2.96651649814059e-11	0	0	0.999754	4070	1
MG1655_tnaA_b3708	60.3464	4.0047972724898e-10	0	0	0.998527	4070	1
MG1655_gcvP_b2903	12.2509	5.61264921448201e-08	0	0	0.97599	4070	1
MG1655_fecB_b4290	14.5864	5.98049726025144e-08	0	0	0.984327	4070	1
MG1655_fecA_b4291	19.9369	7.11963959553743e-09	0	0	0.994849	4070	1
MG1655_pyrB_b4245	10.8487	7.63136369146668e-08	0	0	0.982384	4070	1
MG1655_sdaB_b2797	8.23076	5.49547181280545e-07	0.1	0.00666667	0.956302	4070	1
MG1655_gcvB_b4443	7.49842	7.5895358088429e-07	0.2	0.0117647	0.968573	4070	1
MG1655_asnA_b3744	28.547	7.51299968319087e-07	0.2	0.0125	0.922413	4069.7	1.00985
MG1655_cysH_b2762	11.2772	1.17830035306144e-06	0.3	0.0166667	0.672619	4043.3	1.06712
MG1655_cirA_b2155	9.47003	1.50575927670869e-06	0.4	0.0181818	0.953325	4070	1
MG1655_glpT_b2240	8.61902	1.49284009735929e-06	0.4	0.0190476	0.963314	4070	1
MG1655_sbp_b3917	11.2712	3.06856466567663e-06	0.6	0.0193548	0.362894	3733.1	1.16405
MG1655_guaC_b0104	6.76936	1.40707810539805e-06	0.4	0.02	0.964518	4070	1
MG1655_b4142	5.98057	2.90273639343057e-06	0.6	0.02	0.954445	4070	1
MG1655_ompT_b0565	6.06983	2.61179528787543e-06	0.6	0.0206897	0.953442	4070	1
MG1655_cyoD_b0429	6.63163	1.8800298306966e-06	0.5	0.0208333	0.946278	4069.8	1.00688
MG1655_gcvH_b2904	7.24573	1.3313726043655e-06	0.4	0.0210526	0.946448	4069.9	1.00665
MG1655_cyoB_b0431	6.39203	2.48457622785267e-06	0.6	0.0214286	0.950762	4070	1
MG1655_yieI_b3716	6.63627	1.76507731639365e-06	0.5	0.0217391	0.952367	4070	1
MG1655_b0651	5.95676	3.46334868124918e-06	0.7	0.021875	0.954005	4070	1
MG1655_gpt_b0238	6.40258	2.36563374885973e-06	0.6	0.0222222	0.942686	4069.8	1.00713
MG1655_proX_b2679	7.3363	2.31957858022609e-06	0.6	0.0230769	0.860028	4068.5	1.02198
MG1655_tsx_b0411	6.27574	2.20860119803065e-06	0.6	0.024	0.959971	4070	1
MG1655_fruB_b2169	5.85284	3.74065864349536e-06	0.9	0.0272727	0.948955	4069.9	1.00616
MG1655_fecE_b4287	7.01836	4.41672775342161e-06	1.1	0.0323529	0.940773	4069.8	1.00738
MG1655_livK_b3458	6.07261	5.8867553389102e-06	1.6	0.0421053	0.8744	4068.8	1.01822
MG1655_aspA_b4139	5.74458	5.60778412742505e-06	1.6	0.0432432	0.947612	4069.9	1.0064
MG1655_atpG_b3733	5.54872	5.60671618148572e-06	1.6	0.0444444	0.931346	4069.8	1.00812
MG1655_cyoE_b0428	5.91835	5.48301244351326e-06	1.6	0.0457143	0.907892	4069.4	1.0133
MG1655_nlpA_b3661	7.23591	9.08922855931289e-06	2	0.0465116	0.632672	4027.8	1.07984
MG1655_cysC_b2750	7.01409	8.89287483230097e-06	2	0.047619	0.296793	3567.2	1.17304
MG1655_b1983	5.31417	7.32041343213158e-06	1.9	0.0487179	0.92955	4069.7	1.00835
MG1655_upp_b2498	5.42095	8.16919313257957e-06	2	0.0487805	0.910946	4069.5	1.01257
MG1655_b0834	5.65952	7.46565407988055e-06	2	0.05	0.916068	4069.5	1.01181
MG1655_pyrI_b4244	5.10323	1.03181376838326e-05	2.6	0.0553191	0.932212	4069.8	1.00788
MG1655_yhdU_b3263	6.10521	1.02166828195962e-05	2.6	0.0565217	0.879724	4069	1.01674
MG1655_nupG_b2964	5.427	1.10055388867818e-05	2.8	0.0571429	0.929373	4069.7	1.0086
MG1655_yjcH_b4068	5.30281	1.01232375499048e-05	2.6	0.0577778	0.93435	4069.8	1.00763
MG1655_malG_b4032	5.54088	1.13088503661341e-05	2.9	0.058	0.926042	4069.7	1.00935
MG1655_yccA_b0970	5.05644	1.0939741550853e-05	2.8	0.0583333	0.92086	4069.7	1.0101
MG1655_aphA_b4055	4.92801	1.20539354823896e-05	3	0.0588235	0.929154	4069.7	1.00885
MG1655_atpC_b3731	5.15382	1.00609407034438e-05	2.6	0.0590909	0.917629	4069.5	1.0108
MG1655_uxuA_b4322	4.61979	1.76376611610148e-05	3.7	0.0596774	0.898185	4069.3	1.01454
MG1655_yieJ_b3717	4.93076	1.75265947833244e-05	3.7	0.0606557	0.851562	4068.4	1.02479
MG1655_b0161	4.71747	2.08868866814282e-05	4.1	0.061194	0.916344	4069.5	1.01131
MG1655_rbsR_b3753	5.18443	1.33557319172687e-05	3.2	0.0615385	0.914241	4069.5	1.01206
MG1655_htpG_b0473	4.64397	1.66183067619237e-05	3.7	0.0616667	0.923593	4069.7	1.0096
MG1655_sanA_b2144	6.82476	1.52951217430931e-05	3.6	0.062069	0.83083	4067.3	1.02839
MG1655_aldA_b1415	4.57911	2.00688400919009e-05	4.1	0.0621212	0.919173	4069.6	1.01058
MG1655_creD_b4400	4.93407	1.440659072157e-05	3.5	0.0625	0.874791	4068.8	1.01745
MG1655_ompF_b0929	4.60069	1.82912440758851e-05	4	0.0625	0.917159	4069.5	1.01106
MG1655_yffB_b2471	5.04817	1.63287302539577e-05	3.7	0.0627119	0.856765	4068.5	1.02326
MG1655_accB_b3255	4.57537	2.37439980511173e-05	4.6	0.0630137	0.862117	4068.5	1.02121
MG1655_ampG_b0433	4.56693	1.97730190667063e-05	4.1	0.0630769	0.908579	4069.5	1.01282
MG1655_fecD_b4288	4.97391	1.52238660168077e-05	3.6	0.0631579	0.919893	4069.7	1.01035
MG1655_malM_b4037	4.85686	2.13675216844569e-05	4.3	0.0632353	0.908414	4069.5	1.01307
MG1655_mglB_b2150	5.07359	1.82166361859569e-05	4	0.0634921	0.912645	4069.5	1.01231
MG1655_yhjV_b3539	6.01776	2.53355341523697e-05	4.7	0.0635135	0.852245	4068.4	1.02453
MG1655_b4143	4.77328	1.42036809930972e-05	3.5	0.0636364	0.928524	4069.7	1.0091
MG1655_cysK_b2414	4.89983	2.35355261042105e-05	4.6	0.0638889	0.751108	4058.6	1.04603
MG1655_atpA_b3734	4.83927	1.39089279138419e-05	3.4	0.0641509	0.916192	4069.5	1.01156
MG1655_sdaC_b2796	4.43772	2.2913314101308e-05	4.5	0.0642857	0.902954	4069.4	1.01405
MG1655_b0833	4.74504	2.34707818816386e-05	4.6	0.0647887	0.893834	4069.2	1.01476
MG1655_yceI_b1056	4.80621	1.40968863991641e-05	3.5	0.0648148	0.90478	4069.4	1.01355
MG1655_glnQ_b0809	8.41049	2.29074403986417e-05	4.5	0.0652174	0.845029	4068.1	1.02574
MG1655_cyoC_b0430	4.32519	3.06711700562554e-05	5.6	0.0691358	0.87443	4068.8	1.01796
MG1655_preT_b2146	4.57095	2.70252026193807e-05	5.2	0.0693333	0.904092	4069.4	1.0138
MG1655_yfiC_b2575	4.96415	2.8269122317381e-05	5.3	0.0697368	0.724066	4054.2	1.05441
MG1655_fecC_b4289	4.40921	3.06646437199595e-05	5.6	0.07	0.882951	4069	1.01598
MG1655_cysJ_b2764	5.71562	2.88653328031773e-05	5.4	0.0701299	0.0547	1801.8	1.1375
MG1655_yeaD_b1780	4.32512	2.99128691090007e-05	5.5	0.0705128	0.902159	4069.4	1.01431
MG1655_rbsA_b3749	5.58941	3.05404060090173e-05	5.6	0.0708861	0.862343	4068.5	1.02095
MG1655_aroA_b0908	4.23994	3.5062326437463e-05	6.5	0.0792683	0.876023	4068.9	1.01723
MG1655_cyoA_b0432	4.19046	3.53831255315719e-05	6.6	0.0795181	0.873974	4068.8	1.01847
MG1655_cysD_b2752	5.53971	3.59992710082357e-05	6.8	0.0809524	0.0318082	1337.3	1.05632
MG1655_atpF_b3736	4.06666	3.95460381334126e-05	7.3	0.0829545	0.891655	4069.2	1.01527
MG1655_yciW_b1287	5.507	3.87422901534064e-05	7.2	0.0837209	0.0376171	1472.1	1.08084
MG1655_malT_b3418	4.98463	3.90507782040481e-05	7.3	0.083908	0.860678	4068.5	1.02172
MG1655_yadT_b0158	4.34654	3.83702296542096e-05	7.2	0.0847059	0.837355	4067.7	1.02746
MG1655_mglC_b2148	4.06905	4.81149693641167e-05	9.2	0.102222	0.884543	4069	1.01573
MG1655_cysN_b2751	5.3388	4.56920670142603e-05	9.1	0.102247	0.0220356	1076.5	0.996759
MG1655_sodB_b1656	3.96014	5.03156054653498e-05	9.5	0.103261	0.864734	4068.7	1.02024
MG1655_dppC_b3542	3.97492	4.95606418491555e-05	9.4	0.103297	0.893423	4069.2	1.01502
MG1655_b0030	4.32074	5.27612758293294e-05	9.9	0.105319	0.86104	4068.5	1.02147
MG1655_ycdR_b1023	3.92994	5.21520275035237e-05	9.8	0.105376	0.878944	4069	1.017
MG1655_yhhJ_b3485	3.86849	5.44879367570721e-05	10.2	0.10625	0.869515	4068.7	1.01947
MG1655_b0105	3.85019	5.37269362798041e-05	10.1	0.106316	0.890212	4069.2	1.01552
MG1655_gatB_b2093	4.30359	5.75249080220435e-05	10.9	0.110101	0.856985	4068.5	1.02301
MG1655_ymfD_b1137	4.59986	5.6421719866715e-05	10.7	0.110309	0.853259	4068.4	1.02401
MG1655_ybhC_b0772	4.03187	5.91041330798287e-05	11.2	0.110891	0.785419	4063.6	1.0369
MG1655_yjgF_b4243	3.95094	5.84165538858897e-05	11.1	0.111	0.868563	4068.7	1.01972
MG1655_spoT_b3650	3.89425	5.74305727974027e-05	10.9	0.111224	0.850264	4068.4	1.0253
MG1655_atpE_b3737	3.72775	6.2050328939957e-05	11.6	0.113725	0.873088	4068.8	1.01873
MG1655_dppF_b3540	3.95171	6.68362100064072e-05	12.1	0.115238	0.874668	4068.8	1.01771
MG1655_pdxA_b0052	3.70106	6.62374779815875e-05	12	0.115385	0.869975	4068.7	1.01921
MG1655_manZ_b1819	3.71979	6.8377700974336e-05	12.4	0.115888	0.882783	4069	1.01623
MG1655_yidS_b3690	3.92888	6.57759770099718e-05	12	0.116505	0.843061	4068.1	1.026
MG1655_manY_b1818	3.80056	6.8157644780504e-05	12.4	0.116981	0.881839	4069	1.01649
MG1655_ycjW_b1320	3.92635	6.9475460404473e-05	12.9	0.119444	0.819013	4066.3	1.03023
MG1655_sucD_b0729	3.74002	7.16621390455824e-05	13.4	0.121818	0.872444	4068.8	1.01898
MG1655_ybcT_b0556	3.74096	7.15691090882007e-05	13.4	0.122936	0.858397	4068.5	1.02249
MG1655_b1604	3.59294	7.78046081066323e-05	14.3	0.123276	0.864303	4068.5	1.02044
MG1655_folK_b0142	5.1532	7.33919148156481e-05	13.7	0.123423	0.811176	4065.8	1.03193
MG1655_yicG_b3646	3.9578	7.71197581078715e-05	14.2	0.123478	0.729926	4055.5	1.05256
MG1655_proW_b2678	4.15226	7.48541107975816e-05	13.9	0.124107	0.661845	4038.9	1.07161
MG1655_b0211	3.63851	7.70967527724285e-05	14.2	0.124561	0.858555	4068.5	1.02224
MG1655_yigB_b3812	3.84601	7.5044887473577e-05	14.1	0.124779	0.785585	4063.6	1.03663
MG1655_yqgC_b2940	3.75892	8.1297384631543e-05	15	0.12605	0.786929	4063.7	1.03639
MG1655_cmtB_b2934	8.3392	8.0159844215166e-05	14.9	0.126271	0.705242	4049.9	1.05824
MG1655_cdd_b2143	3.83574	7.9880754343021e-05	14.9	0.12735	0.866737	4068.7	1.01998
MG1655_oppB_b1244	3.81494	8.28749781052542e-05	15.3	0.1275	0.783497	4063.4	1.03764
MG1655_b1809	3.58929	8.90987297183531e-05	16.5	0.136364	0.862404	4068.5	1.0207
MG1655_tpr_b1229	9.24487	9.63923555065065e-05	17.6	0.141935	0.610225	4017.4	1.08637
MG1655_putP_b1015	3.56139	9.57733918391695e-05	17.6	0.143089	0.821253	4066.5	1.02923
MG1655_glpQ_b2239	3.79955	9.53213837203478e-05	17.6	0.144262	0.850561	4068.4	1.02504
MG1655_fepA_b0584	4.42617	0.000105157	18.8	0.1504	0.67171	4043.1	1.06734
MG1655_nupC_b2393	3.61061	0.000107853	19.5	0.153543	0.833336	4067.4	1.02816
MG1655_eco_b2209	3.77082	0.000107438	19.4	0.153968	0.696303	4048.4	1.06062
MG1655_ygfF_b2902	3.57359	0.000111572	20	0.155039	0.813592	4066.1	1.03096
MG1655_yibQ_b3614	3.42601	0.000110497	19.9	0.155469	0.852481	4068.4	1.02427
MG1655_ybcR_b0554	3.78083	0.000113889	20.4	0.155725	0.8294	4067.2	1.02863
MG1655_ygeW_b2870	3.43006	0.000113366	20.4	0.156923	0.85817	4068.5	1.02275
MG1655_atpH_b3735	3.38431	0.000115357	20.9	0.158333	0.856064	4068.5	1.02352
MG1655_cysI_b2763	4.24206	0.000118748	21.6	0.162406	0.278803	3513.4	1.1782
MG1655_acnB_b0118	3.36021	0.00012014	21.8	0.162687	0.853398	4068.4	1.02375
MG1655_asnB_b0674	4.10822	0.000120977	22.1	0.163704	0.813047	4066.1	1.03148
MG1655_thiC_b3994	3.69151	0.000127405	23.3	0.170073	0.669551	4042.3	1.06883
MG1655_cysP_b2425	4.42553	0.000128971	23.5	0.17029	0.0318874	1339.5	1.05639
MG1655_dctA_b3528	3.48933	0.000127199	23.2	0.170588	0.770713	4062	1.04154
MG1655_ndk_b2518	3.56059	0.000134943	24.3	0.171127	0.720196	4053.4	1.05502
MG1655_accC_b3256	3.51207	0.000129845	23.8	0.171223	0.743451	4057.3	1.04786
MG1655_yfeT_b2427	3.7871	0.000130635	24	0.171429	0.770597	4062	1.04181
MG1655_cdh_b3918	3.38662	0.0001321	24.2	0.171631	0.811539	4066	1.03172
MG1655_fimH_b4320	3.26919	0.000141051	25.1	0.171918	0.840946	4068.1	1.02652
MG1655_yhiH_b3486	3.29947	0.000140588	25.1	0.173103	0.841107	4068.1	1.02626
MG1655_yejK_b2186	3.29029	0.000137892	24.8	0.173427	0.820686	4066.5	1.03002
MG1655_prfC_b4375	3.39746	0.000140205	25.1	0.174306	0.782829	4063.3	1.03815
MG1655_yecI_b1902	3.69745	0.000146657	26	0.175676	0.668262	4041.7	1.06895
MG1655_atpD_b3732	3.26225	0.000148037	26.2	0.175839	0.824729	4066.9	1.02907
MG1655_sfcA_b1479	3.30956	0.00014602	25.9	0.17619	0.784318	4063.5	1.0374
MG1655_pckA_b3403	3.34029	0.000150547	26.5	0.176667	0.846517	4068.3	1.02554
MG1655_ycfS_b1113	3.35896	0.000154005	26.9	0.176974	0.758476	4059.8	1.04338
MG1655_rbsK_b3752	3.42922	0.000153254	26.8	0.177483	0.835503	4067.6	1.02795
MG1655_spr_b2175	3.23834	0.000156335	27.3	0.178431	0.816255	4066.1	1.0307
MG1655_b1746	3.33699	0.000162296	28.6	0.185714	0.840189	4067.9	1.02673
MG1655_cbl_b1987	3.33913	0.000164281	28.9	0.186452	0.837733	4067.7	1.0272
MG1655_ytfE_b4209	3.64121	0.000174097	30.1	0.192949	0.807731	4065.5	1.03238
MG1655_ycdZ_b1036	3.17989	0.000177354	30.7	0.194304	0.839302	4067.9	1.02699
MG1655_sdhD_b0722	3.21659	0.00017712	30.6	0.194904	0.798324	4064.9	1.0338
MG1655_ptsG_b1101	3.22613	0.000182424	31.7	0.199371	0.836378	4067.6	1.02769
MG1655_rnb_b1286	3.81302	0.000188392	32.5	0.201863	0.289963	3546.1	1.17304
MG1655_ppiC_b3775	3.40541	0.000191793	32.8	0.202469	0.755056	4059.4	1.04408
MG1655_fimG_b4319	3.11541	0.00018795	32.4	0.2025	0.806798	4065.5	1.0329
MG1655_gltA_b0720	3.31788	0.000202675	34.8	0.213497	0.779994	4062.9	1.03937
MG1655_ansB_b2957	3.27787	0.000209265	35.8	0.218293	0.780473	4063	1.03913
MG1655_tgt_b0406	3.14772	0.000215154	36.7	0.222424	0.748006	4058	1.04723
MG1655_yqgB_b2939	3.1732	0.000230908	38.6	0.223121	0.695401	4048.3	1.06088
MG1655_mdh_b3236	3.03384	0.000218996	37.4	0.223952	0.820743	4066.5	1.02975
MG1655_rbsB_b3751	3.24355	0.00021709	37.2	0.224096	0.818382	4066.3	1.03049
MG1655_glnP_b0810	4.65416	0.000220716	37.7	0.224405	0.701834	4049.6	1.05927
MG1655_manX_b1817	3.13973	0.000230625	38.6	0.224419	0.827444	4067.1	1.02886
MG1655_ybhA_b0766	3.02428	0.000234334	39.1	0.224713	0.775169	4062.4	1.04031
MG1655_yidC_b3705	3.03214	0.000221744	38	0.224852	0.780494	4063	1.03886
MG1655_ydhO_b1655	3.08556	0.000235365	39.4	0.225143	0.820865	4066.5	1.02949
MG1655_tktA_b2935	3.01984	0.000236668	39.7	0.225568	0.808232	4065.5	1.03211
MG1655_hofQ_b3391	7.10017	0.00023036	38.6	0.225731	0.546966	3977	1.10564
MG1655_fimB_b4312	3.75784	0.000226974	38.5	0.226471	0.768577	4061.7	1.04253
MG1655_narK_b1223	3.53657	0.000239255	40.5	0.228814	0.765781	4060.9	1.04286
MG1655_b0831	3.02954	0.000241281	40.8	0.229213	0.77745	4062.7	1.03985
MG1655_hybA_b2996	3.14569	0.000247379	41.1	0.229609	0.732475	4055.9	1.0513
MG1655_adk_b0474	3.23169	0.00026993	44.5	0.247222	0.702741	4049.6	1.059
MG1655_fucR_b2805	3.00341	0.0002795	45.5	0.25	0.813237	4066.1	1.03122
MG1655_rpmG_b3636	3.05855	0.000282141	45.8	0.250273	0.715378	4052.6	1.05702
MG1655_wzxC_b2046	2.98826	0.00027726	45.3	0.250276	0.784735	4063.5	1.03714
MG1655_b1394	4.24286	0.000288934	46.7	0.251075	0.547786	3977.4	1.10483
MG1655_oppC_b1245	3.09397	0.000288288	46.6	0.251892	0.708967	4051.3	1.05806
MG1655_fimC_b4316	2.98316	0.000285618	46.5	0.252717	0.806845	4065.5	1.03264
MG1655_yhdP_b3245	3.26123	0.000292697	47.9	0.254787	0.729312	4055.5	1.0531
MG1655_ydcG_b1424	3.1744	0.000292625	47.9	0.25615	0.681457	4044.7	1.06383
MG1655_rplY_b2185	2.92918	0.00029995	48.6	0.257143	0.748674	4058.3	1.04676
MG1655_suhB_b2533	3.47588	0.000308482	50.2	0.261458	0.751718	4058.8	1.04581
MG1655_pyrE_b3642	3.16261	0.000308364	50.1	0.262304	0.754133	4059.4	1.04462
MG1655_fdoG_b3894	3.01048	0.000325627	52.2	0.262312	0.800289	4065.3	1.03364
MG1655_pyrC_b1062	3.08298	0.000307168	50	0.263158	0.601541	4012.5	1.08887
MG1655_yhdR_b3246	2.97656	0.000343512	54	0.263415	0.791778	4064.3	1.03523
MG1655_cspG_b0990	3.10212	0.000329567	52.7	0.2635	0.694781	4048.3	1.06143
MG1655_bcp_b2480	2.91009	0.000324828	52.2	0.263636	0.737691	4056.6	1.05012
MG1655_rcsF_b0196	2.85531	0.000322496	52	0.263959	0.789052	4063.9	1.03592
MG1655_endA_b2945	3.27657	0.000340462	53.9	0.264216	0.747209	4058	1.0475
MG1655_b1729	3.15959	0.000319138	51.9	0.264796	0.577809	3998.4	1.09306
MG1655_mglA_b2149	3.1663	0.000346393	54.6	0.265049	0.758253	4059.8	1.04365
MG1655_ycdS_b1024	2.86177	0.000334353	53.3	0.265174	0.795093	4064.6	1.03425
MG1655_fimF_b4318	2.96025	0.000340382	53.9	0.265517	0.804665	4065.4	1.03314
MG1655_hokB_b4428	3.01737	0.000338094	53.7	0.265842	0.749119	4058.5	1.04627
MG1655_ylbA_b0515	3.01035	0.000319056	51.9	0.266154	0.674546	4043.9	1.06671
MG1655_atpI_b3739	2.89291	0.000317841	51.8	0.26701	0.803947	4065.4	1.0334
MG1655_proV_b2677	3.0513	0.000316823	51.7	0.267876	0.645853	4032.3	1.07442
MG1655_yqhD_b3011	2.84528	0.000366646	57.1	0.26934	0.792173	4064.4	1.03499
MG1655_glnH_b0811	3.71864	0.000368784	57.4	0.269484	0.700776	4049.5	1.0598
MG1655_yhfZ_b3383	2.77417	0.000389493	59.3	0.269545	0.772493	4062	1.04127
MG1655_yibK_b3606	3.4498	0.000355545	55.8	0.269565	0.428259	3849.7	1.14099
MG1655_yjeI_b4144	2.79733	0.000359955	56.4	0.269856	0.77559	4062.5	1.04007
MG1655_yjeP_b4159	2.91071	0.000365622	57	0.270142	0.797208	4064.7	1.03401
MG1655_b3020	3.34235	0.000377811	58.1	0.270233	0.642009	4030.7	1.07571
MG1655_secG_b3175	2.82263	0.000388153	59.2	0.27032	0.792734	4064.5	1.03475
MG1655_cstA_b0598	2.9447	0.000387066	59.1	0.271101	0.790885	4064.2	1.03546
MG1655_recB_b2820	2.86953	0.000359595	56.4	0.271154	0.781177	4063	1.03833
MG1655_glpX_b3925	3.08373	0.00036557	57	0.271429	0.748469	4058.3	1.04703
MG1655_yfaH_b2238	3.79802	0.000375168	58.1	0.271495	0.679007	4044.2	1.06426
MG1655_b1444	3.20908	0.000385633	59	0.271889	0.738148	4056.6	1.04984
MG1655_aroH_b1704	2.81998	0.000385489	59	0.273148	0.790363	4064	1.03568
MG1655_pntA_b1603	2.76586	0.000396326	60.7	0.274661	0.773626	4062.2	1.04079
MG1655_yheL_b3343	2.82363	0.00040699	62.3	0.279372	0.793891	4064.6	1.03451
MG1655_cpdB_b4213	2.85337	0.00040998	62.6	0.279464	0.729426	4055.5	1.05283
MG1655_b1821	2.80165	0.000412732	63	0.28	0.769684	4061.9	1.04231
MG1655_b0830	2.97205	0.000406492	62.3	0.280631	0.564181	3990.7	1.09785
MG1655_yeiG_b2154	2.78642	0.000429349	64.8	0.285463	0.787373	4063.7	1.03613
MG1655_glnK_b0450	19.0703	0.000440611	66	0.285714	0.104425	2468.4	1.18844
MG1655_nrfA_b4070	2.79126	0.000439963	65.8	0.286087	0.686224	4045.7	1.06242
MG1655_hsdS_b4348	2.82642	0.000428506	64.7	0.286283	0.780881	4063	1.0386
MG1655_fimD_b4317	2.76826	0.00043562	65.3	0.286404	0.783368	4063.3	1.03788
MG1655_b1393	3.45442	0.00043798	65.6	0.286463	0.584895	4003.2	1.09228
MG1655_molR_1_b2115	2.96098	0.000452199	67.7	0.29181	0.762128	4060.1	1.04292
MG1655_actP_b4067	3.14731	0.00045918	68.4	0.293562	0.667512	4041.3	1.06969
MG1655_asnC_b3743	2.81069	0.000466109	69.6	0.297436	0.779354	4062.9	1.03964
MG1655_yeiC_b2166	3.22795	0.00047551	70.8	0.301277	0.717776	4053.1	1.05549
MG1655_yedF_b1930	2.79353	0.000485479	72	0.303797	0.773683	4062.3	1.04055
MG1655_hupA_b4000	2.75011	0.000484566	71.9	0.304661	0.739036	4056.7	1.04906
MG1655_pheA_b2599	2.68138	0.000494726	72.9	0.305021	0.748881	4058.3	1.04649
MG1655_mltA_b2813	2.9345	0.000494065	72.9	0.306303	0.539181	3971.1	1.1077
MG1655_yeeF_b2014	3.14749	0.000503576	74.2	0.307884	0.586499	4004.2	1.09196
MG1655_sodA_b3908	2.64993	0.000500554	74	0.308333	0.754688	4059.4	1.04435
MG1655_b2145	4.45026	0.000517803	75.9	0.313636	0.539267	3971.1	1.10739
MG1655_tpiA_b3919	2.65701	0.000536111	77.7	0.315854	0.753055	4059	1.04533
MG1655_yibP_b3613	2.69027	0.000538497	78.3	0.317004	0.74054	4056.9	1.04884
MG1655_hupB_b0440	2.69165	0.000535192	77.7	0.317143	0.77053	4062	1.04207
MG1655_b1028	6.06123	0.000532079	77.5	0.317623	0.194501	3149.8	1.19085
MG1655_uxuB_b4323	2.65786	0.000528653	77.2	0.317695	0.728144	4055.2	1.0533
MG1655_nfnB_b0578	2.70043	0.000547672	79.7	0.3188	0.773127	4062.1	1.04103
MG1655_b0725	2.87476	0.000547638	79.7	0.32008	0.743261	4057.3	1.04813
MG1655_rbsC_b3750	2.90204	0.000547075	79.6	0.320968	0.733888	4056	1.05078
MG1655_araD_b0061	2.7802	0.000559657	81.2	0.323506	0.733452	4056	1.05105
MG1655_cysW_b2423	3.10141	0.000561887	81.6	0.32381	0.134371	2740.2	1.18932
MG1655_mgsA_b0963	2.67151	0.000566823	82.5	0.326087	0.767514	4061.5	1.04275
MG1655_fimA_b4314	2.62491	0.000577978	83.6	0.326562	0.732226	4055.8	1.05182
MG1655_yigN_b3832	3.42286	0.00057792	83.6	0.327843	0.655862	4036.9	1.07279
MG1655_rspB_b1580	2.70739	0.000572973	83.3	0.327953	0.753588	4059.2	1.04484
MG1655_b2463	2.78397	0.000593477	85.2	0.331518	0.616097	4020.1	1.08358
MG1655_thrA_b0002	2.6501	0.000602281	86.3	0.334496	0.732334	4055.9	1.05157
MG1655_yijP_b3955	2.60737	0.000619802	87.6	0.335632	0.755585	4059.4	1.04382
MG1655_b1425	2.70882	0.000612993	87.3	0.335769	0.703083	4049.6	1.05872
MG1655_rph_b3643	2.80893	0.000608713	87	0.335907	0.582699	4001.9	1.09252
MG1655_rpsF_b4200	2.62151	0.000625087	88.2	0.336641	0.672862	4043.3	1.06683
MG1655_glnL_b3869	7.152	0.000652169	91.7	0.347348	0.362374	3732.2	1.16486
MG1655_yhgE_b3402	2.5965	0.000657002	92.2	0.347925	0.715359	4052.6	1.05729
MG1655_yjhI_b4299	2.88163	0.000650943	91.6	0.348289	0.71751	4052.9	1.05599
MG1655_yieK_b3718	2.81812	0.000667015	93.2	0.349064	0.670341	4042.6	1.06834
MG1655_b0655	2.67291	0.000673564	93.9	0.350373	0.753165	4059	1.04506
MG1655_srlD_b2705	2.78465	0.000666723	93.2	0.350376	0.71386	4052.4	1.05752
MG1655_ybjP_b0865	2.6079	0.000677807	94.4	0.350929	0.758782	4059.8	1.04311
MG1655_b1391	3.18188	0.00068208	95.2	0.352593	0.534346	3968.2	1.10906
MG1655_pntB_b1602	2.58346	0.000696736	96.9	0.35365	0.668152	4041.6	1.06921
MG1655_yjjQ_b4365	10.5274	0.000692568	96.5	0.354779	0.164677	2965.3	1.1928
MG1655_gntP_b4321	7.75984	0.000694817	96.9	0.354945	0.270186	3483.9	1.17819
MG1655_hcaR_b2537	2.60784	0.000708785	98	0.355072	0.738739	4056.7	1.04933
MG1655_b2258	2.56726	0.00069099	96.4	0.35572	0.746547	4057.7	1.04769
MG1655_cspC_b1823	2.58014	0.000708771	98	0.356364	0.681518	4044.7	1.06328
MG1655_fumA_b1612	2.59641	0.00071999	99.6	0.359567	0.752497	4059	1.0456
MG1655_b2339	10.8225	0.000734046	101	0.363309	0.11451	2569.8	1.19027
MG1655_nusB_b0416	2.62242	0.000753481	103.3	0.368929	0.620819	4022.2	1.0824
MG1655_yeiA_b2147	2.53337	0.000752561	103.1	0.369534	0.731962	4055.8	1.05209
MG1655_mcrB_b4346	2.55634	0.000772154	104.6	0.372242	0.736604	4056.3	1.05031
MG1655_rbsD_b3748	2.65234	0.000788114	106.3	0.375618	0.734381	4056.1	1.05053
MG1655_hisI_b2026	2.65127	0.000786026	106	0.375887	0.479977	3914.4	1.12645
MG1655_b1630	2.5542	0.000793744	106.9	0.376408	0.655	4036.7	1.07302
MG1655_atpB_b3738	2.50794	0.000802843	108	0.378947	0.74305	4057.2	1.04837
MG1655_udp_b3831	2.59558	0.00081466	109.2	0.380488	0.738151	4056.6	1.04957
MG1655_nrdB_b2235	2.68443	0.00080933	108.9	0.380769	0.632607	4027.8	1.08013
MG1655_fkpA_b3347	2.64179	0.000822605	110.7	0.384375	0.599306	4011.5	1.09008
MG1655_sdhB_b0724	2.55742	0.00082982	112.1	0.386552	0.730682	4055.7	1.05234
MG1655_ycaO_b0905	2.55008	0.000837592	112.5	0.386598	0.609673	4017.3	1.08664
MG1655_b2420	2.51269	0.000829397	112	0.387543	0.742664	4057.2	1.04864
MG1655_b1629	2.54757	0.000844514	113.5	0.388699	0.596426	4010.2	1.09002
MG1655_codA_b0337	2.48659	0.000863267	115.7	0.394881	0.692363	4047.9	1.06161
MG1655_gatA_b2094	2.5838	0.000879459	117.2	0.395946	0.726321	4054.8	1.05374
MG1655_ybcO_b0549	5.86257	0.0008787	117.2	0.397288	0.296504	3566.5	1.17435
MG1655_lpp_b1677	2.45519	0.000875988	116.9	0.397619	0.720131	4053.4	1.0553
MG1655_efp_b4147	2.45507	0.000899582	118.8	0.4	0.700789	4049.5	1.05952
MG1655_yedE_b1929	2.47442	0.000917472	120.9	0.401661	0.70077	4049.5	1.06008
MG1655_phnD_b4105	2.67257	0.000915957	120.7	0.402333	0.633958	4028.4	1.07913
MG1655_gltP_b4077	2.48631	0.000914712	120.6	0.403344	0.725161	4054.8	1.05402
MG1655_napD_b2207	2.47625	0.000909036	120.2	0.403356	0.709244	4051.3	1.05778
MG1655_grpE_b2614	2.43718	0.000932714	122.2	0.404636	0.724852	4054.8	1.05429
MG1655_cysB_b1275	2.54055	0.000952779	124.4	0.406536	0.482031	3916.9	1.1249
MG1655_yiaD_b3552	3.88254	0.000948042	124.1	0.406885	0.488961	3923.7	1.12427
MG1655_cysA_b2422	2.68998	0.000938343	123.4	0.407261	0.195432	3155.8	1.19087
MG1655_yheM_b3344	2.44676	0.000945477	124	0.407895	0.717584	4053	1.05574
MG1655_tag_b3549	2.42977	0.000984689	126.1	0.408091	0.691258	4047.5	1.06178
MG1655_dppD_b3541	2.48748	0.000983321	126.1	0.409416	0.717027	4052.9	1.05627
MG1655_ytfN_b4221	2.45267	0.000981451	126	0.410423	0.726354	4054.8	1.05347
MG1655_yjjM_b4357	2.69788	0.0010146	129.4	0.412102	0.64747	4032.8	1.07398
MG1655_yhjU_b3538	2.45904	0.00100092	128.2	0.412219	0.677496	4044.2	1.06482
MG1655_manA_b1613	2.39144	0.00102572	131.1	0.412264	0.71642	4052.8	1.05679
MG1655_b3553	2.39045	0.00102149	130.3	0.412342	0.722913	4054	1.05463
MG1655_aceA_b4015	2.48681	0.00100457	128.7	0.4125	0.67633	4044.1	1.06536
MG1655_yihT_b3881	2.61349	0.000995098	127.9	0.412581	0.634029	4028.4	1.07884
MG1655_katG_b3942	2.41871	0.00101947	130.1	0.413016	0.681957	4045	1.0628
MG1655_b1745	2.57118	0.00101349	129.3	0.413099	0.638789	4030.1	1.0767
MG1655_uspA_b3495	2.40327	0.00102551	131.1	0.413565	0.721647	4053.9	1.05488
MG1655_b1171	2.41039	0.00104025	133	0.416928	0.688842	4046.7	1.06185
MG1655_pldA_b3821	2.4004	0.00104539	133.8	0.418125	0.668105	4041.6	1.06949
MG1655_mhpD_b0350	2.40723	0.00105328	134.3	0.41838	0.687282	4046.1	1.06225
MG1655_yieP_b3755	2.46088	0.00107877	136.3	0.423292	0.642245	4030.8	1.07545
MG1655_mcrC_b4345	2.56466	0.00111349	140.2	0.434056	0.566244	3991.9	1.09758
MG1655_b4140	2.44806	0.00112902	142	0.436923	0.710281	4051.5	1.05756
MG1655_b2174	2.39663	0.00112122	141.6	0.437037	0.717007	4052.9	1.05654
MG1655_b1057	2.58023	0.00115187	144.4	0.438906	0.548264	3977.6	1.10397
MG1655_yfeU_b2428	2.39292	0.00114969	144	0.439024	0.699468	4049.1	1.06053
MG1655_glpK_b3926	2.56828	0.00114384	143.3	0.439571	0.675528	4044	1.06617
MG1655_ycbQ_b0938	2.49965	0.00114922	144	0.440367	0.591141	4006.7	1.09085
MG1655_talB_b0008	2.35414	0.00117404	147	0.442771	0.70462	4049.9	1.05852
MG1655_yccF_b0961	2.36796	0.00116745	146.3	0.443333	0.66195	4038.9	1.07133
MG1655_oppF_b1247	2.3772	0.00117282	147	0.444109	0.652012	4035.2	1.07348
MG1655_sucA_b0726	2.40935	0.00118952	148.7	0.44521	0.705799	4050	1.05799
MG1655_dgt_b0160	2.37287	0.00118595	148.3	0.445345	0.671518	4042.9	1.06757
MG1655_nrdA_b2234	2.44532	0.00119918	150	0.447761	0.464811	3895	1.12931
MG1655_b1487	2.48689	0.0012226	151.8	0.450445	0.659089	4037.9	1.07248
MG1655_yjiC_b4325	2.68083	0.00121931	151.6	0.45119	0.561667	3988.7	1.09882
MG1655_yadN_b0141	5.00181	0.0012466	153.7	0.454734	0.317689	3628.7	1.17206
MG1655_b0832	2.38178	0.00127115	155.7	0.456598	0.581371	4001	1.09317
MG1655_yigF_b3817	3.09268	0.00126884	155.4	0.457059	0.539462	3971.3	1.10714
MG1655_sucC_b0728	2.40468	0.00126851	155.3	0.458112	0.695365	4048.3	1.06115
MG1655_ppiB_b0525	2.29682	0.00128674	157	0.459064	0.699873	4049.1	1.06025
MG1655_b1541	2.59313	0.00131543	159.3	0.463081	0.636708	4029.2	1.07761
MG1655_b1392	2.71997	0.00131499	159.2	0.46414	0.535774	3969	1.10866
MG1655_yjcS_b4083	3.19975	0.0013282	160.8	0.466087	0.505483	3942.3	1.11743
MG1655_b1674	2.96191	0.00136901	163.8	0.47069	0.548218	3977.5	1.10425
MG1655_mhpF_b0351	2.32673	0.00135436	162.9	0.470809	0.662009	4038.9	1.07104
MG1655_potD_b1123	2.38098	0.00136627	163.5	0.471182	0.50045	3937.3	1.11951
MG1655_b1172	2.47047	0.00140835	166.6	0.474644	0.546217	3976.5	1.10581
MG1655_ppa_b4226	2.29094	0.00140368	165.7	0.474785	0.667245	4041	1.07018
MG1655_yraH_b3142	2.48543	0.00141768	167.4	0.475568	0.644985	4032.1	1.07494
MG1655_rplU_b3186	2.32496	0.00140814	166.5	0.475714	0.563232	3990	1.09827
MG1655_mrdA_b0635	2.28294	0.00142394	168.2	0.476487	0.675785	4044	1.06561
MG1655_yjdA_b4109	2.29339	0.00144589	170.7	0.479494	0.679893	4044.4	1.06404
MG1655_yjiT_b4342	2.35957	0.00144313	170.6	0.480563	0.683216	4045.1	1.06254
MG1655_fis_b3261	2.3495	0.00145599	171.8	0.481232	0.507158	3944.2	1.11734
MG1655_yihL_b3872	2.36928	0.00144272	170.4	0.481356	0.568676	3992.8	1.09662
MG1655_mhpE_b0352	2.3	0.00149807	175.9	0.483242	0.639086	4030.1	1.07642
MG1655_tyrB_b4054	2.38117	0.00149095	175.1	0.483702	0.486699	3921.2	1.12516
MG1655_melA_b4119	2.3278	0.00149553	175.7	0.484022	0.687373	4046.2	1.06199
MG1655_yjaH_b4001	2.27759	0.00148977	175.1	0.485042	0.681822	4044.9	1.06305
MG1655_cysU_b2424	2.43832	0.0015073	177.3	0.485753	0.0422584	1572.7	1.09825
MG1655_ygiC_b3038	2.27574	0.00148792	175	0.486111	0.659769	4038.3	1.0723
MG1655_iclR_b4018	2.37986	0.00148252	174.2	0.486592	0.479199	3913.4	1.12746
MG1655_b0165	2.72507	0.0014867	174.9	0.487187	0.577805	3998.4	1.09336
MG1655_yhgF_b3407	2.27164	0.00151652	178.8	0.488525	0.67065	4042.6	1.06806
MG1655_ybaE_b0445	2.25727	0.00153587	180.7	0.491033	0.681477	4044.7	1.06356
MG1655_yliG_b0835	2.37096	0.00154411	181.2	0.491057	0.380655	3770.3	1.15938
MG1655_srlA_b2702	2.44633	0.00153053	180.4	0.491553	0.649132	4034.1	1.07404
MG1655_hsdM_b4349	2.27391	0.00156119	182.8	0.494054	0.632586	4027.8	1.08042
MG1655_ybfP_b0689	2.27349	0.00162501	187.7	0.497878	0.669667	4042.3	1.06854
MG1655_yqhA_b3002	2.26166	0.00163216	188.4	0.498413	0.621831	4022.8	1.08198
MG1655_nuoL_b2278	2.22304	0.00163498	188.9	0.498417	0.667351	4041.1	1.06992
MG1655_ugpE_b3451	2.44313	0.00163953	189.4	0.498421	0.529781	3963	1.11195
MG1655_acs_b4069	2.572	0.00161702	187.1	0.498933	0.517194	3952.1	1.11547
MG1655_chaA_b1216	2.30819	0.00162448	187.6	0.498936	0.612159	4017.9	1.08504
MG1655_hsdR_b4350	2.241	0.00159016	185.3	0.499461	0.67477	4043.9	1.06643
MG1655_tbpA_b0068	2.2145	0.00165268	190.4	0.499738	0.678933	4044.2	1.06454
MG1655_thrB_b0003	2.22226	0.00161584	187	0.5	0.675676	4044	1.06589
MG1655_yidX_b3696	2.43853	0.00166499	191	0.5	0.641063	4030.4	1.07592
MG1655_pgi_b4025	2.23386	0.00159904	186.1	0.500269	0.671513	4042.9	1.06786
MG1655_b2349	2.23901	0.00167875	192.4	0.501042	0.637548	4029.5	1.07741
MG1655_mhpC_b0349	2.25106	0.00161518	187	0.50134	0.649719	4034.5	1.07386
MG1655_b0805	2.58236	0.00167646	192.3	0.502089	0.374239	3757.2	1.16035
MG1655_b2321	2.24826	0.00170788	195.3	0.504651	0.611656	4017.8	1.0856
MG1655_glyA_b2551	2.23214	0.00170121	194.9	0.504922	0.644836	4032.1	1.07551
MG1655_minE_b1174	2.30505	0.0016993	194.6	0.505455	0.66388	4039.9	1.07102
MG1655_b1631	2.30693	0.00172942	196.6	0.506701	0.487409	3921.8	1.12469
MG1655_b1744	2.61289	0.00174538	198.4	0.510026	0.572692	3995.5	1.09496
MG1655_lit_b1139	2.2245	0.00175562	199.1	0.510513	0.664097	4039.9	1.07074
MG1655_b4124	2.30572	0.00178362	201.2	0.51066	0.633043	4027.9	1.07958
MG1655_evgS_b2370	2.24092	0.00177611	200.7	0.510687	0.676364	4044.1	1.06508
MG1655_solA_b1059	2.28157	0.00176912	200.2	0.510714	0.503432	3940.4	1.11816
MG1655_ryiA_b4456	2.50301	0.00176722	200	0.511509	0.548893	3978.2	1.10383
MG1655_galS_b2151	2.40845	0.00179122	202.2	0.511899	0.615934	4020	1.08385
MG1655_uxaC_b3092	2.29635	0.00182975	205	0.5125	0.620704	4022.2	1.08269
MG1655_btuB_b3966	2.20005	0.00182786	204.9	0.513534	0.661789	4038.9	1.07189
MG1655_b0934	3.41214	0.00180569	203.6	0.514141	0.400509	3807.2	1.1516
MG1655_ycaL_b0909	2.36877	0.00182529	204.8	0.514573	0.531537	3965.6	1.11112
MG1655_xseB_b0422	2.18863	0.00182148	204.6	0.515365	0.665019	4040.1	1.07023
MG1655_narG_b1224	2.40514	0.00186098	207	0.516209	0.623376	4023.4	1.08156
MG1655_infA_b0884	2.22355	0.0018826	208.9	0.518362	0.559208	3987.3	1.10025
MG1655_b1389	2.93476	0.00188095	208.8	0.519403	0.304197	3589.6	1.17384
MG1655_ygeA_b2840	2.18212	0.00191013	211.1	0.522525	0.645648	4032.3	1.07471
MG1655_b3176	2.28153	0.00192215	212.2	0.52266	0.411011	3824	1.14697
MG1655_b2275	3.24635	0.00194737	213.7	0.523775	0.398699	3803.7	1.15229
MG1655_rtT_b4425	2.47558	0.00192184	212.2	0.523951	0.169189	2995.3	1.19335
MG1655_fdhE_b3891	2.21607	0.00194503	213.6	0.524816	0.592049	4007.2	1.09069
MG1655_b3419	7.01418	0.00196518	215.1	0.525917	0.0404168	1533.3	1.08977
MG1655_gnd_b2029	2.17044	0.00197832	215.8	0.526341	0.638771	4030.1	1.07699
MG1655_ninE_b0548	3.26576	0.00202611	219.1	0.529227	0.4002	3806.6	1.15212
MG1655_sdhA_b0723	2.21758	0.00202217	218.7	0.52954	0.627421	4025	1.08054
MG1655_iadA_b4328	2.18854	0.00201807	218.5	0.53034	0.636537	4029.2	1.0779
MG1655_trpR_b4393	2.18768	0.00201742	218.2	0.5309	0.629957	4026.4	1.08062
MG1655_rspA_b1581	2.13815	0.00206118	221.9	0.532134	0.664631	4040.1	1.07051
MG1655_nlp_b3188	2.3282	0.00204343	221	0.53253	0.579649	3999.3	1.093
MG1655_ttk_b3641	2.2178	0.00206055	221.8	0.533173	0.536657	3969.3	1.10843
MG1655_bglJ_b4366	5.62484	0.00209327	224.9	0.534204	0.0726524	2086.6	1.15665
MG1655_bax_b3570	2.12282	0.00213816	228.4	0.534895	0.661511	4038.9	1.07218
MG1655_b2359	2.26741	0.00207545	223.7	0.535167	0.416669	3832.7	1.14477
MG1655_b4250	2.16209	0.00209028	224.9	0.535476	0.624585	4023.4	1.08069
MG1655_pfs_b0159	2.16187	0.00213617	228.2	0.535681	0.635313	4028.6	1.07803
MG1655_oppD_b1246	2.18485	0.00210689	226.3	0.536256	0.558443	3986.5	1.10033
MG1655_speD_b0120	2.32412	0.00215088	229.6	0.536449	0.217332	3268.2	1.19147
MG1655_crp_b3357	2.1224	0.00213407	228.1	0.536706	0.647008	4032.8	1.07427
MG1655_recF_b3700	2.19283	0.00209013	224.9	0.536754	0.607749	4016.2	1.08693
MG1655_b1488	2.22277	0.00211997	227.1	0.536879	0.614284	4019.1	1.08448
MG1655_trpS_b3384	2.16503	0.00215883	230.4	0.537063	0.576194	3997.5	1.09401
MG1655_ybaV_b0442	2.47836	0.00221192	233.7	0.537241	0.552925	3982.6	1.1026
MG1655_b1583	2.13358	0.00213091	227.8	0.537264	0.652633	4035.2	1.07319
MG1655_gltL_b0652	2.11189	0.00220514	233.3	0.537558	0.639834	4030.4	1.07621
MG1655_epd_b2927	2.16143	0.00222517	234.5	0.537844	0.654393	4036.2	1.07317
MG1655_b1200	2.12422	0.00219512	232.5	0.538194	0.657626	4037.4	1.07264
MG1655_fabI_b1288	2.14308	0.00220269	233.1	0.538337	0.618812	4021.5	1.08338
MG1655_b2971	2.58076	0.00217871	231.8	0.53907	0.229443	3323.9	1.18499
MG1655_b2505	2.23322	0.0021943	232.5	0.539443	0.503164	3939.9	1.11834
MG1655_yohH_b2139	3.20418	0.00225462	237.2	0.541553	0.247165	3396.7	1.18228
MG1655_tig_b0436	2.18926	0.00225284	237	0.542334	0.523605	3958	1.11524
MG1655_dsdC_b2364	2.15409	0.0022953	241.2	0.549431	0.594065	4008.8	1.09053
MG1655_tauA_b0365	2.33634	0.00231231	242.6	0.551364	0.347335	3700.5	1.16588
MG1655_ascG_b2714	2.08829	0.0023399	244.7	0.554875	0.651309	4034.8	1.07366
MG1655_ygbE_b2749	2.23136	0.00234947	245.3	0.554977	0.130149	2705.3	1.19071
MG1655_pepD_b0237	2.08738	0.00236503	246.7	0.556885	0.623998	4023.4	1.08127
MG1655_ycdT_b1025	3.72177	0.00237379	247.4	0.557207	0.248637	3401.6	1.1807
MG1655_yjhH_b4298	2.23352	0.00242322	250.9	0.56382	0.551988	3981.5	1.10321
MG1655_yjjW_b4379	2.5742	0.00246144	253.8	0.565256	0.42059	3838.6	1.1438
MG1655_b2595	2.07545	0.00246864	254.5	0.565556	0.637592	4029.5	1.07712
MG1655_rpsO_b3165	2.12588	0.00244001	252.3	0.565695	0.5681	3992.7	1.0972
MG1655_mog_b0009	2.0831	0.00245806	253.6	0.566071	0.644868	4032.1	1.07523
MG1655_pspE_b1308	2.12886	0.00245262	253.1	0.566219	0.633949	4028.4	1.07942
MG1655_dacA_b0632	2.11044	0.00250443	257.1	0.56755	0.588333	4005.3	1.09166
MG1655_gdhA_b1761	2.08323	0.00249457	256.2	0.568071	0.625935	4024.2	1.08061
MG1655_ycbC_b0920	2.20699	0.00250179	257	0.568584	0.533633	3967.1	1.10937
MG1655_ydcP_b1435	2.11144	0.00253072	259.3	0.56989	0.586984	4004.4	1.09171
MG1655_malY_b1622	2.10733	0.00252893	259.2	0.570925	0.6202	4021.8	1.08288
MG1655_b1627	2.1362	0.00254547	260.7	0.571711	0.512578	3948.1	1.11591
MG1655_sucB_b0727	2.12517	0.00255631	261.6	0.572429	0.622323	4023.1	1.08177
MG1655_cysM_b2421	2.23503	0.00256766	262.5	0.573144	0.17859	3059.5	1.19139
MG1655_b1498	2.06959	0.00260365	265.1	0.57381	0.635277	4028.6	1.07832
MG1655_nhaB_b1186	2.0585	0.00261253	265.8	0.574082	0.61887	4021.5	1.08309
MG1655_narH_b1225	2.23116	0.00259339	264.7	0.574187	0.601847	4012.6	1.08831
MG1655_entD_b0583	2.35694	0.00258484	264	0.575163	0.442516	3867.9	1.13561
MG1655_b0937	2.18167	0.00259088	264.6	0.575217	0.35711	3721.9	1.16564
MG1655_pepE_b4021	2.07256	0.00268598	272.2	0.580384	0.601701	4012.5	1.08858
MG1655_b1976	2.06309	0.00266455	270.1	0.58086	0.634466	4028.6	1.07861
MG1655_b2248	2.07754	0.00268307	272	0.581197	0.611023	4017.7	1.08586
MG1655_holD_b4372	2.07345	0.00269891	273.3	0.581489	0.582349	4001.7	1.09306
MG1655_thiD_b2103	2.13622	0.00266414	270	0.581897	0.524688	3958.9	1.11424
MG1655_yciI_b1251	2.10825	0.00267164	271.2	0.581974	0.565449	3991.5	1.09777
MG1655_ampC_b4150	2.06762	0.00268193	272	0.582441	0.59363	4008.6	1.09078
MG1655_b1284	2.04936	0.00273799	275.7	0.58535	0.605964	4015.5	1.08733
MG1655_ymfE_b1138	2.15453	0.00274818	276.3	0.585381	0.611735	4017.8	1.08531
MG1655_yabJ_b0066	2.29503	0.0027591	277.1	0.585835	0.508235	3944.9	1.11659
MG1655_mreD_b3249	2.05289	0.00278701	279	0.588608	0.624453	4023.4	1.08098
MG1655_nuoE_b2285	2.02196	0.00279532	279.7	0.588842	0.630206	4026.5	1.08036
MG1655_rplM_b3231	2.0636	0.00282439	281.4	0.591176	0.538205	3970.5	1.10846
MG1655_yidZ_b3711	2.03067	0.00285003	283.3	0.592678	0.615503	4020	1.08414
MG1655_b2195	2.04645	0.00284527	282.9	0.593082	0.604225	4014.1	1.08783
MG1655_gidA_b3741	2.05782	0.00287636	285.1	0.595198	0.577053	3998	1.09384
MG1655_nirD_b3366	2.17264	0.00289017	285.8	0.595417	0.181598	3078	1.19118
MG1655_oppA_b1243	2.0301	0.00295999	289.5	0.595679	0.575231	3996.9	1.09444
MG1655_b3227	3.26586	0.00297065	290.3	0.596099	0.263489	3459.4	1.17867
MG1655_yjfZ_b4204	2.59707	0.00295261	289.4	0.596701	0.127556	2684.5	1.19047
MG1655_yjeJ_b4145	2.20152	0.00294858	289.3	0.597727	0.569942	3993.7	1.09567
MG1655_glnS_b0680	2.14123	0.00292567	287.7	0.598129	0.317172	3627.4	1.1724
MG1655_fldA_b0684	2.03778	0.00293874	288.6	0.598755	0.583533	4002.3	1.09233
MG1655_gor_b3500	2.03931	0.00294784	289.2	0.598758	0.618754	4021.5	1.08367
MG1655_fucO_b2799	2.09089	0.00302701	294.4	0.603279	0.612286	4018	1.08477
MG1655_ycjM_b1309	2.02941	0.00306779	297.1	0.603862	0.600361	4012	1.08933
MG1655_mioC_b3742	2.01937	0.00306318	296.9	0.604684	0.604811	4014.8	1.08743
MG1655_codB_b0336	2.07243	0.0030563	296.5	0.605102	0.519671	3954	1.11506
MG1655_yaiD_b0393	2.08468	0.00305622	296.5	0.606339	0.472397	3905.6	1.12944
MG1655_glpF_b3927	2.05847	0.00310322	300.8	0.610142	0.610892	4017.7	1.08616
MG1655_dcuA_b4138	2.00945	0.00314999	304.1	0.614343	0.621423	4022.6	1.08222
MG1655_mdoB_b4359	1.99858	0.00314839	304.1	0.615587	0.599414	4011.5	1.08979
MG1655_yaeB_b0195	2.05207	0.00319376	307.8	0.620565	0.514281	3949.6	1.11571
MG1655_yhbL_b3209	3.39944	0.00321087	308.9	0.621529	0.240712	3373.7	1.18375
MG1655_ybjT_b0869	1.98956	0.00323257	310.3	0.623092	0.600045	4011.8	1.08957
MG1655_yhjN_b3532	2.13545	0.00324622	311.9	0.62505	0.245001	3388	1.18131
MG1655_rhaS_b3905	2.12952	0.00325791	312.6	0.6252	0.474025	3907.3	1.12863
MG1655_yjiD_b4326	2.09947	0.00332143	317.3	0.627075	0.203251	3197	1.18759
MG1655_b1330	1.9858	0.00332845	318	0.627219	0.603687	4013.7	1.08802
MG1655_dppB_b3543	2.03548	0.00328824	314.9	0.627291	0.606293	4015.8	1.08711
MG1655_b4125	1.9989	0.00328445	314.4	0.627545	0.547978	3977.4	1.10453
MG1655_kdgK_b3526	2.0098	0.00331779	317.1	0.627921	0.575267	3997	1.09417
MG1655_pmrD_b2259	1.98181	0.00330027	316	0.628231	0.608032	4016.4	1.08669
MG1655_b1748	2.21718	0.00331713	317	0.628968	0.527957	3961.8	1.11349
MG1655_ybeA_b0636	2.04404	0.00336806	320.2	0.629077	0.458514	3888	1.1299
MG1655_b1721	2.36831	0.00339423	322.1	0.629102	0.388292	3784.5	1.1584
MG1655_yejM_b2188	1.96527	0.00338471	321.5	0.629159	0.612505	4018	1.08448
MG1655_dnaB_b4052	2.01194	0.00338112	321.4	0.630196	0.529255	3962.8	1.11315
MG1655_yidE_b3685	1.98572	0.00336668	320.2	0.630315	0.614715	4019.5	1.0843
MG1655_ybbN_b0492	1.9751	0.00342695	323.6	0.630799	0.586023	4003.7	1.09212
MG1655_yiaI_b3573	2.01873	0.00344283	325.1	0.63249	0.561515	3988.7	1.09912
MG1655_b1707	2.03384	0.00345802	326.6	0.634175	0.571638	3994.9	1.09539
MG1655_b1776	2.60435	0.00351127	330.2	0.639922	0.116498	2588.4	1.19116
MG1655_holA_b0640	1.95161	0.0035438	331.6	0.641393	0.604231	4014.1	1.08754
MG1655_b2360	1.95166	0.00364475	338.7	0.645143	0.60142	4012.5	1.08917
MG1655_farR_b0730	2.04014	0.00370659	342.6	0.645198	0.527457	3961.8	1.11443
MG1655_b1086	1.97056	0.00368452	340.7	0.645265	0.554237	3983.8	1.10263
MG1655_dcp_b1538	1.94772	0.00366066	339.5	0.645437	0.589462	4005.9	1.09123
MG1655_phnC_b4106	2.14781	0.00367711	340.2	0.645541	0.390536	3788.6	1.15824
MG1655_b3839	1.95319	0.00370329	342.4	0.646038	0.556563	3985.5	1.10158
MG1655_nuoG_b2283	1.95406	0.00373104	344.4	0.646154	0.532246	3965.8	1.11025
MG1655_ygiB_b3037	1.96166	0.00364435	338.7	0.646374	0.563114	3990	1.09857
MG1655_phpB_b0638	2.05758	0.0036386	338.3	0.646845	0.57464	3996.6	1.09466
MG1655_ushA_b0480	1.94432	0.00369995	342.2	0.646881	0.602629	4013.1	1.08815
MG1655_murB_b3972	1.96985	0.0036083	336.4	0.646923	0.555451	3984.4	1.10219
MG1655_b2324	2.0942	0.00372786	344.4	0.647368	0.526349	3960.3	1.11432
MG1655_ygjH_b3074	2.06111	0.0036022	336.1	0.647592	0.451574	3880.1	1.13155
MG1655_fliY_b1920	1.99093	0.00359209	335.5	0.647683	0.504021	3941.1	1.11773
MG1655_ybgC_b0736	1.97251	0.00362576	337.5	0.647793	0.518746	3953.2	1.11515
MG1655_gltF_b3214	1.99727	0.00363567	338.2	0.647893	0.540562	3972.9	1.10697
MG1655_yihX_b3885	1.95081	0.0037563	346	0.64794	0.589381	4005.9	1.09153
MG1655_gatZ_b2095	2.04873	0.00379535	348.2	0.650841	0.568379	3992.8	1.09692
MG1655_ymcC_b0986	2.47426	0.0038202	350.2	0.650929	0.22147	3287.2	1.18929
MG1655_b2495	2.11607	0.00381958	350.2	0.652142	0.524679	3958.8	1.11453
MG1655_cydC_b0886	1.97638	0.00385645	352.2	0.652222	0.439282	3864.4	1.13793
MG1655_cybB_b1418	1.92298	0.00388625	353.8	0.652768	0.582616	4001.9	1.09282
MG1655_ygiL_b3043	1.99669	0.00387266	353.3	0.65305	0.53154	3965.6	1.11081
MG1655_ryfA_b4440	1.95115	0.00381941	350.2	0.653358	0.554935	3984.3	1.10246
MG1655_yhhL_b3466	1.97877	0.00385414	352.2	0.653432	0.572008	3995.1	1.09515
MG1655_amtB_b0451	3.75327	0.00391409	355.1	0.653959	0.0964287	2377.4	1.18161
MG1655_b1903	1.92283	0.00397447	358.5	0.659007	0.557671	3986.1	1.10144
MG1655_speC_b2965	1.91766	0.00399264	359.4	0.65945	0.594673	4008.8	1.09024
MG1655_ygeK_b2855	3.57886	0.00400669	360.4	0.660073	0.0421947	1571.7	1.09832
MG1655_ccmF_b2196	1.92202	0.00402785	361.5	0.660878	0.595055	4009.3	1.09008
MG1655_glk_b2388	1.9185	0.0040588	363.2	0.662774	0.590663	4006.5	1.09109
MG1655_b1491	1.92631	0.00408842	364.7	0.663091	0.529769	3963	1.11226
MG1655_cysS_b0526	2.01657	0.0040868	364.6	0.664117	0.231511	3332.5	1.183
MG1655_sdhC_b0721	1.90976	0.00410973	366.1	0.664428	0.577667	3998.4	1.09365
MG1655_fadB_b3846	2.06552	0.00412028	367.3	0.665399	0.509052	3945.6	1.11647
MG1655_fepC_b0588	1.96266	0.00413047	368.2	0.665823	0.542923	3974.6	1.10682
MG1655_pyrF_b1281	1.95865	0.00425525	375	0.669643	0.530946	3964.7	1.11149
MG1655_speE_b0121	1.98264	0.00423495	374.1	0.67043	0.365463	3738.8	1.16292
MG1655_glnG_b3868	5.39993	0.00425154	374.9	0.670662	0.0127921	769.9	0.895233
MG1655_dsbA_b3860	1.89926	0.00422457	373.6	0.670736	0.569406	3993.3	1.09646
MG1655_yigG_b3818	2.53853	0.00430108	377.7	0.67087	0.326677	3652.4	1.17102
MG1655_folP_b3177	2.00754	0.00421703	373.1	0.671043	0.561004	3988.2	1.09989
MG1655_b1934	3.32807	0.00429433	377.3	0.671352	0.137269	2764.9	1.1928
MG1655_yieC_b3720	2.36988	0.00418794	372	0.67148	0.398586	3803.6	1.15261
MG1655_livM_b3456	1.90144	0.00432049	378.8	0.671631	0.569746	3993.5	1.09591
MG1655_hisF_b2025	1.96184	0.00428556	377	0.672014	0.455766	3884.3	1.13047
MG1655_b2345	2.80243	0.00420632	373	0.672072	0.195197	3154.3	1.1912
MG1655_malS_b3571	1.97791	0.00443908	385.6	0.672949	0.556236	3985.3	1.10213
MG1655_rygC_b4446	1.94042	0.00436004	381.5	0.674028	0.566263	3991.9	1.09728
MG1655_yhdJ_b3262	2.27388	0.0044387	385.6	0.674126	0.0724921	2084.5	1.15677
MG1655_rpmB_b3637	1.90589	0.00435207	380.9	0.674159	0.521767	3956.2	1.11505
MG1655_ybgF_b0742	1.88688	0.00442985	385.4	0.674956	0.563756	3990.3	1.09805
MG1655_fabA_b0954	1.90449	0.00442514	385	0.675439	0.530107	3963.5	1.11178
MG1655_glcC_b2980	1.89378	0.0044929	388.4	0.675478	0.571534	3994.7	1.09564
MG1655_b0829	1.96793	0.00440573	383.7	0.675528	0.376983	3762.6	1.15986
MG1655_treB_b4240	1.90759	0.0043885	383.2	0.675838	0.551911	3981.4	1.10349
MG1655_yafU_b0218	2.72476	0.00441929	384.6	0.675923	0.170035	3002.3	1.19328
MG1655_xerC_b3811	1.90293	0.00448507	388.2	0.676307	0.531607	3965.6	1.1105
MG1655_fadA_b3845	2.12684	0.00454026	391.7	0.680035	0.443381	3869	1.13494
MG1655_b2648	2.60998	0.00458993	393.1	0.680104	0.0396929	1518.4	1.08768
MG1655_nagE_b0679	1.8717	0.00456749	392.6	0.680416	0.574293	3996.5	1.09493
MG1655_dapE_b2472	1.93876	0.00461521	394.1	0.680656	0.342259	3689.2	1.16562
MG1655_yeaZ_b1807	1.94803	0.00462426	394.9	0.680862	0.493271	3929.1	1.12036
MG1655_nanA_b3225	2.01618	0.00465893	397.1	0.681132	0.442867	3868.3	1.1354
MG1655_yaiE_b0391	1.86857	0.00468273	399.2	0.681229	0.55939	3987.4	1.09997
MG1655_cynX_b0341	2.63067	0.004672	398.1	0.681678	0.285807	3534.9	1.17439
MG1655_hyfD_b2484	2.00061	0.00468143	399.1	0.682222	0.48824	3923	1.12471
MG1655_envZ_b3404	1.87524	0.00465822	397.1	0.682302	0.557714	3986.1	1.10113
MG1655_yicL_b3660	1.90481	0.00470088	400.7	0.682624	0.532406	3965.8	1.10963
MG1655_yedV_b1968	2.0764	0.0046498	396.7	0.682788	0.49171	3927	1.12104
MG1655_rpmA_b3185	1.9067	0.00472684	402.2	0.684014	0.455388	3883.5	1.13057
MG1655_dicA_b1570	1.88723	0.00476732	404.3	0.686418	0.489771	3924.7	1.12295
MG1655_fepE_b0587	2.43763	0.00480592	406.6	0.687986	0.343404	3691.8	1.16571
MG1655_ybbF_b0524	1.97281	0.00479686	406	0.688136	0.177526	3053.5	1.19045
MG1655_ycaC_b0897	1.87141	0.0048171	407.4	0.688176	0.556392	3985.4	1.10185
MG1655_yebE_b1846	1.87789	0.00483428	408.2	0.688364	0.561087	3988.4	1.09964
MG1655_ycfM_b1105	1.84744	0.00501928	417.7	0.689274	0.569692	3993.5	1.09621
MG1655_b1472	3.4486	0.00485836	409.6	0.689562	0.0926235	2338.9	1.18666
MG1655_glyQ_b3560	1.88106	0.00501531	417.7	0.690413	0.450782	3878.4	1.13205
MG1655_ygiA_b3036	1.92711	0.00495156	414.4	0.690667	0.411566	3825.1	1.14661
MG1655_ybeB_b0637	1.9063	0.00496619	415.1	0.690682	0.424515	3843.5	1.14254
MG1655_ybjG_b0841	2.00477	0.00488058	411	0.690756	0.390708	3788.9	1.15762
MG1655_gidB_b3740	1.87876	0.00491353	413.1	0.690803	0.547507	3977.2	1.10539
MG1655_b3838	1.84738	0.00500725	417.3	0.690894	0.558112	3986.4	1.10061
MG1655_cyaY_b3807	2.04251	0.00493239	413.9	0.690985	0.494904	3931.5	1.12009
MG1655_b1395	1.95105	0.00499651	416.8	0.691211	0.456813	3885.8	1.13025
MG1655_b3470	1.8833	0.00491043	412.7	0.69129	0.470251	3902.2	1.12911
MG1655_b1452	1.96332	0.00529645	433.1	0.691853	0.472598	3906	1.12923
MG1655_ucpA_b2426	1.85066	0.00530845	433.8	0.691866	0.540848	3972.9	1.10666
MG1655_b1390	2.2808	0.00519003	427.7	0.692071	0.139668	2785.3	1.19183
MG1655_b0380	1.85485	0.0049082	412.5	0.692114	0.561226	3988.5	1.09937
MG1655_plsB_b4041	1.82687	0.00528676	432.7	0.69232	0.552451	3982.1	1.10277
MG1655_ygcG_b2778	2.84367	0.00499632	416.8	0.692359	0.220841	3284.3	1.18953
MG1655_b3835	1.90288	0.00521631	428.6	0.692407	0.442414	3867.8	1.13625
MG1655_ybiK_b0828	1.93189	0.00522971	429.3	0.692419	0.111583	2541.8	1.18665
MG1655_queA_b0405	1.92894	0.00518161	427.4	0.692707	0.341937	3688.3	1.16608
MG1655_alaS_b2697	1.8824	0.00528446	432.7	0.693429	0.409972	3822.5	1.1479
MG1655_hmpA_b2552	1.96122	0.00517745	427.2	0.693506	0.452719	3881.3	1.13124
MG1655_rpsT_b0023	1.8706	0.00526191	431.4	0.693569	0.436709	3860.7	1.13885
MG1655_ubiG_b2232	1.88358	0.00525037	430.8	0.69372	0.356944	3721.7	1.16631
MG1655_b1667	1.83936	0.00527998	432.4	0.694061	0.563009	3990	1.09887
MG1655_rpiR_b4089	1.83723	0.00517468	426.9	0.694146	0.524382	3958.4	1.11473
MG1655_yjbD_b4023	1.86212	0.00516868	426.8	0.695114	0.529434	3963	1.11258
MG1655_ycaQ_b0916	1.84217	0.00545431	441	0.695584	0.540433	3972.9	1.10727
MG1655_ybdA_b0591	2.09718	0.00516466	426.4	0.695595	0.390378	3788.5	1.15856
MG1655_b0639	1.84047	0.00514904	425.9	0.695915	0.550564	3980.2	1.10347
MG1655_rnpB_b3123	1.86467	0.00549219	442.7	0.696069	0.499949	3936.7	1.11965
MG1655_ffs_b0455	1.9434	0.00544487	440.7	0.696209	0.250346	3409.3	1.17928
MG1655_b1757	1.92246	0.00547078	442.1	0.69622	0.447528	3874.5	1.13223
MG1655_ybgD_b0719	2.06598	0.00509729	422.7	0.696376	0.140183	2789.1	1.19091
MG1655_yqjH_b3070	1.83725	0.00543817	440.3	0.696677	0.512391	3947.8	1.11614
MG1655_hokA_b4455	2.02337	0.00514568	425.7	0.696727	0.225432	3305.3	1.1864
MG1655_ahpC_b0605	1.83257	0.0053842	437.7	0.696975	0.558066	3986.3	1.10088
MG1655_glpC_b2243	1.83628	0.00540074	438.4	0.696979	0.552082	3981.8	1.10299
MG1655_yieM_b3745	3.03965	0.00542603	439.8	0.696989	0.14993	2863.3	1.19453
MG1655_ycdQ_b1022	2.1763	0.00513523	425.3	0.697213	0.405321	3815.6	1.15101
MG1655_ygcB_b2761	1.8687	0.00511095	424	0.697368	0.489369	3924.1	1.12374
MG1655_fliQ_b1949	1.87837	0.00551637	444.3	0.697488	0.489065	3923.9	1.124
MG1655_fepG_b0589	2.0949	0.00512794	425	0.697865	0.451128	3879.3	1.13165
MG1655_fldB_b2895	1.91583	0.00541946	439.8	0.698095	0.533811	3967.3	1.10911
MG1655_stpA_b2669	2.25585	0.00563005	450.9	0.701244	0.337269	3676.9	1.16579
MG1655_argT_b2310	1.83856	0.00561859	450.2	0.701246	0.549342	3979	1.10374
MG1655_zntA_b3469	1.90056	0.00557439	448.1	0.701252	0.531033	3964.8	1.11121
MG1655_hemY_b3802	1.82099	0.00556846	447.7	0.701724	0.547606	3977.3	1.10511
MG1655_b1600	2.13846	0.00560912	450.2	0.70234	0.295874	3564.4	1.17404
MG1655_yaeI_b0164	1.97975	0.00560607	450	0.703125	0.435199	3858.4	1.13985
MG1655_ycaK_b0901	1.83087	0.00572677	456.9	0.709472	0.436504	3860.3	1.13907
MG1655_ycdP_b1021	2.30498	0.00579957	460.8	0.711111	0.33678	3676	1.16587
MG1655_yjiG_b4329	1.8277	0.00577903	459.5	0.7113	0.543713	3975	1.10632
MG1655_mreC_b3250	1.83474	0.00576708	458.9	0.711473	0.418548	3835.9	1.14402
MG1655_hydN_b2713	1.96677	0.00579921	460.8	0.71221	0.476242	3910.2	1.12816
MG1655_blr_b4409	1.82557	0.00584587	462.9	0.713251	0.543578	3974.9	1.1066
MG1655_ychF_b1203	1.81925	0.00591947	467.1	0.715314	0.447937	3874.6	1.1316
MG1655_fecR_b4292	2.19665	0.00591432	466.8	0.715951	0.381361	3771.5	1.15939
MG1655_lpdA_b0116	1.80099	0.00590302	466.4	0.716436	0.549726	3979.2	1.10349
MG1655_yhiI_b3487	1.81236	0.00589322	466.1	0.717077	0.481114	3915.7	1.12585
MG1655_secA_b0098	1.80311	0.00594954	469.1	0.717278	0.538969	3971	1.10829
MG1655_b2326	1.80449	0.00597092	470.4	0.718168	0.545193	3976.1	1.10632
MG1655_deoR_b0840	1.84245	0.00603959	474.2	0.718485	0.511583	3947.5	1.11669
MG1655_acpP_b1094	1.79865	0.00601897	473	0.718845	0.527833	3961.8	1.1138
MG1655_nuoK_b2279	1.78837	0.00610279	477.4	0.718976	0.545604	3976.2	1.10604
MG1655_entE_b0594	1.89965	0.00612319	478.4	0.719398	0.445772	3872.7	1.13336
MG1655_yddG_b1473	1.80218	0.0060326	474.2	0.719575	0.5346	3968.3	1.10877
MG1655_apaG_b0050	1.79464	0.00615949	480.1	0.71979	0.523685	3958	1.11493
MG1655_yhgI_b3414	1.80212	0.00601774	473	0.719939	0.467139	3898.2	1.12959
MG1655_thiG_b3991	1.84225	0.00610067	477.4	0.72006	0.482221	3917	1.12461
MG1655_ygiP_b3060	2.22083	0.00600453	472.5	0.720274	0.354962	3717.5	1.16756
MG1655_ansA_b1767	1.83075	0.00608894	476.3	0.720575	0.427328	3847.9	1.14147
MG1655_fbp_b4232	1.81237	0.00615354	480	0.720721	0.48634	3921	1.12543
MG1655_b3531	1.79438	0.00610058	477.4	0.721148	0.5278	3961.8	1.11412
MG1655_aspC_b0928	1.78756	0.00619485	481.8	0.721257	0.50725	3944.2	1.11702
MG1655_hemB_b0369	1.8348	0.00625442	485.2	0.725262	0.377306	3763.5	1.15943
MG1655_yabK_b0067	1.93965	0.00626893	486	0.725373	0.473102	3906.5	1.12872
MG1655_yjeT_b4176	1.8151	0.00651377	498.3	0.730645	0.491002	3926.3	1.12212
MG1655_phoE_b0241	3.66571	0.0064468	495.2	0.731462	0.0283929	1247.5	1.03527
MG1655_sgaB_b4194	1.78662	0.00651025	498.2	0.731571	0.428541	3849.9	1.14071
MG1655_panD_b0131	1.80071	0.00641783	494.1	0.732	0.47971	3914.1	1.12668
MG1655_exo_b2798	1.84811	0.00644585	495	0.732249	0.436188	3860.2	1.13971
MG1655_yiiU_b3928	1.7921	0.00639195	492.1	0.732292	0.533536	3966.9	1.10962
MG1655_recQ_b3822	1.86718	0.00650997	498.2	0.732647	0.32085	3636.9	1.17168
MG1655_yiaK_b3575	2.12375	0.00647973	496.9	0.732891	0.363887	3734.8	1.16313
MG1655_yidA_b3697	1.77666	0.00638921	491.9	0.733085	0.507941	3944.8	1.11687
MG1655_kdtA_b3633	1.77725	0.00641632	494.1	0.733086	0.539166	3971.1	1.10801
MG1655_ydiF_b1694	1.95459	0.00650465	497.9	0.733284	0.122037	2640.2	1.18982
MG1655_frwD_b3953	1.79032	0.00641374	493.7	0.733581	0.530227	3963.9	1.11158
MG1655_b3330	1.86996	0.00663373	503.6	0.737335	0.385796	3779.2	1.15855
MG1655_yggW_b2955	1.84497	0.00668984	506	0.739766	0.418799	3836	1.14371
MG1655_mrcA_b3396	1.76208	0.00669982	507.1	0.740292	0.532397	3965.8	1.10994
MG1655_yadS_b0157	2.06945	0.00699713	521.7	0.742105	0.330009	3659.7	1.16886
MG1655_hisB_b2022	1.83429	0.0068755	515.9	0.742302	0.332431	3665.6	1.16776
MG1655_nuoJ_b2280	1.74643	0.00689073	516.7	0.742385	0.529258	3962.8	1.11283
MG1655_dnaK_b0014	1.75629	0.00693538	518.2	0.742407	0.528661	3962.2	1.11329
MG1655_cytR_b3934	1.84905	0.00686163	515.3	0.742507	0.489692	3924.6	1.12324
MG1655_b1640	1.75108	0.00692109	517.6	0.742611	0.489913	3925	1.12271
MG1655_radC_b3638	1.91233	0.00681589	513.2	0.742692	0.283169	3526.5	1.17589
MG1655_ybhR_b0792	1.84936	0.00699171	521.5	0.742877	0.490072	3925.4	1.12251
MG1655_ryeD_b4437	4.09467	0.00680711	512.6	0.742899	0.00115064	144.1	0.41408
MG1655_rnt_b1652	1.76506	0.00675325	510.5	0.743086	0.470156	3902	1.12938
MG1655_thiF_b3992	1.78919	0.00674446	510	0.74344	0.409852	3822.1	1.14812
MG1655_yfjK_b2627	1.77931	0.00684217	514.5	0.743497	0.512261	3947.8	1.11646
MG1655_rpsI_b3230	1.79974	0.00686101	515.3	0.743579	0.309423	3604.9	1.17233
MG1655_rpmF_b1089	1.76755	0.0067817	511.7	0.74375	0.463709	3893.4	1.1295
MG1655_yhjJ_b3527	1.77217	0.00699005	521.4	0.743795	0.496922	3933.6	1.12005
MG1655_tauB_b0366	1.84346	0.00680273	512.6	0.743977	0.126533	2676.7	1.19176
MG1655_yhhM_b3467	1.77518	0.00698595	521.1	0.744429	0.4912	3926.6	1.12189
MG1655_b3334	3.13618	0.00698158	521.1	0.745494	0.0685462	2027.1	1.15373
MG1655_b0936	1.78792	0.00705815	525	0.745739	0.347707	3701.6	1.16586
MG1655_b1447	1.87268	0.00707885	526	0.746099	0.415679	3830.9	1.14458
MG1655_menA_b3930	1.85357	0.00716896	529.8	0.746197	0.211979	3244.3	1.1897
MG1655_b1782	1.80179	0.0071063	526.9	0.746317	0.277379	3508.8	1.17745
MG1655_frmR_b0357	1.74496	0.00716758	529.8	0.74725	0.501233	3938.4	1.11855
MG1655_aceK_b4016	1.75553	0.00715479	529.2	0.747458	0.479664	3913.9	1.12695
MG1655_rpmC_b3312	1.77177	0.00714508	528.7	0.747808	0.424842	3844.3	1.14244
MG1655_gppA_b3779	1.75929	0.00722656	532.6	0.748034	0.398281	3803.5	1.15362
MG1655_yehT_b2125	1.78763	0.00721295	532.1	0.748383	0.459736	3889.4	1.12965
MG1655_b3814	2.47049	0.00730481	535.7	0.75028	0.183131	3086.9	1.19002
MG1655_nth_b1633	1.74406	0.00729206	535.4	0.750912	0.453297	3881.6	1.131
MG1655_tpx_b1324	1.73128	0.00747997	543.7	0.756189	0.50354	3940.4	1.11784
MG1655_lon_b0439	1.72128	0.00771804	554.9	0.757026	0.500675	3937.5	1.11924
MG1655_udhA_b3962	1.76196	0.00747884	543.6	0.757103	0.505143	3942.2	1.11772
MG1655_entC_b0593	1.82271	0.00753667	546.8	0.757341	0.456699	3885.6	1.13052
MG1655_ybhQ_b0791	1.85617	0.00743649	541.7	0.757622	0.458974	3888.5	1.12972
MG1655_wbbJ_b2033	1.72705	0.00769989	554.6	0.75765	0.515802	3950.6	1.11567
MG1655_fnr_b1334	1.73765	0.00747563	543.3	0.757741	0.519813	3954	1.11474
MG1655_b1628	1.72436	0.00769001	554	0.757866	0.489688	3924.6	1.12356
MG1655_ppiA_b3363	1.74093	0.00746809	542.9	0.75824	0.518609	3953.2	1.11546
MG1655_mlc_b1594	1.74445	0.00752808	546	0.758333	0.491594	3927	1.12136
MG1655_menD_b2264	1.73313	0.00753313	546.8	0.758391	0.490164	3925.7	1.12227
MG1655_ftsN_b3933	1.87247	0.00766311	552.9	0.758436	0.441558	3866.6	1.13657
MG1655_ptsA_b3947	1.72023	0.00768637	554	0.758904	0.516116	3950.9	1.11544
MG1655_fruA_b2167	1.73756	0.00766168	552.7	0.759203	0.497065	3933.7	1.11976
MG1655_ftn_b1905	1.73612	0.00776146	557.3	0.759264	0.405852	3816.8	1.15068
MG1655_nuoI_b2281	1.7334	0.00764697	552	0.759285	0.506605	3943.8	1.11754
MG1655_slyD_b3349	1.72882	0.00778464	558.2	0.759456	0.430563	3851.9	1.14063
MG1655_asmA_b2064	1.764	0.00763961	551.6	0.75978	0.496613	3933.2	1.12025
MG1655_mutM_b3635	1.88216	0.00785123	561.5	0.759811	0.414947	3830.1	1.14536
MG1655_yiaJ_b3574	1.76268	0.00758963	549.5	0.760028	0.366593	3741	1.16252
MG1655_yrfF_b3398	1.75926	0.00794699	565.5	0.760081	0.487014	3921.6	1.12496
MG1655_rpsR_b4202	1.71977	0.00781066	559.7	0.760462	0.469757	3901.6	1.12959
MG1655_yihW_b3884	1.7244	0.00761786	550.7	0.760635	0.480285	3914.8	1.12624
MG1655_yfjH_b2623	1.74652	0.0076383	551.5	0.76069	0.500846	3938	1.11907
MG1655_speG_b1584	1.71786	0.00785018	561.5	0.76084	0.476415	3910.2	1.12783
MG1655_trxA_b3781	1.71384	0.00794449	565.4	0.760969	0.513233	3948.7	1.11577
MG1655_b0370	3.55347	0.00792972	565	0.761456	0.00420506	373	0.710476
MG1655_yhfA_b3356	1.73075	0.00784826	561.5	0.761872	0.422205	3840.2	1.14258
MG1655_b2868	1.80068	0.00792745	565	0.762483	0.392555	3793.3	1.15755
MG1655_yi91b_b4283	1.74987	0.00791159	564.3	0.762568	0.497857	3934.6	1.11969
MG1655_b1339	1.70712	0.00808846	571.3	0.766846	0.50122	3938.4	1.11886
MG1655_b1820	1.79466	0.00813856	573.5	0.767738	0.467203	3898.2	1.12926
MG1655_b3840	1.8314	0.00811645	572.9	0.767962	0.432019	3854	1.14024
MG1655_yqeF_b2844	1.85764	0.00817299	575.3	0.768091	0.380544	3770.2	1.16006
MG1655_glf_b2036	1.71112	0.00816141	574.8	0.768449	0.470733	3902.8	1.12896
MG1655_csgG_b1037	1.84858	0.00830314	581	0.768519	0.439063	3864.1	1.13817
MG1655_rnpA_b3704	1.74005	0.00825052	579.2	0.76919	0.255606	3430.2	1.17957
MG1655_eutI_b2458	1.71178	0.00829451	580.8	0.769272	0.49325	3929.1	1.12068
MG1655_b4286	2.1337	0.00828424	580.5	0.769894	0.288019	3540.6	1.17277
MG1655_yeiI_b2160	1.7333	0.00824691	579	0.769947	0.447065	3874	1.13242
MG1655_dut_b3640	1.71117	0.00824161	578.9	0.770839	0.438638	3863.3	1.13827
MG1655_yfeH_b2410	1.69585	0.00823565	578.7	0.7716	0.491552	3927	1.12168
MG1655_yhjC_b3521	1.69905	0.00842524	587.5	0.774045	0.502963	3939.9	1.11865
MG1655_dcuB_b4123	1.72647	0.00840886	586.5	0.774769	0.47561	3908.8	1.12808
MG1655_yfiQ_b2584	1.77639	0.00842276	587.3	0.774802	0.360248	3727.1	1.16472
MG1655_ugpC_b3450	1.71408	0.00851142	591.4	0.778158	0.493819	3930.1	1.12001
MG1655_acrR_b0464	1.71273	0.00852819	592.8	0.778975	0.356315	3720.2	1.16694
MG1655_yahM_b0327	3.2067	0.00859241	595.7	0.781759	0.0183705	970.1	0.961447
MG1655_phoA_b0383	1.70768	0.00865134	599.1	0.783137	0.444122	3869.9	1.1342
MG1655_wcaF_b2054	1.90813	0.00862472	597.7	0.783355	0.358925	3724.7	1.16543
MG1655_xylF_b3566	2.05982	0.00864802	599	0.784031	0.297795	3570.7	1.17264
MG1655_b1202	1.94543	0.00870063	601.7	0.785509	0.371032	3751.1	1.16169
MG1655_nrfB_b4071	1.86812	0.00873642	603.4	0.786701	0.294067	3558.2	1.17355
MG1655_nuoN_b2276	1.68968	0.00881887	606.2	0.787273	0.498247	3935	1.11949
MG1655_bglA_b2901	1.71651	0.00880819	605.6	0.787516	0.283841	3528.3	1.17571
MG1655_ycfZ_b1121	1.69227	0.0087923	605.2	0.788021	0.493782	3929.9	1.12027
MG1655_murF_b0086	1.67978	0.00889255	609.3	0.788228	0.492782	3928.3	1.12109
MG1655_rmf_b0953	1.76822	0.00888867	609.3	0.789249	0.298875	3573.6	1.17283
MG1655_rfbX_b2037	1.66883	0.00895906	612.4	0.790194	0.474065	3907.3	1.1283
MG1655_b3051	1.90857	0.00888659	609.3	0.790272	0.374026	3757.1	1.16067
MG1655_bglX_b2132	1.67018	0.00895854	612.4	0.791214	0.48142	3916	1.12529
MG1655_arnT_b2257	1.83236	0.00913605	618.9	0.795501	0.394072	3796.4	1.15568
MG1655_yeiQ_b2172	1.67914	0.00917486	620.7	0.795769	0.492788	3928.3	1.12077
MG1655_trkH_b3849	1.68793	0.00911183	618.4	0.795882	0.463139	3892.7	1.12963
MG1655_b1632	1.69354	0.00916433	620.1	0.796021	0.432644	3854.7	1.14011
MG1655_b2504	1.66748	0.009212	621.7	0.796031	0.480545	3915.2	1.12603
MG1655_b2981	1.66376	0.00926227	623.5	0.796296	0.475372	3908.7	1.12838
MG1655_yaiB_b0382	1.68823	0.00910885	618.2	0.796649	0.481874	3916.6	1.12514
MG1655_gntU_2_b3435	1.70948	0.00926227	623.5	0.797315	0.422593	3840.9	1.14244
MG1655_rfbB_b2041	1.67175	0.00941589	630.3	0.799873	0.37847	3765.8	1.15906
MG1655_rpsQ_b3311	1.66857	0.0093435	627.3	0.800128	0.401103	3808.4	1.15162
MG1655_ydcH_b1426	1.69264	0.00941117	630.2	0.800762	0.454201	3882.2	1.13052
MG1655_ybiC_b0801	1.68963	0.00944921	632	0.801014	0.35373	3715	1.1675
MG1655_b2432	1.67074	0.00940953	630	0.801527	0.479618	3913.9	1.12728
MG1655_icdA_b1136	1.66597	0.00950536	634.7	0.802402	0.488246	3923	1.12439
MG1655_b1525	1.69225	0.00939801	629.9	0.80242	0.31167	3612.3	1.17244
MG1655_glgB_b3432	1.66795	0.00949768	634.5	0.803165	0.441093	3865.9	1.1367
MG1655_cobT_b1991	1.66244	0.00969564	643.1	0.804881	0.45351	3881.7	1.1307
MG1655_yjfI_b4181	1.96376	0.00980077	648	0.804969	0.32732	3654.1	1.17006
MG1655_ptsO_b3206	2.30688	0.0097872	647.3	0.8051	0.163016	2955.5	1.19173
MG1655_dxs_b0420	1.6762	0.00968068	642.7	0.805388	0.367503	3743.2	1.16285
MG1655_b1777	1.67334	0.0096765	642.3	0.805897	0.477992	3911.2	1.12715
MG1655_insA_7_b4294	1.75019	0.00978566	647.3	0.806102	0.427679	3848.3	1.14125
MG1655_fliS_b1925	1.65458	0.00966942	641.9	0.806407	0.451032	3879.2	1.13195
MG1655_yjfR_b4192	1.67966	0.00959146	638.7	0.806439	0.477911	3911.2	1.12747
MG1655_yggT_b2952	1.66194	0.0096591	641.4	0.806792	0.389545	3787	1.15881
MG1655_malQ_b3416	1.6594	0.00977186	647.1	0.806858	0.419674	3837.3	1.14376
MG1655_ccmB_b2200	1.67494	0.00964749	640.9	0.807179	0.381483	3771.7	1.1591
MG1655_hcaT_b2536	1.98879	0.00963426	640.3	0.80744	0.226312	3309.3	1.18528
MG1655_b1341	1.67007	0.00974662	646	0.8075	0.441082	3865.8	1.137
MG1655_b2191	1.67052	0.00976953	647	0.80774	0.477116	3910.9	1.12771
MG1655_ygcO_b2767	1.67468	0.00990171	652.9	0.808045	0.363799	3734.7	1.16346
MG1655_rpsB_b0169	1.6584	0.00993351	654.1	0.808529	0.427101	3847.7	1.14209
MG1655_ybbM_b0491	1.68059	0.00989717	652.6	0.808674	0.445231	3871.9	1.13379
MG1655_thrC_b0004	1.67211	0.00987451	651.8	0.808685	0.418435	3835.9	1.1447
MG1655_b2274	2.02955	0.0100232	658.2	0.811591	0.156611	2912.3	1.20045
MG1655_yajR_b0427	1.65027	0.0101068	661	0.812039	0.481359	3916	1.12561
MG1655_ytfQ_b4227	1.82359	0.0100104	658.1	0.812469	0.331737	3664.5	1.16853
MG1655_csgF_b1038	1.88556	0.0100963	660.7	0.812669	0.281936	3522.7	1.17619
MG1655_uraA_b2497	1.67418	0.0101703	662.6	0.813006	0.426106	3847	1.14222
MG1655_b3472	1.64211	0.0100802	660.3	0.813177	0.425372	3845.7	1.14251
MG1655_b0825	1.68095	0.0102793	667.4	0.816891	0.446787	3873.6	1.13263
MG1655_yegW_b2101	1.66944	0.0102667	666.9	0.817279	0.394442	3797.3	1.1556
MG1655_smf_1_b3286	1.67554	0.0103258	669	0.817848	0.23131	3331.3	1.18341
MG1655_ymfA_b1122	1.69166	0.0103694	671.6	0.820024	0.362784	3732.9	1.16435
MG1655_sgaH_b4196	1.68157	0.0104122	672.6	0.820244	0.39992	3806.2	1.15235
MG1655_add_b1623	1.64673	0.010481	675.6	0.822899	0.412854	3827.2	1.14655
MG1655_yafK_b0224	1.6585	0.0105929	680.5	0.82385	0.412192	3825.9	1.14651
MG1655_yfeD_b2399	1.6732	0.0105348	678.1	0.823937	0.39325	3794.8	1.1573
MG1655_yceA_b1055	1.63866	0.0105826	680	0.824242	0.364717	3737.2	1.16315
MG1655_yihG_b3862	1.64088	0.0105266	677.8	0.824574	0.439312	3864.4	1.13759
MG1655_yojN_b2216	1.62282	0.0107918	689.5	0.824761	0.465563	3896.1	1.1293
MG1655_ydhC_b1660	1.72168	0.0107759	688.8	0.82491	0.422198	3840.2	1.14292
MG1655_yohL_b2105	1.63226	0.0107607	688	0.82494	0.46454	3894.8	1.12958
MG1655_b1822	1.63042	0.0105803	679.9	0.825121	0.469552	3901.6	1.12992
MG1655_yfcB_b2330	1.63357	0.0106425	682.4	0.825151	0.458488	3888	1.13023
MG1655_pykA_b1854	1.62973	0.0107578	687.9	0.82581	0.472939	3906.5	1.12905
MG1655_yhfU_b3378	1.63325	0.0107493	687.5	0.826322	0.456885	3886	1.12998
MG1655_mutT_b0099	1.67812	0.0107477	687.5	0.827316	0.433117	3855.5	1.14001
MG1655_yhgH_b3413	1.6642	0.0107071	685.9	0.827382	0.245551	3389.5	1.1806
MG1655_ynfC_b1585	1.66126	0.010738	687.1	0.827831	0.445124	3871.7	1.13407
MG1655_b4285	1.95759	0.0107015	685.5	0.827899	0.289564	3544.3	1.17322
MG1655_yrfB_b3393	1.6397	0.0109699	695.6	0.829082	0.445281	3871.9	1.13346
MG1655_yjeS_b4166	2.14672	0.0109129	694	0.829152	0.13989	2787.1	1.19158
MG1655_visC_b2906	1.61911	0.0109891	696.6	0.829286	0.427173	3847.8	1.14178
MG1655_rfaC_b3621	1.63266	0.0109449	695.2	0.829594	0.438016	3862.6	1.13874
MG1655_yigE_b3815	1.73128	0.0110171	697.9	0.829845	0.329124	3657.9	1.16941
MG1655_wbbH_b2035	1.61617	0.0110966	701	0.831554	0.422038	3840.2	1.14326
MG1655_nuoH_b2282	1.61219	0.0110745	700.5	0.831948	0.43635	3860.2	1.13937
MG1655_wza_b2062	1.6435	0.0111481	702.9	0.83282	0.324971	3647.4	1.17167
MG1655_eda_b1850	1.62633	0.0114882	716.1	0.834615	0.415533	3830.8	1.14489
MG1655_bioH_b3412	1.60242	0.0115271	717.8	0.834651	0.403992	3813.6	1.15145
MG1655_thiM_b2104	1.72768	0.0113711	711.2	0.834742	0.28974	3545	1.17306
MG1655_insA_1_b0022	1.66815	0.0113141	709.7	0.834941	0.431162	3852.4	1.14044
MG1655_yggU_b2953	1.60472	0.011603	721.5	0.835069	0.413602	3828.4	1.14588
MG1655_gpsA_b3608	1.60408	0.0115175	717.4	0.835157	0.394808	3797.8	1.15505
MG1655_yibJ_b3595	2.29845	0.0112521	707.4	0.835183	0.123065	2649.3	1.19123
MG1655_ybiO_b0808	1.71961	0.0112781	708.3	0.835259	0.407709	3818.8	1.14886
MG1655_fixA_b0041	1.60967	0.0116369	722.5	0.83526	0.4611	3891	1.12946
MG1655_b1387	1.65178	0.0113943	712.5	0.835287	0.382894	3774.2	1.15844
MG1655_yehI_b2118	1.62705	0.0112995	709.2	0.835336	0.39663	3800.4	1.15479
MG1655_yeiJ_b2161	1.69524	0.0114355	714.3	0.835439	0.195962	3159.1	1.19032
MG1655_thyA_b2827	1.60737	0.0112436	706.9	0.835579	0.429177	3850.6	1.14058
MG1655_nikA_b3476	1.64754	0.011485	716.1	0.835589	0.360127	3726.9	1.16502
MG1655_emrR_b2684	1.61507	0.0113684	711.2	0.835723	0.376049	3760.7	1.15999
MG1655_yhhX_b3440	1.63551	0.0114661	715.4	0.835748	0.407637	3818.7	1.14952
MG1655_rnhB_b0183	1.60423	0.0115668	719.6	0.835772	0.421589	3839.5	1.14339
MG1655_b1625	1.61477	0.011227	706.3	0.835858	0.460123	3890	1.1295
MG1655_b1009	1.7046	0.0116022	721.5	0.836037	0.408711	3820.5	1.14868
MG1655_idnR_b4264	1.60015	0.0114277	714.1	0.836183	0.444149	3869.9	1.13387
MG1655_yjhA_b4311	2.29999	0.0115944	721	0.836427	0.110773	2533.2	1.1854
MG1655_yniC_b1727	1.61417	0.0117017	725.2	0.836448	0.363199	3733.7	1.16351
MG1655_kduI_b2843	1.6535	0.0116977	724.9	0.837067	0.394659	3797.7	1.15537
MG1655_b2863	2.03377	0.0117635	727.7	0.837399	0.0953103	2366	1.18123
MG1655_thiH_b3990	1.63813	0.0117629	727.7	0.838364	0.388017	3784.2	1.15867
MG1655_yqiA_b3031	1.61007	0.0119304	733.6	0.843218	0.431936	3853.9	1.14054
MG1655_yceO_b1058	1.71037	0.0119703	735.4	0.844317	0.279073	3514.1	1.17804
MG1655_asd_b3433	1.59667	0.0120127	737.5	0.844788	0.38278	3774	1.15874
MG1655_glyS_b3559	1.60981	0.012002	737.1	0.845298	0.325509	3649.3	1.17152
MG1655_flu_b2000	1.60467	0.012086	739.9	0.846568	0.397906	3803	1.15417
MG1655_vsr_b1960	1.58663	0.0121372	742.6	0.848686	0.44387	3869.8	1.13451
MG1655_gyrA_b2231	1.62143	0.0122195	746.8	0.851539	0.24219	3377.9	1.18274
MG1655_menE_b2260	1.58837	0.0122119	746.6	0.852283	0.428106	3849.1	1.14115
MG1655_ybhB_b0773	1.61191	0.0122732	748.6	0.85262	0.44014	3865	1.13743
MG1655_priB_b4201	1.59985	0.012326	751.7	0.855176	0.336691	3675.6	1.16649
MG1655_yhbY_b3180	1.59691	0.0123553	752.6	0.855227	0.33536	3672.7	1.16631
MG1655_ytfA_b4205	2.19478	0.0124098	754.7	0.85664	0.125378	2666.4	1.1893
MG1655_barA_b2786	1.58226	0.0124704	756.6	0.856852	0.40606	3817	1.15039
MG1655_b2925	1.58786	0.0125198	758.6	0.857175	0.44755	3874.6	1.13193
MG1655_b1499	1.78821	0.0124447	756.1	0.857256	0.239877	3370.8	1.18398
MG1655_b2250	1.58703	0.0125491	759.9	0.857675	0.45169	3880.4	1.13131
MG1655_ksgA_b0051	1.6039	0.0125166	758.6	0.858145	0.415003	3830.1	1.14502
MG1655_pheL_b2598	1.5851	0.0126333	763.4	0.859685	0.450652	3878.2	1.13232
MG1655_b1768	1.62404	0.0131857	783.7	0.860263	0.322928	3641.9	1.17178
MG1655_ygeY_b2872	1.66593	0.0126276	763.2	0.860428	0.341705	3688	1.16672
MG1655_rpmE_b3936	1.61064	0.0131707	783	0.86044	0.276049	3504.6	1.17841
MG1655_b0415	1.57901	0.0127282	766.7	0.860494	0.391692	3791.7	1.15812
MG1655_envR_b3264	2.26653	0.0131687	782.8	0.861166	0.0661781	1994	1.15394
MG1655_tufA_b3339	1.5766	0.0130345	777.7	0.86124	0.442462	3867.9	1.13595
MG1655_rplT_b1716	1.57455	0.0131471	782.1	0.861344	0.436992	3861.5	1.13875
MG1655_ryeE_b4438	1.58087	0.0127263	766.6	0.861348	0.370047	3749	1.16212
MG1655_modC_b0765	1.57392	0.0130164	777.3	0.861752	0.443325	3868.9	1.13524
MG1655_b1156	1.67727	0.0132952	786.8	0.861774	0.326227	3651.2	1.17101
MG1655_ygaD_b2700	1.57487	0.0128298	771.3	0.861788	0.443494	3869.2	1.13466
MG1655_recD_b2819	1.5793	0.0128178	770.7	0.862081	0.435408	3858.8	1.13963
MG1655_b1198	1.58448	0.013147	782.1	0.862293	0.441736	3866.9	1.13632
MG1655_mltC_b2963	1.59422	0.0127261	766.6	0.862317	0.410944	3823.9	1.14728
MG1655_ispA_b0421	1.58363	0.012968	776.1	0.862333	0.39203	3792.3	1.1576
MG1655_b0517	1.57586	0.0131068	780.7	0.862652	0.445797	3872.7	1.13303
MG1655_yihM_b3873	1.64214	0.0130147	777.3	0.862708	0.308802	3603.4	1.17298
MG1655_fabF_b1095	1.58415	0.0128133	770.4	0.86271	0.364679	3737	1.16345
MG1655_b4088	1.56284	0.0132946	786.8	0.862719	0.434379	3857.1	1.1398
MG1655_yi81_1_b0016	1.59997	0.0127814	769.7	0.862892	0.43423	3856.7	1.14002
MG1655_nuoF_b2284	1.57867	0.0131346	781.8	0.862914	0.39742	3801.7	1.15448
MG1655_mutS_b2733	1.58064	0.0133604	789.7	0.86306	0.296727	3566.9	1.17332
MG1655_rlpA_b0633	1.57289	0.0129633	776	0.863181	0.440642	3865.2	1.13716
MG1655_ygiM_b3055	1.56935	0.0130963	780.4	0.863274	0.394948	3798	1.15476
MG1655_yodB_b1974	1.57745	0.0128989	773.6	0.863393	0.446093	3872.7	1.1327
MG1655_yeeD_b2012	1.57565	0.013347	789.3	0.863567	0.377923	3764.5	1.15902
MG1655_b2210	1.58599	0.0129233	774.8	0.863768	0.402779	3812.2	1.15207
MG1655_yhaL_b3107	1.5698	0.0129575	775.9	0.864031	0.438166	3862.7	1.13843
MG1655_recG_b3652	1.60171	0.0137673	805.9	0.868427	0.393365	3794.9	1.15663
MG1655_yhfY_b3382	1.62519	0.0137671	805.9	0.869364	0.309137	3604.2	1.17248
MG1655_metQ_b0197	1.5586	0.0138168	807.8	0.869537	0.373957	3756.8	1.1613
MG1655_b1310	1.60165	0.0137538	805.2	0.869546	0.356388	3720.3	1.1666
MG1655_ybcW_b0559	1.8028	0.0135158	797.5	0.869684	0.248417	3400.8	1.18083
MG1655_yrfA_b3392	1.78201	0.0135783	799.4	0.869859	0.132826	2726.9	1.18923
MG1655_b1388	1.93622	0.013564	798.6	0.869935	0.0747381	2119.8	1.16217
MG1655_b1396	1.7803	0.0138499	809.3	0.870215	0.171769	3013.9	1.19362
MG1655_yijO_b3954	1.64198	0.0136068	800.6	0.870217	0.314422	3620.1	1.17231
MG1655_serB_b4388	1.57123	0.0136466	801.5	0.87025	0.294445	3560.1	1.17379
MG1655_garL_b3126	1.57329	0.0137517	805	0.87027	0.377462	3763.8	1.15916
MG1655_arcB_b3210	1.55795	0.0135078	797.2	0.870306	0.398503	3803.5	1.15327
MG1655_ycaI_b0913	2.34707	0.0137364	804.6	0.870779	0.054881	1805.1	1.13815
MG1655_yjhE_b4282	2.03175	0.0139032	810.8	0.870892	0.076327	2141.5	1.16196
MG1655_ycgX_b1161	1.99182	0.0139324	811.8	0.87103	0.118769	2609.5	1.18938
MG1655_yhdG_b3260	1.57552	0.0137121	804	0.871073	0.108829	2514.2	1.18371
MG1655_ruvC_b1863	1.65925	0.0136847	803.2	0.87115	0.34366	3692.2	1.1651
MG1655_b1377	2.65193	0.0140944	817.1	0.87297	0.00362731	337.8	0.678313
MG1655_b0484	1.67714	0.014125	818.1	0.873106	0.248912	3402.4	1.18016
MG1655_yjbL_b4047	1.72529	0.0141848	820.8	0.873191	0.321482	3638.7	1.17188
MG1655_yabN_b0069	1.67982	0.0142199	821.7	0.87322	0.202457	3193.3	1.18798
MG1655_fabB_b2323	1.57338	0.0140612	815.8	0.873448	0.423369	3841.7	1.14234
MG1655_b2430	1.58762	0.0141526	819.4	0.873561	0.367611	3743.5	1.16258
MG1655_b2740	2.17634	0.0140833	816.8	0.873583	0.0949267	2361.6	1.18139
MG1655_cspH_b0989	2.00209	0.014046	815.1	0.873633	0.161158	2944.4	1.19448
MG1655_b3995	1.56239	0.0141712	820.4	0.873695	0.409791	3822	1.14844
MG1655_trpA_b1260	1.54046	0.0143819	827.6	0.878556	0.372994	3755.1	1.16221
MG1655_ung_b2580	1.56127	0.0144467	830.9	0.879259	0.22411	3299.5	1.18858
MG1655_pgk_b2926	1.54381	0.014436	830.2	0.879449	0.421353	3839.4	1.1437
MG1655_gatC_b2092	2.24147	0.014483	832.2	0.879704	0.0594622	1885	1.14939
MG1655_b1555	1.57336	0.0144257	829.8	0.879958	0.404072	3813.8	1.15116
MG1655_ybhD_b0768	1.71638	0.014567	835.8	0.880717	0.266733	3471	1.17861
MG1655_ycjV_b1318	1.60268	0.0145285	834.3	0.880993	0.228772	3320.3	1.18625
MG1655_rpiA_b2914	1.54715	0.01456	835.5	0.881329	0.425928	3846.7	1.14247
MG1655_yigA_b3810	1.53701	0.0146423	838.5	0.882632	0.341417	3687.3	1.16724
MG1655_tynA_b1386	1.65614	0.0151401	857.2	0.883711	0.185059	3097.7	1.18868
MG1655_dinI_b1061	1.68706	0.0146825	840.5	0.883807	0.334179	3669.8	1.16724
MG1655_yfhG_b2555	1.54301	0.0147148	841.7	0.884139	0.393971	3796.3	1.156
MG1655_dapD_b0166	1.53619	0.0151283	856.8	0.884211	0.327123	3653.7	1.17031
MG1655_fruR_b0080	1.54108	0.0151257	856.7	0.885021	0.403716	3813.4	1.15174
MG1655_gph_b3385	1.53028	0.0150896	855.1	0.885197	0.329885	3659.5	1.16917
MG1655_b2490	1.52939	0.0151224	856.4	0.885626	0.37597	3760.5	1.16029
MG1655_metL_b3940	1.53938	0.015025	852	0.885655	0.320068	3634.5	1.17166
MG1655_ybfH_b0691	1.87502	0.0150881	855	0.88601	0.17508	3036.5	1.18939
MG1655_tolR_b0738	1.52637	0.0150503	853.4	0.886189	0.402767	3812.2	1.15242
MG1655_pcnB_b0143	1.52963	0.015072	854.5	0.886411	0.393488	3795.2	1.15637
MG1655_lipA_b0628	1.537	0.014886	847.5	0.886506	0.400432	3806.9	1.15186
MG1655_yehU_b2126	1.55365	0.015024	852	0.886576	0.40748	3818.6	1.15018
MG1655_ugd_b2028	1.56606	0.014821	845.9	0.886688	0.407665	3818.7	1.14917
MG1655_yajC_b0407	1.53357	0.014866	847	0.886911	0.418521	3835.9	1.14436
MG1655_b2974	1.58392	0.0148021	845.4	0.887093	0.30761	3599.9	1.17299
MG1655_nfo_b2159	1.5485	0.0150213	851.8	0.887292	0.373538	3755.9	1.16174
MG1655_rfe_b3784	1.54892	0.0150012	851.2	0.887591	0.317736	3628.7	1.17168
MG1655_yejB_b2178	1.65398	0.0149853	851.1	0.888413	0.211824	3243	1.18966
MG1655_bglG_b3723	1.99569	0.014959	850.4	0.88861	0.14791	2849.4	1.19422
MG1655_tyrS_b1637	1.54249	0.0153033	863.9	0.889701	0.264415	3463	1.17829
MG1655_yghS_b2985	1.54897	0.0153712	866.8	0.889938	0.384567	3777.3	1.15833
MG1655_yqiH_b3047	1.85201	0.0153627	866	0.890031	0.0701052	2051.5	1.15447
MG1655_parC_b3019	1.54122	0.0153827	867.9	0.890154	0.359667	3726	1.16547
MG1655_b2659	1.66944	0.0153483	865.4	0.890329	0.332405	3665.6	1.16813
MG1655_ytfM_b4220	1.52614	0.0154908	872.7	0.892331	0.414074	3829.5	1.14587
MG1655_priA_b3935	1.51969	0.0154833	872.4	0.892938	0.409511	3821.3	1.14857
MG1655_fliM_b1945	1.5388	0.0154767	872.3	0.89375	0.291935	3551.8	1.17376
MG1655_b0441	1.5204	0.0155927	876.2	0.894995	0.41438	3829.7	1.14559
MG1655_yqfE_b2915	1.52842	0.0159665	889.1	0.89627	0.416744	3832.7	1.14443
MG1655_yheT_b3353	1.51679	0.0159594	888.8	0.896872	0.331408	3663.6	1.16861
MG1655_gntR_b3438	1.51935	0.0156555	879	0.896939	0.41018	3823	1.1477
MG1655_trxB_b0888	1.53081	0.0159262	888.1	0.897071	0.317097	3627	1.17303
MG1655_hypC_b2728	1.64192	0.0160836	893.5	0.897088	0.197066	3164.2	1.18821
MG1655_moeB_b0826	1.52409	0.016149	895.4	0.897194	0.391902	3792.2	1.15792
MG1655_yecA_b1908	1.52054	0.0161259	894.8	0.897492	0.393321	3794.8	1.15695
MG1655_b2878	1.55075	0.0159234	888	0.897877	0.386957	3782.4	1.15882
MG1655_amiA_b2435	1.50857	0.0160829	893.5	0.89799	0.404596	3814.5	1.15103
MG1655_yrdA_b3279	1.52347	0.0159072	887.6	0.898381	0.410603	3823.7	1.14757
MG1655_potB_b1125	1.54073	0.0160689	893	0.89839	0.168973	2994.1	1.1943
MG1655_b4085	1.51198	0.0162499	898.7	0.8987	0.408583	3820.1	1.1489
MG1655_mrr_b4351	1.53582	0.0160514	892.6	0.898892	0.411049	3824	1.14663
MG1655_rplK_b3983	1.53574	0.0159036	887.3	0.898987	0.232104	3335.2	1.1827
MG1655_greB_b3406	1.5222	0.0158502	885.6	0.899086	0.417215	3833.9	1.14445
MG1655_lplA_b4386	1.5348	0.0157752	883.2	0.899389	0.283028	3525.9	1.17608
MG1655_yjcZ_b4110	1.51925	0.0162435	898.6	0.899499	0.413507	3828.3	1.1462
MG1655_fucP_b2801	1.53992	0.0158411	885.4	0.899797	0.367966	3744.6	1.1622
MG1655_rpsG_b3341	1.51569	0.0158978	887.2	0.899797	0.36607	3740.4	1.16306
MG1655_b2031	1.52219	0.016348	901.8	0.9	0.413317	3827.9	1.14642
MG1655_fruL_b0079	1.55658	0.0163318	901.1	0.9002	0.309628	3605	1.1716
MG1655_b1133	1.53289	0.0157742	883.2	0.900306	0.271947	3490.6	1.17806
MG1655_b3871	1.53063	0.0158399	885.1	0.900407	0.284948	3531.7	1.17449
MG1655_yliI_b0837	1.55289	0.0164897	907.9	0.904283	0.29761	3570	1.1728
MG1655_b2756	1.53476	0.0164743	907.1	0.904387	0.398575	3803.5	1.15293
MG1655_b2881	1.5215	0.0165738	911.7	0.907164	0.407518	3818.7	1.14986
MG1655_gldA_b3945	1.53147	0.0166778	914.1	0.907746	0.358712	3724.4	1.1657
MG1655_b1593	1.67871	0.0167913	917.8	0.907814	0.290116	3546.5	1.1724
MG1655_acrA_b0463	1.49982	0.0167198	916	0.90783	0.336742	3675.9	1.16621
MG1655_ygeV_b2869	1.69997	0.0166576	913.7	0.90825	0.267936	3476.5	1.17808
MG1655_t150_b3558	1.61354	0.016778	917.5	0.908416	0.28671	3537.3	1.17362
MG1655_ompC_b2215	1.49778	0.0167123	915.8	0.908532	0.369045	3747.1	1.16261
MG1655_yehA_b2108	2.03168	0.0168561	919.6	0.908696	0.0887314	2295.2	1.18005
MG1655_bcr_b2182	1.53503	0.0168892	920.6	0.908786	0.383134	3774.7	1.15824
MG1655_hemX_b3803	1.51377	0.0170753	926	0.909627	0.399716	3805.6	1.15251
MG1655_b1980	1.55236	0.0170344	925.1	0.909636	0.255015	3427.9	1.17919
MG1655_glpB_b2242	1.53525	0.0170961	927	0.909715	0.35667	3721	1.16646
MG1655_yfeG_b2437	1.68776	0.0170322	925	0.910433	0.188494	3117.4	1.19121
MG1655_dadX_b1190	1.51268	0.0171961	929.7	0.910578	0.40556	3816.2	1.15084
MG1655_b1398	1.55461	0.016972	923.4	0.910651	0.306982	3597.9	1.1731
MG1655_b4087	1.60966	0.0170243	925	0.91133	0.333535	3668.1	1.16707
MG1655_murA_b3189	1.50162	0.017193	929.7	0.911471	0.33788	3678.1	1.16506
MG1655_wbbK_b2032	1.50208	0.017244	931.8	0.911742	0.396997	3800.8	1.15456
MG1655_gapA_b1779	1.50458	0.017264	932.9	0.911926	0.403104	3812.5	1.15181
MG1655_b1662	1.49332	0.0173698	937.5	0.912853	0.406415	3817.1	1.15008
MG1655_atoB_b2224	1.52572	0.0173646	937.1	0.913353	0.345262	3695.2	1.16531
MG1655_b1011	1.50957	0.0174584	939.8	0.914202	0.373899	3756.6	1.1616
MG1655_thiE_b3993	1.50313	0.0173612	937.1	0.914244	0.114357	2568.1	1.19059
MG1655_topB_b1763	1.49892	0.017498	940.9	0.914383	0.283523	3527.6	1.17587
MG1655_b0542	1.55502	0.0173527	936.8	0.914844	0.271143	3487.6	1.17824
MG1655_yahN_b0328	1.74919	0.0177916	950.7	0.915896	0.156547	2911.7	1.2012
MG1655_nuoM_b2277	1.48553	0.0175735	943.6	0.916117	0.362492	3732.4	1.16456
MG1655_b2657	1.88214	0.0177047	947.7	0.916538	0.0364412	1446	1.07589
MG1655_udk_b2066	1.49347	0.0177908	950.7	0.916779	0.128833	2694.7	1.19076
MG1655_grxC_b3610	1.48596	0.0177027	947.6	0.917328	0.398239	3803.5	1.15397
MG1655_truB_b3166	1.48774	0.0179022	955.1	0.917483	0.350636	3708.4	1.1669
MG1655_yjiA_b4352	1.51739	0.0177861	950.6	0.917568	0.266746	3471	1.17821
MG1655_pth_b1204	1.48827	0.0177002	947.3	0.917926	0.380607	3770.2	1.1597
MG1655_ilvH_b0078	1.54266	0.01766	946.6	0.918138	0.279372	3515.4	1.17729
MG1655_ybdF_b0579	1.48732	0.0179002	955	0.918269	0.390543	3788.7	1.15792
MG1655_map_b0168	1.50746	0.0177735	950.5	0.918357	0.196949	3163.6	1.18843
MG1655_b1199	1.50518	0.0178987	954.9	0.919057	0.393875	3796.2	1.15632
MG1655_b0817	1.482	0.0180437	959.3	0.920633	0.386206	3780	1.15844
MG1655_b1843	1.47632	0.0181065	961.2	0.921572	0.384133	3776.6	1.15847
MG1655_yhaM_b3108	1.53557	0.0182083	964.9	0.922467	0.256436	3433.1	1.17733
MG1655_rybB_b4417	1.51247	0.0181883	964.5	0.922967	0.370026	3748.9	1.16245
MG1655_galF_b2042	1.48515	0.0181781	964	0.923372	0.376721	3762	1.16004
MG1655_alpA_b2624	1.60405	0.018278	967.3	0.923878	0.106285	2488.1	1.1865
MG1655_rhaB_b3904	1.47254	0.0188447	983.3	0.924154	0.38764	3783.7	1.15887
MG1655_ybfG_b0690	1.52897	0.0188185	982.5	0.924271	0.171184	3009.4	1.19373
MG1655_b2876	1.54025	0.0183482	969.1	0.924714	0.341864	3688.3	1.16645
MG1655_ypfI_b2474	1.47482	0.018554	975.7	0.924834	0.390338	3788.5	1.15892
MG1655_yhbH_b3203	1.48653	0.0185123	974.8	0.924858	0.397851	3802.8	1.15446
MG1655_b4003	1.50899	0.0187992	982.4	0.925047	0.340998	3686.4	1.16732
MG1655_yieO_b3754	1.52483	0.018502	974.1	0.925071	0.32774	3654.9	1.16994
MG1655_lldD_b3605	1.66818	0.018614	977.2	0.925379	0.23873	3365.7	1.18427
MG1655_slt_b4392	1.48322	0.0187784	982.1	0.925636	0.392866	3793.8	1.15735
MG1655_ilvI_b0077	1.50383	0.0184891	974	0.925856	0.293547	3556.2	1.17328
MG1655_yiaW_b3587	1.85135	0.0189977	989	0.92603	0.0596897	1889.4	1.15067
MG1655_rfbC_b2038	1.46805	0.0189029	986.3	0.926103	0.354401	3716.3	1.16755
MG1655_ygfA_b2912	1.82503	0.0187128	979.9	0.926181	0.162254	2951.5	1.19446
MG1655_ybbA_b0495	1.48111	0.0187661	981.8	0.926226	0.296699	3566.9	1.17371
MG1655_b1781	1.47033	0.0187482	981.1	0.92644	0.334468	3670.4	1.16706
MG1655_psd_b4160	1.47105	0.0184845	973.7	0.926451	0.381587	3772.1	1.15886
MG1655_nuoC_b2286	1.46782	0.0189585	987.6	0.926454	0.382195	3772.7	1.15869
MG1655_gmd_b2053	1.48227	0.0189958	989	0.926898	0.297034	3568.3	1.17301
MG1655_glpE_b3425	1.47601	0.0184693	973.4	0.927048	0.373449	3755.8	1.16207
MG1655_b3694	1.48049	0.0187107	979.9	0.927058	0.319378	3633.4	1.17206
MG1655_aceB_b4014	1.48615	0.0184557	972.7	0.927264	0.395573	3799	1.15471
MG1655_rffG_b3788	1.48744	0.0190774	992.1	0.928064	0.236396	3355.4	1.1844
MG1655_b0260	1.49955	0.0192417	996.4	0.928611	0.258823	3441.8	1.17668
MG1655_gatY_b2096	1.49188	0.0191837	995.5	0.928638	0.370884	3750.9	1.16199
MG1655_yshA_b3875	1.85993	0.0191294	993.8	0.928785	0.117593	2599.6	1.19029
MG1655_ydjA_b1765	1.47334	0.0191753	995.2	0.929225	0.324682	3646.4	1.17172
MG1655_ccmC_b2199	1.49775	0.0192949	998	0.929236	0.254312	3424.2	1.17913
MG1655_lysC_b4024	1.49736	0.0193726	1000.4	0.930605	0.337652	3677.6	1.16527
MG1655_yjgJ_b4251	1.49635	0.0194261	1001.4	0.930669	0.222661	3292.4	1.18859
MG1655_b1010	1.66174	0.0195663	1006.3	0.934355	0.0798216	2186	1.16836
MG1655_yjgY_b4276	1.54638	0.0197473	1010.6	0.937477	0.27324	3495.6	1.17737
MG1655_hisA_b2024	1.49126	0.0198537	1013	0.938832	0.209602	3229.6	1.18866
MG1655_yjhC_b4280	1.53378	0.0200039	1017.1	0.940018	0.307847	3600.5	1.1728
MG1655_b1012	1.71151	0.0199798	1016.2	0.940056	0.206504	3212.5	1.18674
MG1655_yicK_b3659	1.50188	0.0202917	1025.2	0.94055	0.271748	3490.1	1.17829
MG1655_ybcY_b0562	1.8986	0.0199761	1016.1	0.940833	0.0957752	2370	1.18087
MG1655_b2658	2.15502	0.0202768	1024.7	0.940955	0.00693707	518.2	0.781599
MG1655_b1859	1.53591	0.0203591	1027	0.941338	0.235166	3349.6	1.18486
MG1655_leuL_b0075	1.71715	0.020253	1024.3	0.941452	0.197209	3165.3	1.18818
MG1655_rfaF_b3620	1.45319	0.0202515	1024.2	0.942226	0.285184	3532.8	1.17447
MG1655_b1397	1.56721	0.0205634	1033.2	0.942701	0.1721	3017.1	1.19206
MG1655_ycjT_b1316	1.5074	0.0202426	1023.8	0.942726	0.3137	3618.2	1.17246
MG1655_glcF_b2978	1.47864	0.0202237	1023.1	0.942949	0.360359	3727.7	1.16454
MG1655_flgN_b1070	1.46661	0.0204553	1029.8	0.94304	0.375644	3759.7	1.1604
MG1655_yheO_b3346	1.46551	0.0202022	1022.8	0.943542	0.377101	3763.2	1.15969
MG1655_ymcB_b0985	1.64947	0.0205624	1033.2	0.943562	0.20798	3221.1	1.18772
MG1655_fucK_b2803	1.44951	0.0206248	1035.2	0.943665	0.37448	3757.5	1.16008
MG1655_ybbP_b0496	1.45656	0.0206566	1036.2	0.943716	0.271437	3489	1.17832
MG1655_metB_b3939	1.46326	0.0201654	1022.1	0.943767	0.209258	3227.3	1.18869
MG1655_ubiX_b2311	1.49615	0.020761	1039.1	0.943778	0.279197	3514.6	1.17742
MG1655_b3333	2.01316	0.0205091	1031.9	0.944099	0.0273579	1223.8	1.02668
MG1655_dld_b2133	1.50535	0.0205541	1032.9	0.94415	0.184144	3092.2	1.18931
MG1655_ttdA_b3061	1.84258	0.0208565	1041.4	0.944152	0.0759051	2135.8	1.16139
MG1655_yhcB_b3233	1.44852	0.020747	1039	0.944545	0.332867	3666.7	1.16774
MG1655_htrL_b3618	1.59546	0.020847	1040.9	0.944555	0.266481	3470.1	1.1787
MG1655_yiiX_b3937	1.68147	0.0209219	1043.8	0.944615	0.20128	3188.3	1.19011
MG1655_ycfV_b1117	1.46338	0.0207328	1038.4	0.944859	0.20471	3204.2	1.18674
MG1655_ybcN_b0547	2.08586	0.0211489	1050	0.945095	0.00545514	441	0.757732
MG1655_ybjN_b0853	1.44329	0.0209033	1043.4	0.945109	0.366485	3740.8	1.16282
MG1655_ychM_b1206	1.60113	0.0211886	1051.2	0.945324	0.237421	3360.7	1.18501
MG1655_yehQ_b2122	1.43862	0.0211083	1048.4	0.945356	0.37402	3757	1.161
MG1655_yhjO_b3533	1.49021	0.0211432	1049.8	0.945766	0.178766	3060.6	1.18951
MG1655_ygeX_b2871	1.45825	0.0211062	1048.4	0.946209	0.309087	3604.2	1.17286
MG1655_acpS_b2563	1.4441	0.0210831	1047.6	0.946341	0.360036	3726.7	1.16532
MG1655_cutA_b4137	1.44343	0.0210808	1047.5	0.947107	0.284539	3530	1.17471
MG1655_emrE_b0543	1.4448	0.0213472	1055.8	0.948607	0.274474	3498.9	1.17808
MG1655_smp_b4387	1.43697	0.0214918	1060.1	0.951616	0.358295	3724	1.16594
MG1655_yfiK_b2578	1.43714	0.0216969	1066.4	0.952143	0.367728	3744	1.16237
MG1655_yeaK_b1787	1.43422	0.0216244	1063.6	0.952193	0.351958	3711.4	1.16711
MG1655_yciN_b1273	1.43804	0.021656	1064.8	0.952415	0.33487	3671.4	1.16663
MG1655_ybeD_b0631	1.44038	0.0215741	1062.1	0.952556	0.372685	3754.3	1.16232
MG1655_b2352	1.44933	0.021611	1063.4	0.952867	0.370376	3749.6	1.16195
MG1655_secD_b0408	1.43073	0.0216957	1066.4	0.952994	0.319824	3634.1	1.17191
MG1655_yfbN_b2273	1.98549	0.0217719	1068.5	0.953167	0.0277544	1231.5	1.02711
MG1655_tdcR_b3119	1.81342	0.0218186	1070.1	0.953743	0.0803131	2191	1.16978
MG1655_b0844	1.43755	0.0218842	1071.8	0.954408	0.324486	3646.2	1.17279
MG1655_murG_b0090	1.46198	0.0220632	1077.2	0.956661	0.350801	3708.8	1.16666
MG1655_kdpB_b0697	1.44944	0.0220312	1076.3	0.956711	0.239009	3366.8	1.18424
MG1655_yaiP_b0363	1.6893	0.0221536	1079.3	0.956826	0.143539	2815.9	1.18965
MG1655_yqaB_b2690	1.42796	0.0220901	1078.4	0.956877	0.364864	3737.4	1.16285
MG1655_mraY_b0087	1.42666	0.0220169	1076.1	0.957384	0.361948	3731.2	1.16491
MG1655_b1134	1.4263	0.0223487	1085.6	0.960708	0.300578	3578.8	1.17338
MG1655_yeaO_b1792	1.42525	0.0223327	1085.2	0.961205	0.334728	3671	1.16688
MG1655_b1858	1.43009	0.022511	1090.2	0.963926	0.369548	3748.1	1.16256
MG1655_fdnH_b1475	1.45055	0.0225866	1091.6	0.964311	0.355449	3718.5	1.1675
MG1655_yhcF_b3219	1.64426	0.0226229	1092.7	0.964431	0.196275	3159.9	1.18883
MG1655_fruK_b2168	1.44121	0.0227306	1094.8	0.964581	0.355766	3719.3	1.16739
MG1655_rnk_b0610	1.43377	0.0226935	1094.2	0.964903	0.311673	3612.3	1.17206
MG1655_yfjJ_b2626	1.68262	0.0229888	1101.3	0.966053	0.169934	3001.2	1.19332
MG1655_ygjV_b3090	1.55731	0.0229667	1101	0.966637	0.164977	2966.9	1.19105
MG1655_b3015	1.54133	0.0228444	1098.2	0.966725	0.0690687	2033.9	1.15366
MG1655_idnT_b4265	1.454	0.0228837	1099.3	0.966843	0.328386	3656.1	1.16958
MG1655_mdlB_b0449	1.48984	0.0229469	1100.6	0.967135	0.185715	3102.2	1.18949
MG1655_yggX_b2962	1.42659	0.0231044	1106.2	0.968651	0.349224	3705	1.16656
MG1655_yi82_1_b0017	1.4283	0.0231478	1107.2	0.968679	0.361219	3729.6	1.16477
MG1655_rnd_b1804	1.5321	0.0230781	1105.3	0.968712	0.261619	3452.7	1.17759
MG1655_glpR_b3423	1.42523	0.0232442	1110.7	0.970892	0.343505	3691.9	1.16537
MG1655_b3914	1.44297	0.0233968	1114.7	0.973537	0.345267	3695.2	1.16494
MG1655_b2354	1.47659	0.0234903	1116.9	0.974607	0.214426	3255.5	1.19118
MG1655_yhbX_b3173	1.53145	0.0236166	1120.2	0.974935	0.0938357	2350.1	1.18512
MG1655_dnaG_b3066	1.41252	0.0236395	1121.5	0.975217	0.254724	3426.4	1.17948
MG1655_yhfR_b3375	1.40928	0.0236025	1119.9	0.975523	0.357046	3721.9	1.16601
MG1655_fliL_b1944	1.44168	0.0238157	1126.9	0.975671	0.328287	3655.8	1.16986
MG1655_b2099	1.42991	0.023764	1125.3	0.975976	0.314565	3620.5	1.17206
MG1655_dnaJ_b0015	1.41023	0.0237235	1124.4	0.976042	0.336522	3675.2	1.16673
MG1655_clpX_b0438	1.41686	0.023589	1119.6	0.976112	0.363113	3733.4	1.16378
MG1655_b1355	1.95531	0.0237055	1123.8	0.976368	0.0163734	903.3	0.945864
MG1655_yhiN_b3492	1.42592	0.0238097	1126.8	0.97643	0.335269	3672.3	1.16655
MG1655_b2073	1.47312	0.0239362	1130.6	0.978028	0.223369	3295.9	1.18771
MG1655_lhr_b1653	1.42422	0.0240099	1131.8	0.97822	0.276072	3504.6	1.17802
MG1655_ccmE_b2197	1.40444	0.0240987	1134.7	0.979879	0.349897	3706.3	1.1666
MG1655_yihA_b3865	1.41154	0.0242078	1137.7	0.980776	0.342837	3690.7	1.16573
MG1655_yneH_b1524	1.40768	0.0241677	1136.8	0.980846	0.264089	3461.5	1.17899
MG1655_yggS_b2951	1.39785	0.0244142	1144.4	0.984854	0.318379	3630.4	1.17185
MG1655_fixX_b0044	1.42005	0.0244531	1145.5	0.984953	0.342139	3688.9	1.1659
MG1655_pepQ_b3847	1.40653	0.0244106	1144.3	0.985616	0.33336	3667.6	1.16728
MG1655_yeaA_b1778	1.40897	0.0245284	1147.3	0.985653	0.356171	3719.9	1.16721
MG1655_araA_b0062	1.42711	0.0246564	1150.9	0.98705	0.324558	3646.2	1.17241
MG1655_fadL_b2344	1.66964	0.0246477	1150.5	0.987554	0.113967	2564.1	1.18929
MG1655_phoQ_b1129	1.39314	0.024777	1153.4	0.988346	0.320207	3635.3	1.17154
MG1655_b1191	1.45124	0.0249028	1157.5	0.990163	0.266308	3469.5	1.1793
MG1655_mokB_b1420	1.42718	0.0248665	1156.8	0.990411	0.115425	2580.2	1.19068
MG1655_yjjP_b4364	1.42875	0.0250121	1159.8	0.990436	0.32531	3648.4	1.17161
MG1655_xthA_b1749	1.40795	0.0249937	1159.4	0.99094	0.352251	3712.1	1.16696
MG1655_b2875	1.41579	0.0251538	1162.8	0.991304	0.322453	3641	1.17187
MG1655_insB_1_b0021	1.48643	0.0251135	1162.1	0.991553	0.240424	3372.8	1.18427
MG1655_b3001	1.44365	0.0252595	1165.4	0.992675	0.286031	3535.6	1.17423
MG1655_b3032	1.39001	0.0255651	1173.9	0.995674	0.331845	3664.8	1.16825
MG1655_mrdB_b0634	1.39644	0.0255405	1173.3	0.99601	0.34167	3688	1.16709
MG1655_yhjE_b3523	1.45065	0.0255103	1172.7	0.996347	0.209221	3227.2	1.18909
MG1655_b2970	1.61118	0.0254805	1171.9	0.996514	0.17116	3009.2	1.19413
MG1655_narJ_b1226	1.41881	0.0254722	1171.4	0.996936	0.301064	3581	1.17371
MG1655_ybcS_b0555	1.61897	0.0256939	1177.6	0.997966	0.0537288	1787.4	1.14211
MG1655_glgX_b3431	1.38997	0.0257402	1179.3	0.998561	0.343708	3692.3	1.16476
MG1655_narI_b1227	1.46452	0.0259905	1186.4	0.998653	0.238322	3364.5	1.1851
MG1655_xylR_b3569	1.41452	0.0259611	1185.5	0.998736	0.333002	3666.9	1.16743
MG1655_pncB_b0931	1.38667	0.0257844	1180.6	0.998816	0.189069	3120.5	1.19149
MG1655_trs5_5_b1370	1.38946	0.0259112	1185	0.999157	0.337611	3677.5	1.16561
MG1655_b4371	1.41667	0.025901	1184.5	0.999578	0.328532	3656.5	1.16933
MG1655_b2374	1.45854	0.0258568	1182.7	0.999746	0.188935	3119.8	1.19167
MG1655_b2387	1.41358	0.0258781	1183.7	0.999747	0.329628	3659.2	1.16945
MG1655_yhfG_b3362	0.187847	0.952987	4070	1	2.66278970647847e-06	0.6	0.0142857
MG1655_ilvN_b3670	0.198641	0.953792	4070	1	3.87388489942686e-06	0.9	0.0195652
MG1655_ilvG_1_b3767	0.182262	0.955367	4070	1	2.4180075976344e-06	0.6	0.015
MG1655_b1016_efeU-1	0.182418	0.956392	4070	1	2.95251454026937e-06	0.6	0.0133333
MG1655_hisL_b2018	0.154322	0.956967	4070	1	8.51686886616165e-07	0.2	0.00714286
MG1655_rydB_b4430	0.183274	0.957601	4070	1	2.87010471195103e-06	0.6	0.0136364
MG1655_potH_b0856	0.183431	0.958533	4070	1	2.42601719217938e-06	0.6	0.0146341
MG1655_ybdR_b0608	0.185159	0.958555	4070	1	2.68855390226482e-06	0.6	0.0139535
MG1655_argE_b3957	0.164199	0.959933	4070	1	1.66344446116736e-06	0.5	0.0147059
MG1655_hdeD_b3511	0.164667	0.96032	4070	1	1.01321370993992e-06	0.3	0.0103448
MG1655_carA_b0032	0.162693	0.961131	4070	1	1.21478850598857e-06	0.3	0.00967742
MG1655_b2999	0.173901	0.961893	4070	1	1.84532158766836e-06	0.5	0.0142857
MG1655_fic_b3361	0.173355	0.962379	4070	1	1.89720596122084e-06	0.5	0.0138889
MG1655_dsrA_b1954	0.137212	0.965882	4070	1	4.57318183353354e-07	0.1	0.00454545
MG1655_yhbZ_b3183	0.157746	0.965964	4070	1	1.22813783023021e-06	0.4	0.0125
MG1655_ycgZ_b1164	0.153797	0.969586	4070	1	1.01336203576483e-06	0.3	0.01
MG1655_carB_b0033	0.144644	0.970283	4070	1	5.64587419926118e-07	0.1	0.004
MG1655_pspB_b1305	0.134865	0.970957	4070	1	4.31183173004735e-07	0.1	0.0047619
MG1655_pspD_b1307	0.145379	0.97151	4070	1	7.41332472885335e-07	0.2	0.00740741
MG1655_b0753	0.141304	0.973453	4070	1	7.34776471424444e-07	0.2	0.00769231
MG1655_ybjF_b0859	0.139152	0.974398	4070	1	4.95526915849405e-07	0.1	0.00416667
MG1655_pspC_b1306	0.12896	0.974856	4070	1	3.27800073044536e-07	0.1	0.005
MG1655_ycdF_b1005	0.127347	0.975102	4070	1	3.07553597944726e-07	0.1	0.00625
MG1655_b2809	0.133762	0.976833	4070	1	4.59750726881829e-07	0.1	0.00434783
MG1655_b0836	0.130422	0.9773	4070	1	2.85527212946032e-07	0.1	0.00666667
MG1655_yciG_b1259	0.128516	0.978035	4070	1	3.08517715806622e-07	0.1	0.00588235
MG1655_csrC_b4457	0.124754	0.979741	4070	1	3.14510079132866e-07	0.1	0.00555556
MG1655_yohC_b2135	0.120501	0.979741	4070	1	3.22697664667734e-07	0.1	0.00526316
MG1655_ymgA_b1165	0.109557	0.983869	4070	1	1.65175638616468e-07	0	0
MG1655_ymgC_b1167	0.103905	0.984838	4070	1	1.12134323629714e-07	0	0
MG1655_tke1_b4441	0.0918563	0.988492	4070	1	5.51475417004337e-08	0	0
MG1655_ymgB_b1166	0.0796448	0.990201	4070	1	3.27058443920001e-08	0	0
MG1655_argD_b3359	0.0842669	0.990448	4070	1	3.98699817350096e-08	0	0
MG1655_ybfA_b0699	0.0765592	0.991424	4070	1	2.47110824295112e-08	0	0
MG1655_artJ_b0860	0.0566122	0.993379	4070	1	1.20143918174694e-08	0	0
MG1655_argG_b3172	0.058214	0.993624	4070	1	9.9674954337524e-09	0	0
MG1655_uhpT_b3666	0.0568799	0.994849	4070	1	6.67466212081634e-09	0	0
MG1655_argH_b3960	0.0276293	0.9973	4070	1	1.33493242416327e-09	0	0
MG1655_argB_b3959	0.0284678	0.998036	4070	1	7.11963959553743e-10	0	0
MG1655_argC_b3958	0.0245239	0.998281	4070	1	4.44977474721089e-10	0	0
MG1655_argI_b4254	0.0112446	0.999263	4070	1	5.93303299628119e-11	0	0
MG1655_argA_b2818	0.0163218	0.999509	4070	1	5.93303299628119e-11	0	0
MG1655_ybfD_b0706	1.47198	0.0262079	1192.2	1.00101	0.138068	2772.4	1.19192
MG1655_fhuC_b0151	1.41389	0.0261306	1190.4	1.00118	0.326885	3652.9	1.1708
MG1655_b2618	1.37683	0.0261796	1191.5	1.00126	0.311169	3610	1.17208
MG1655_livF_b3454	1.38551	0.0262403	1193.6	1.00134	0.346926	3700.1	1.16612
MG1655_yihN_b3874	1.51802	0.0262892	1194.7	1.00142	0.189229	3121.2	1.19084
MG1655_ddlA_b0381	1.3804	0.0263451	1196.3	1.00193	0.300358	3577.8	1.17343
MG1655_mtgA_b3208	1.41897	0.0265743	1201.5	1.00292	0.307371	3599.2	1.17314
MG1655_ydfO_b1549	1.67858	0.0265559	1201	1.00334	0.112398	2549.7	1.18812
MG1655_entB_b0595	1.48113	0.0265458	1200.5	1.00376	0.186202	3104.3	1.18984
MG1655_fixB_b0042	1.42793	0.0265177	1199.9	1.0041	0.299636	3575.5	1.17306
MG1655_ndh_b1109	1.39376	0.0267058	1205.3	1.00525	0.325525	3649.3	1.17115
MG1655_yccM_b0992	1.38673	0.0269487	1211.7	1.00723	0.306228	3595.5	1.1727
MG1655_yibA_b3594	1.42517	0.0269073	1210.7	1.00724	0.260422	3447.9	1.17636
MG1655_slyB_b1641	1.37809	0.0269061	1210.6	1.00799	0.331165	3663	1.16917
MG1655_hisC_b2021	1.38073	0.0268975	1210.4	1.00867	0.205672	3207.9	1.18679
MG1655_yfbB_b2263	1.37547	0.0273674	1224	1.00907	0.239769	3370.4	1.18426
MG1655_accD_b2316	1.37124	0.0273331	1223.1	1.00916	0.293541	3556.2	1.17366
MG1655_b1730	1.36936	0.0272886	1222.2	1.00925	0.321856	3639.4	1.17173
MG1655_b2379	1.36825	0.0272088	1220.1	1.01002	0.302357	3585.3	1.1732
MG1655_b2737	1.40334	0.0272756	1222.2	1.01008	0.319133	3632.7	1.17222
MG1655_rpsA_b0911	1.36574	0.0272565	1221.4	1.01026	0.312812	3615	1.17256
MG1655_yehD_b2111	1.45902	0.0275401	1227.5	1.01029	0.229266	3322.5	1.18534
MG1655_mrp_b2113	1.37787	0.0271167	1217.4	1.01029	0.248041	3399.3	1.18113
MG1655_ydfA_b1571	1.75126	0.027472	1226.5	1.0103	0.034333	1396.7	1.06945
MG1655_ybfE_b0685	1.3716	0.0271579	1218.5	1.01036	0.325527	3649.3	1.17077
MG1655_hepA_b0059	0.201828	0.950463	4069.9	1.0104	4.78439780820115e-06	1.1	0.022449
MG1655_serC_b0907	1.38207	0.0270937	1216.6	1.01047	0.222704	3292.5	1.18777
MG1655_aroP_b0112	1.6501	0.0271975	1219.7	1.01052	0.0540851	1793	1.13986
MG1655_yagT_b0286	0.182614	0.949618	4069.9	1.01065	2.01052689144981e-06	0.5	0.0135135
MG1655_ymgE_b1195	0.204379	0.949282	4069.9	1.0109	5.23999541198558e-06	1.5	0.0283019
MG1655_b2389	0.205269	0.948808	4069.9	1.01116	5.40617966621142e-06	1.6	0.0296296
MG1655_rdlB_b4422	0.204618	0.948301	4069.9	1.01141	4.91255132092083e-06	1.2	0.024
MG1655_b3000	0.204272	0.948054	4069.9	1.01166	4.7592714134619e-06	1.1	0.0229167
MG1655_dadA_b1189	1.39044	0.0276559	1230.3	1.01176	0.326918	3653	1.17046
MG1655_rdlC_b4424	0.211187	0.946881	4069.9	1.01191	5.53694371344946e-06	1.6	0.0290909
MG1655_ycfR_b1112	0.208876	0.944654	4069.8	1.01214	4.91596281489369e-06	1.2	0.0235294
MG1655_ygiF_b3054	1.3755	0.0277723	1231.8	1.01216	0.260007	3445.5	1.17634
MG1655_ydeI_b1536	0.218107	0.941193	4069.8	1.01239	7.19528576624001e-06	1.9	0.0316667
MG1655_metH_b4019	1.36513	0.0278708	1234.3	1.01255	0.162641	2953.1	1.19317
MG1655_b1454	0.212118	0.938675	4069.8	1.01264	5.80321823432256e-06	1.6	0.0285714
MG1655_yegT_b2098	1.37738	0.0278623	1233.7	1.01289	0.226605	3310.9	1.18543
MG1655_treF_b3519	0.222312	0.93837	4069.8	1.01289	8.59407245802576e-06	2	0.0322581
MG1655_nrdD_b4238	0.223402	0.938174	4069.8	1.01314	9.64355183215545e-06	2.6	0.0412698
MG1655_ygaM_b2672	0.22053	0.936411	4069.8	1.0134	7.37238680117901e-06	2	0.0327869
MG1655_yecH_b1906	0.234324	0.931321	4069.8	1.01365	1.2308610923755e-05	3	0.0434783
MG1655_ybhP_b0790	0.236478	0.930602	4069.8	1.0139	1.21169146276451e-05	3	0.0447761
MG1655_trpL_b1265	0.236477	0.928925	4069.7	1.01413	1.24272864162631e-05	3	0.0428571
MG1655_ykgM_b0296	0.224648	0.927009	4069.7	1.01438	6.92749832195286e-06	1.8	0.0305085
MG1655_pabA_b3360	0.244789	0.926886	4069.7	1.01463	1.51641203745352e-05	3.6	0.0493151
MG1655_b0024	0.239143	0.925679	4069.7	1.01489	1.01935439909107e-05	2.6	0.040625
MG1655_aidB_b4187	0.244097	0.923537	4069.7	1.01514	1.53410434184843e-05	3.6	0.0486486
MG1655_yhbW_b3160	0.250146	0.922948	4069.7	1.01539	1.87451211001006e-05	4	0.05
MG1655_ybaA_b0456	0.227838	0.921685	4069.7	1.01565	6.26790821117379e-06	1.8	0.0310345
MG1655_polB_b0060	0.255694	0.918219	4069.5	1.01585	2.02107582411719e-05	4.1	0.0506173
MG1655_potG_b0855	0.246811	0.918077	4069.5	1.0161	1.30428237570448e-05	3.2	0.0450704
MG1655_ackA_b2296	0.251159	0.916914	4069.5	1.01636	1.56485228535165e-05	3.6	0.0473684
MG1655_ygcU_b2773	1.42563	0.028046	1240	1.01639	0.264414	3463	1.17869
MG1655_metE_b3829	0.222377	0.916674	4069.5	1.01661	6.14662218414731e-06	1.8	0.0315789
MG1655_b1955	0.247792	0.916551	4069.5	1.01687	1.58890331786033e-05	3.6	0.0467532
MG1655_yhjX_b3547	1.73364	0.0281494	1242.7	1.01694	0.0567125	1837.4	1.14195
MG1655_ecpD_b0140	1.72783	0.0281102	1241.8	1.01704	0.0415222	1556.3	1.09291
MG1655_ybiI_b0803	0.264027	0.911628	4069.5	1.01712	2.34472870709733e-05	4.6	0.0554217
MG1655_b1509	0.269579	0.909709	4069.5	1.01737	2.96834090578695e-05	5.5	0.0611111
MG1655_yhcN_b3238	0.266959	0.909697	4069.5	1.01763	2.93130988034066e-05	5.4	0.0613636
MG1655_ycgY_b1196	0.270544	0.905954	4069.4	1.01786	3.10653607685283e-05	5.8	0.0623656
MG1655_yggB_b2924	0.270463	0.90543	4069.4	1.01811	2.99432759031066e-05	5.5	0.0604396
MG1655_ebgR_b3075	1.3601	0.0282967	1245.2	1.01815	0.238398	3364.8	1.18479
MG1655_b2253	0.271283	0.904231	4069.4	1.01837	2.96142447257154e-05	5.5	0.0617978
MG1655_deaD_b3162	0.269781	0.904226	4069.4	1.01862	2.80962337358694e-05	5.3	0.0616279
MG1655_b1953	0.276458	0.899564	4069.3	1.01885	3.02398237248433e-05	5.5	0.0597826
MG1655_yehW_b2128	1.49029	0.0283813	1247.3	1.01904	0.218906	3275.6	1.19026
MG1655_mviM_b1068	1.37514	0.0284307	1248.4	1.0191	0.330326	3660.6	1.16877
MG1655_chpS_b4224	0.268166	0.898258	4069.3	1.01911	2.573006601404e-05	4.7	0.0559524
MG1655_polA_b3863	1.36246	0.0284597	1249.5	1.01917	0.313836	3618.6	1.17221
MG1655_yagU_b0287	0.283928	0.897567	4069.3	1.01936	4.51518643599489e-05	8.9	0.0847619
MG1655_gadA_b3517	0.223338	0.897532	4069.3	1.01962	2.10171760860265e-06	0.6	0.0157895
MG1655_aroK_b3390	1.36615	0.0285101	1251.1	1.01964	0.241348	3375.7	1.18321
MG1655_hdeA_b3510	0.246904	0.896577	4069.3	1.01987	1.04680060973187e-05	2.7	0.0415385
MG1655_hisM_b2307	0.282437	0.895014	4069.2	1.02011	3.68185042043623e-05	7	0.0729167
MG1655_yhjG_b3524	0.27764	0.89484	4069.2	1.02036	2.82832874336596e-05	5.3	0.0609195
MG1655_rtcB_b3421	0.285691	0.893283	4069.2	1.02062	4.40865882854666e-05	8.6	0.0826923
MG1655_b4002	0.267533	0.89295	4069.2	1.02087	1.49534680380022e-05	3.5	0.0486111
MG1655_htrC_b3989	1.473	0.0286374	1254.9	1.02107	0.231126	3331	1.18415
MG1655_gsk_b0477	1.36482	0.0286893	1257	1.02112	0.305739	3593.8	1.17368
MG1655_b1052	0.285542	0.892295	4069.2	1.02113	4.10919343783412e-05	7.9	0.079
MG1655_ydeJ_b1537	0.287833	0.892025	4069.2	1.02139	3.93148278375476e-05	7.3	0.0737374
MG1655_yceD_b1088	1.35307	0.0286179	1254.4	1.0215	0.308517	3602.5	1.17307
MG1655_b1756	1.36786	0.0289094	1262.7	1.0216	0.331299	3663.2	1.16886
MG1655_yphG_b2549	1.38453	0.0288566	1261.7	1.02162	0.253619	3421.7	1.1803
MG1655_yagS_b0285	0.284807	0.891527	4069.2	1.02164	4.27885889917052e-05	8.4	0.0823529
MG1655_ydeK_b1510	0.28472	0.889074	4069.2	1.0219	3.85742073286218e-05	7.2	0.0734694
MG1655_ybbL_b0490	1.36157	0.0286813	1257	1.02195	0.324681	3646.4	1.1721
MG1655_yciE_b1257	0.283084	0.88884	4069.2	1.02216	4.1372166359338e-05	7.9	0.0782178
MG1655_yjcF_b4066	1.61587	0.0288517	1261.6	1.02237	0.0197144	1010.1	0.972185
MG1655_phnB_b4107	0.284675	0.888196	4069.2	1.02241	3.68505425825422e-05	7	0.0721649
MG1655_ymfJ_b1144	0.296746	0.888125	4069.2	1.02267	5.48615101796829e-05	10.4	0.0904348
MG1655_b2654	1.67468	0.0288361	1261	1.02271	0.0668993	2005.1	1.15236
MG1655_sfmH_b0533	1.70892	0.0288072	1260.2	1.02289	0.0442231	1612.9	1.10246
MG1655_artQ_b0862	0.29687	0.887906	4069.2	1.02293	5.60048649683963e-05	10.5	0.0897436
MG1655_hyaA_b0972	0.276063	0.886083	4069.2	1.02318	2.30893620228901e-05	4.5	0.054878
MG1655_dnaT_b4362	0.297454	0.885951	4069.2	1.02344	5.25536196744595e-05	9.9	0.0891892
MG1655_b1428	0.303313	0.884765	4069	1.02365	6.23616351812719e-05	11.6	0.095082
MG1655_ivbL_b3672	0.29666	0.883446	4069	1.02391	5.04841777653566e-05	9.5	0.087156
MG1655_potI_b0857	0.294692	0.882833	4069	1.02416	5.08641291984385e-05	9.5	0.0863636
MG1655_b1725	0.301795	0.882166	4069	1.02442	6.21390574484164e-05	11.6	0.0958678
MG1655_artP_b0864	0.307101	0.879579	4069	1.02468	7.23127554439546e-05	13.6	0.10625
MG1655_csgC_b1043	0.271299	0.879198	4069	1.02494	1.72866332637898e-05	3.7	0.0468354
MG1655_potF_b0854	0.30577	0.878762	4069	1.0252	6.81689917061093e-05	12.4	0.0976378
MG1655_yhiE_b3512	0.215973	0.878174	4069	1.02545	1.43122554969291e-06	0.4	0.0121212
MG1655_yceP_b1060	0.300271	0.878071	4069	1.02571	5.43976063297037e-05	10.2	0.0894737
MG1655_artM_b0861	0.302126	0.877581	4069	1.02597	6.02380840112429e-05	11.3	0.0957627
MG1655_efeU-2_b1017	0.304008	0.877374	4069	1.02623	6.18451943241106e-05	11.6	0.097479
MG1655_yhiD_b3508	0.234741	0.876279	4068.9	1.02646	4.1067564445309e-06	1	0.0212766
MG1655_yhcO_b3239	0.313034	0.873693	4068.8	1.0267	8.26831334833194e-05	15.1	0.112687
MG1655_yfjI_b2625	1.46297	0.0291635	1270.3	1.02692	0.19243	3139.6	1.19286
MG1655_yjiS_b4341	0.315295	0.870541	4068.8	1.02696	8.85057527355398e-05	16.4	0.117986
MG1655_umuD_b1183	0.302525	0.870465	4068.8	1.02722	4.6684900755858e-05	9.1	0.0850467
MG1655_chpB_b4225	0.314644	0.869409	4068.7	1.02745	7.68936205552183e-05	14.2	0.108397
MG1655_yjbI_b4038	1.50477	0.0292275	1272.3	1.02771	0.08566	2256.3	1.17454
MG1655_b1837	0.312827	0.868782	4068.7	1.02771	7.2576864407784e-05	13.6	0.105426
MG1655_yfcG_b2302	0.30579	0.868724	4068.7	1.02797	5.32240672356218e-05	10	0.0884956
MG1655_yedK_b1931	0.308986	0.864276	4068.5	1.02818	6.71737995838956e-05	12.1	0.0968
MG1655_tktB_b2465	0.321903	0.863433	4068.5	1.02844	9.78235513910344e-05	17.8	0.126241
MG1655_pphA_b1838	0.324848	0.861148	4068.5	1.0287	9.83518879793533e-05	18	0.125874
MG1655_purF_b2312	0.322706	0.860439	4068.5	1.02896	9.16931708847145e-05	17	0.121429
MG1655_nrdG_b4237	0.294295	0.859165	4068.5	1.02922	3.39157084806017e-05	6.5	0.0684211
MG1655_yfhA_b2554	1.37203	0.0293553	1275.4	1.02938	0.282971	3525.7	1.1768
MG1655_ybeH_b0625	0.3249	0.857986	4068.5	1.02948	9.80152773523093e-05	17.9	0.126056
MG1655_yghA_b3003	0.332733	0.857789	4068.5	1.02974	0.00011725	21.5	0.137821
MG1655_otsB_b1897	0.324859	0.857582	4068.5	1.03	9.88679431893698e-05	18.1	0.125694
MG1655_b1663	0.333245	0.853425	4068.4	1.03024	0.00011175	20	0.13245
MG1655_ecnB_b4411	0.319485	0.85336	4068.4	1.0305	6.56562484041068e-05	12	0.0967742
MG1655_narZ_b1468	0.302615	0.852712	4068.4	1.03076	3.17900807490241e-05	6.1	0.0648936
MG1655_yjdJ_b4127	0.329897	0.852113	4068.4	1.03102	0.000109622	19.8	0.132886
MG1655_ryjA_b4459	0.32774	0.851901	4068.4	1.03128	0.00010104	18.5	0.127586
MG1655_ilvM_b3769	0.323062	0.85078	4068.4	1.03154	8.04517049408356e-05	15	0.112782
MG1655_hnr_b1235	0.339877	0.850353	4068.4	1.0318	0.000144115	25.5	0.154545
MG1655_yohF_b2137	0.343813	0.849083	4068.3	1.03204	0.000151359	26.5	0.157738
MG1655_ydeW_b1512	0.321877	0.848945	4068.3	1.0323	6.48777158143348e-05	12	0.097561
MG1655_b2392	0.32885	0.848517	4068.3	1.03256	0.000106832	19.2	0.12973
MG1655_metF_b3941	0.327349	0.846752	4068.3	1.03283	8.56521121901535e-05	15.9	0.117778
MG1655_sgcE_b4301	0.339127	0.845124	4068.2	1.03306	0.000116445	21.2	0.137662
MG1655_hycC_b2723	1.36544	0.0295908	1281.1	1.03315	0.279649	3516.8	1.17658
MG1655_cutF_b0192	0.338028	0.8439	4068.1	1.0333	0.000115849	21.1	0.137908
MG1655_gadC_b1492	0.268107	0.842422	4068.1	1.03356	1.17343526600449e-05	3	0.0454545
MG1655_soxS_b4062	0.342923	0.84213	4068.1	1.03382	0.000135331	24.5	0.151235
MG1655_dinB_b0231	0.345871	0.842047	4068.1	1.03409	0.000150552	26.5	0.158683
MG1655_gcd_b0124	0.34328	0.841816	4068.1	1.03435	0.000128903	23.5	0.145963
MG1655_ycgB_b1188	0.335692	0.840802	4068	1.03459	0.000117218	21.5	0.13871
MG1655_b1463	0.352735	0.840472	4067.9	1.03483	0.000177414	30.8	0.177011
MG1655_b1605	0.340113	0.839369	4067.9	1.03509	0.000103531	18.7	0.127211
MG1655_cvpA_b2313	0.317984	0.838188	4067.9	1.03535	4.70581478616541e-05	9.1	0.0842593
MG1655_yjiX_b4353	1.34945	0.0297601	1286.2	1.03559	0.267485	3474.4	1.17816
MG1655_b1696	0.337646	0.838182	4067.9	1.03562	0.000120035	21.8	0.138854
MG1655_yjfF_b4231	1.48167	0.0297355	1285.3	1.0357	0.162733	2953.4	1.19281
MG1655_hisQ_b2308	0.334272	0.837932	4067.8	1.03585	0.000111028	19.9	0.132667
MG1655_b1336	1.43949	0.0298727	1288.8	1.03601	0.18094	3073.4	1.19032
MG1655_sufS_b1680	0.328219	0.837542	4067.7	1.03609	7.7916653434767e-05	14.3	0.108333
MG1655_cfa_b1661	0.324745	0.83622	4067.6	1.03633	8.56830826223941e-05	15.9	0.116912
MG1655_ydjY_b1751	1.35676	0.029856	1288.3	1.03644	0.30383	3588.5	1.17386
MG1655_agaY_b3137	1.39677	0.0299475	1290.4	1.03647	0.229626	3324.4	1.18475
MG1655_yohJ_b2141	0.324181	0.834475	4067.5	1.03657	6.2012120207461e-05	11.6	0.0966667
MG1655_appY_b0564	0.240821	0.833847	4067.4	1.03681	2.30320340915636e-06	0.6	0.0153846
MG1655_argR_b3237	0.356417	0.8338	4067.4	1.03707	0.000195064	33.5	0.185083
MG1655_nhaA_b0019	0.353528	0.833742	4067.4	1.03734	0.000189402	32.7	0.183708
MG1655_yceE_b1053	0.358451	0.83306	4067.4	1.0376	0.000205533	35.2	0.189247
MG1655_ynhG_b1678	0.360212	0.831867	4067.4	1.03787	0.000203724	34.8	0.18913
MG1655_b1141	0.319583	0.831174	4067.3	1.03811	6.74007380960034e-05	12.2	0.0968254
MG1655_glnB_b2553	1.35454	0.03007	1293.6	1.0382	0.240865	3374.1	1.18348
MG1655_rem_b1561	0.342721	0.830837	4067.3	1.03837	0.000144511	25.5	0.153614
MG1655_ybbY_b0513	0.346929	0.830758	4067.3	1.03864	0.000138373	24.9	0.151829
MG1655_b2363	0.359354	0.829672	4067.2	1.03888	0.000183909	31.9	0.18125
MG1655_b4233	1.34098	0.0301354	1295.5	1.03889	0.293182	3555.2	1.17411
MG1655_narU_b1469	0.287993	0.829159	4067.2	1.03914	1.56458974864157e-05	3.6	0.048
MG1655_b1643	0.362163	0.826634	4067	1.03936	0.000210687	36.1	0.192021
MG1655_purT_b1849	0.369876	0.823952	4066.8	1.03957	0.000243629	40.8	0.208163
MG1655_ycdU_b1029	0.296266	0.823777	4066.8	1.03984	1.68971296475839e-05	3.7	0.0474359
MG1655_narY_b1467	0.351462	0.823149	4066.8	1.0401	0.000124478	22.9	0.144937
MG1655_yedJ_b1962	0.35275	0.822816	4066.8	1.04037	0.000137757	24.8	0.152147
MG1655_b2333	1.37907	0.0302906	1299.5	1.04043	0.182452	3082.9	1.19169
MG1655_ydjX_b1750	0.364816	0.821984	4066.6	1.04058	0.000222407	38	0.2
MG1655_panB_b0134	1.35269	0.0302393	1298.9	1.04079	0.281279	3521.6	1.17661
MG1655_ydiS_b1699	0.320984	0.821818	4066.6	1.04085	5.58092528705089e-05	10.5	0.0905172
MG1655_yahE_b0319	0.363468	0.821183	4066.5	1.04109	0.00018667	32.1	0.181356
MG1655_arcA_b4401	0.371871	0.820971	4066.5	1.04136	0.000259927	42.9	0.208252
MG1655_sbmC_b2009	0.371206	0.819741	4066.4	1.0416	0.00025526	42.2	0.211
MG1655_yjiN_b4336	0.37487	0.81899	4066.3	1.04184	0.000266077	43.7	0.211111
MG1655_ilvG_2_b3768	0.350185	0.817746	4066.2	1.04208	0.000115824	21.1	0.138816
MG1655_ydbK_b1378	0.370379	0.81773	4066.2	1.04235	0.000228149	38.5	0.200521
MG1655_ytfL_b4218	0.372777	0.817716	4066.2	1.04262	0.000245967	41	0.208122
MG1655_yjdI_b4126	0.369985	0.815725	4066.1	1.04286	0.000248003	41.3	0.208586
MG1655_xylB_b3564	0.375567	0.815271	4066.1	1.04312	0.000278569	45.3	0.214692
MG1655_ykgC_b0304	0.368551	0.815171	4066.1	1.04339	0.000200204	34.4	0.187978
MG1655_ydcN_b1434	1.33879	0.0306219	1307.7	1.04366	0.203831	3199.5	1.1872
MG1655_yciF_b1258	0.35977	0.815002	4066.1	1.04366	0.000190102	32.8	0.18324
MG1655_b1668	0.37703	0.814092	4066.1	1.04393	0.000293023	47.9	0.224883
MG1655_ycbW_b0946	1.3567	0.0306893	1309.2	1.04402	0.317106	3627	1.17265
MG1655_tke8_b4427	1.44247	0.0306053	1307.2	1.04409	0.225112	3303.7	1.18667
MG1655_b1506	1.57059	0.0307713	1311.4	1.04411	0.0200063	1017.1	0.975168
MG1655_ilvL_b3766	0.367331	0.812331	4066.1	1.0442	0.000194836	33.4	0.185556
MG1655_ygfY_b2897	1.34012	0.0309451	1315.7	1.04421	0.210588	3235.8	1.18832
MG1655_wbbI_b2034	1.34657	0.0307383	1310.6	1.0443	0.315144	3621.4	1.17197
MG1655_b1839	1.33577	0.0311785	1321.2	1.04443	0.313551	3617.5	1.17261
MG1655_yahA_b0315	0.363954	0.812291	4066.1	1.04446	0.000212058	36.2	0.191534
MG1655_b2249	1.40975	0.0310893	1319.2	1.0445	0.181852	3079.7	1.19137
MG1655_b1936	1.70724	0.0315697	1330.7	1.04451	0.0215369	1061.3	0.993727
MG1655_fhuE_b1102	1.5219	0.0314584	1327.6	1.04453	0.105492	2480.2	1.1884
MG1655_ftsY_b3464	1.34441	0.0310509	1318.3	1.04461	0.305789	3594	1.17336
MG1655_nlpB_b2477	1.34144	0.0309298	1315.2	1.04464	0.247902	3398.8	1.18137
MG1655_yjfY_b4199	0.354777	0.811712	4066	1.04471	0.000152056	26.5	0.156805
MG1655_tdcB_b3117	1.37451	0.0305948	1307.1	1.04484	0.247362	3397	1.18157
MG1655_yecT_b1877	1.36188	0.0314292	1327	1.04488	0.302077	3584.6	1.17374
MG1655_yfcS_b2336	1.40237	0.0310068	1317.6	1.04489	0.255863	3431.3	1.17833
MG1655_yddM_b1477	0.374107	0.810973	4065.8	1.04492	0.000203986	35	0.189189
MG1655_nhaR_b0020	0.377724	0.808766	4065.5	1.04512	0.000266272	43.8	0.210577
MG1655_b1408	1.38359	0.030562	1306.4	1.04512	0.255743	3430.7	1.17893
MG1655_yhfN_b3371	1.51536	0.0311586	1321.1	1.04517	0.163904	2961.1	1.19255
MG1655_b1352	1.74603	0.0315588	1330.7	1.04533	0.00572506	456.8	0.771622
MG1655_potE_b0692	0.372966	0.80853	4065.5	1.04538	0.000243141	40.8	0.209231
MG1655_wcaA_b2059	1.3409	0.0309167	1315.1	1.04539	0.210527	3235.4	1.18861
MG1655_dsbD_b4136	1.33473	0.0314238	1326.8	1.04555	0.267129	3473	1.17809
MG1655_thiJ_b0424	0.380172	0.803546	4065.4	1.04563	0.000253638	42.2	0.21206
MG1655_sms_b4389	1.33479	0.0308862	1314.4	1.04566	0.129683	2701.4	1.19057
MG1655_aqpZ_b0875	0.381895	0.802245	4065.4	1.0459	0.000328379	52.5	0.239726
MG1655_yraP_b3150	1.33962	0.0313991	1326.2	1.0459	0.317658	3628.7	1.17244
MG1655_selD_b1764	1.33683	0.0313548	1325.3	1.04601	0.259588	3444	1.17663
MG1655_artI_b0863	0.392572	0.79856	4064.9	1.04604	0.000380011	58.3	0.250215
MG1655_b0423	1.36759	0.0315539	1330.6	1.04607	0.241961	3377	1.18284
MG1655_yedI_b1958	0.388699	0.798424	4064.9	1.04631	0.000316609	51.7	0.237156
MG1655_hokD_b1562	0.38129	0.796652	4064.7	1.04652	0.000242687	40.8	0.210309
MG1655_gmhB_b0200	1.33723	0.0313416	1325	1.0466	0.310955	3608.9	1.17248
MG1655_hyfA_b2481	1.53402	0.0317147	1334.6	1.04675	0.134159	2739	1.18932
MG1655_b1146	0.384692	0.796502	4064.7	1.04679	0.000256798	42.5	0.210396
MG1655_dinJ_b0226	0.39389	0.795119	4064.6	1.04704	0.000380044	58.3	0.249145
MG1655_yafW_b0246	1.33832	0.031815	1337.4	1.0473	0.315506	3622.2	1.17185
MG1655_b1543	0.393535	0.79424	4064.6	1.04731	0.000357307	55.9	0.248444
MG1655_b1484	1.38331	0.0317925	1336.7	1.04757	0.162783	2953.8	1.19249
MG1655_b1360	0.384941	0.794117	4064.6	1.04758	0.000256836	42.5	0.20936
MG1655_yggF_b2930	0.376194	0.792809	4064.5	1.04782	0.000257973	42.7	0.209314
MG1655_yehE_b2112	0.3856	0.792719	4064.5	1.04809	0.000354985	55.8	0.249107
MG1655_otsA_b1896	0.374734	0.79205	4064.4	1.04834	0.000258665	42.7	0.208293
MG1655_bglF_b3722	1.35351	0.0319047	1339.9	1.04844	0.306215	3595.5	1.17308
MG1655_purC_b2476	0.386953	0.79167	4064.3	1.04858	0.000256148	42.5	0.211443
MG1655_ydaU_b1359	0.386913	0.791267	4064.3	1.04885	0.000277188	45.3	0.216746
MG1655_yjbC_b4022	1.33442	0.0319806	1341.6	1.04894	0.3042	3589.7	1.17349
MG1655_b0508	0.398536	0.791107	4064.3	1.04912	0.00042133	64.3	0.270168
MG1655_yiaY_b3589	1.57425	0.0320035	1342.9	1.04914	0.10559	2481.1	1.18827
MG1655_b1971	0.38983	0.79071	4064.1	1.04934	0.000299141	48.5	0.225581
MG1655_ybdK_b0581	0.391633	0.790467	4064	1.04959	0.000375767	58.1	0.251515
MG1655_b1550	1.34107	0.0320756	1344.6	1.04965	0.171943	3015.8	1.19343
MG1655_yrfG_b3399	0.400098	0.789341	4064	1.04986	0.00039317	60.1	0.253586
MG1655_b0359	0.401208	0.788874	4063.8	1.05008	0.000442745	66.4	0.276667
MG1655_b1327	0.402161	0.783527	4063.4	1.05025	0.000377655	58.1	0.250431
MG1655_yhiM_b3491	0.320453	0.783107	4063.3	1.05049	4.34042598257293e-05	8.6	0.0834951
MG1655_dnaA_b3702	0.405858	0.782272	4063.3	1.05076	0.000479045	71.3	0.289837
MG1655_yohK_b2142	0.387077	0.780673	4063	1.05096	0.00034844	55.2	0.248649
MG1655_psiF_b0384	0.402109	0.78045	4063	1.05123	0.00046071	68.8	0.281967
MG1655_yagR_b0284	0.380627	0.780256	4063	1.0515	0.000159859	27.7	0.161047
MG1655_sodC_b1646	0.405396	0.774458	4062.3	1.05159	0.000492374	72.6	0.292742
MG1655_yfgA_b2516	0.413458	0.773831	4062.3	1.05186	0.000506497	74.4	0.296414
MG1655_ybjC_b0850	1.32376	0.0322189	1348.7	1.05203	0.276473	3506.4	1.17743
MG1655_b2411	0.416521	0.773094	4062	1.05206	0.000523565	76.9	0.299222
MG1655_yraR_b3152	0.40549	0.772712	4062	1.05233	0.000359703	56.4	0.249558
MG1655_b1565	1.52492	0.0330411	1368.3	1.05254	0.132587	2725	1.18892
MG1655_yeaT_b1799	0.386413	0.77205	4062	1.0526	0.00031434	51.6	0.237788
MG1655_b0873	1.34434	0.0331252	1370.6	1.05269	0.254009	3423	1.17994
MG1655_hisS_b2514	1.32265	0.0331005	1369.6	1.05273	0.259594	3444	1.17623
MG1655_yfhD_b2558	1.4498	0.033028	1367.6	1.05281	0.189716	3123.2	1.18979
MG1655_yfdO_b2358	1.37376	0.03322	1372.9	1.05284	0.169052	2994.3	1.19342
MG1655_cheZ_b1881	0.413491	0.772049	4062	1.05288	0.000476221	71	0.289796
MG1655_prfB_b2891	1.32118	0.0334669	1379.5	1.05305	0.196831	3162.8	1.18858
MG1655_acrD_b2470	1.30121	0.0333307	1376.4	1.0531	0.0755794	2131.8	1.16238
MG1655_bolA_b0435	0.416508	0.77096	4062	1.05315	0.000537924	78.3	0.3
MG1655_dgoK_b3693	1.3442	0.0334332	1378.6	1.05317	0.215057	3258.4	1.19137
MG1655_yfjW_b2642	1.51453	0.032732	1360.7	1.05317	0.146562	2839.4	1.19353
MG1655_b3706	1.31456	0.034166	1393.4	1.05321	0.284512	3530	1.1751
MG1655_b2322	1.3904	0.0333094	1375.5	1.05322	0.140624	2793.3	1.19168
MG1655_b2757	1.32969	0.0331935	1372.4	1.05326	0.294575	3560.7	1.1736
MG1655_b0147	1.3381	0.0324933	1355.6	1.0533	0.157421	2917.9	1.1993
MG1655_pqqL_b1494	1.32627	0.0342207	1394.6	1.05332	0.30135	3582.1	1.17369
MG1655_yfaO_b2251	1.31001	0.0340565	1390.4	1.05333	0.256291	3432.6	1.17797
MG1655_wecG_b3794	1.35037	0.0342894	1395.7	1.05336	0.185019	3097.4	1.18902
MG1655_idnD_b4267	1.37558	0.0323551	1351.5	1.05339	0.19731	3165.6	1.1874
MG1655_b1836	0.406213	0.770138	4062	1.05342	0.00049686	73.1	0.293574
MG1655_kdpC_b0696	1.32145	0.0326474	1359	1.05349	0.112894	2552.8	1.1879
MG1655_b2256	1.32593	0.0344016	1398	1.0535	0.276725	3506.7	1.17714
MG1655_gutM_b2706	1.34545	0.0335535	1381.2	1.05355	0.237462	3360.9	1.18467
MG1655_aroB_b3389	1.35268	0.0325472	1357	1.05357	0.297169	3568.6	1.17272
MG1655_ylcE_b0563	1.34027	0.0330264	1367.6	1.05362	0.0891353	2299.9	1.17883
MG1655_pspF_b1303	1.33905	0.0332829	1375	1.05364	0.175813	3043	1.191
MG1655_ycgE_b1162	0.418108	0.769487	4061.8	1.05364	0.000585651	84.2	0.313011
MG1655_yedD_b1928	1.32325	0.0328092	1362.4	1.05367	0.309524	3604.9	1.17194
MG1655_livH_b3457	1.33135	0.0340369	1389.8	1.05368	0.256299	3432.6	1.17756
MG1655_leuO_b0076	1.40438	0.0324706	1355.1	1.05373	0.227361	3314.6	1.18548
MG1655_surE_b2744	1.32699	0.0334074	1378.3	1.05375	0.310997	3609	1.17213
MG1655_yfaE_b2236	1.37054	0.032726	1360.4	1.05376	0.186907	3109.6	1.19096
MG1655_rfaY_b3625	1.30987	0.034141	1393.1	1.05378	0.269158	3480.6	1.17907
MG1655_umuC_b1184	0.416499	0.76784	4061.5	1.05384	0.000457775	68.4	0.281481
MG1655_mdaB_b3028	1.3495	0.0326176	1358.4	1.05384	0.239238	3367.9	1.18421
MG1655_ydaT_b1358	0.36459	0.762942	4060.6	1.05388	0.000103252	18.7	0.128082
MG1655_avtA_b3572	1.3139	0.03472	1405.9	1.0539	0.107816	2504.2	1.18682
MG1655_bglB_b3721	1.36446	0.0323935	1353.3	1.05397	0.281214	3521.4	1.17694
MG1655_yqcE_b2775	1.33366	0.0351481	1414.5	1.05402	0.255725	3430.6	1.17931
MG1655_lysA_b2838	0.367369	0.762118	4060.1	1.05402	7.32377301206573e-05	13.7	0.105385
MG1655_evgA_b2369	1.32809	0.0348301	1408.2	1.05404	0.29882	3573.4	1.17315
MG1655_frvA_b3900	1.33173	0.0355302	1423	1.05407	0.248893	3402.4	1.18057
MG1655_yhfP_b3373	1.33902	0.0324278	1354.5	1.05409	0.313424	3616.6	1.1727
MG1655_b3665	1.3399	0.0343972	1397.8	1.05415	0.27916	3514.4	1.17775
MG1655_cycA_b4208	1.3337	0.0355832	1424.2	1.05418	0.279446	3515.7	1.177
MG1655_ydcE_b1461	1.35926	0.0329948	1367.3	1.0542	0.288622	3542.4	1.17298
MG1655_nrdH_b2673	0.400864	0.759789	4059.9	1.05425	0.000348531	55.2	0.247534
MG1655_fabD_b1092	1.30879	0.0340171	1389.5	1.05425	0.28769	3539.6	1.17283
MG1655_ybiP_b0815	1.38301	0.034801	1407.6	1.05438	0.222562	3292	1.18888
MG1655_melB_b4120	1.3914	0.0338964	1387.6	1.05441	0.138942	2779.4	1.19083
MG1655_b2334	1.338	0.0344767	1400.3	1.05444	0.100003	2418.1	1.18476
MG1655_yhfX_b3381	1.33285	0.034904	1409.8	1.05445	0.293047	3554.7	1.17433
MG1655_b1810	0.423567	0.758813	4059.8	1.05449	0.000527436	77.2	0.298069
MG1655_smpA_b2617	1.32045	0.0341369	1393	1.0545	0.304958	3591.7	1.17376
MG1655_glcD_b2979	1.33594	0.0354434	1421.5	1.05453	0.250655	3411.1	1.1795
MG1655_b1775	1.53329	0.0329803	1366.7	1.05455	0.0810076	2199.1	1.17036
MG1655_b2656	1.44618	0.0357316	1427.9	1.05458	0.00267235	271.2	0.609438
MG1655_fdoI_b3892	1.2984	0.0351422	1414.2	1.05459	0.0948067	2359.8	1.18167
MG1655_hemN_b3867	1.31965	0.0339766	1388.9	1.05459	0.302292	3585.2	1.17355
MG1655_mviN_b1069	1.35633	0.0347144	1405.8	1.05461	0.195754	3157.7	1.19069
MG1655_b3027	1.61021	0.0354893	1422.7	1.05463	0.000713833	98.7	0.340345
MG1655_b1440	1.32205	0.0352608	1417.5	1.05469	0.296585	3566.7	1.17403
MG1655_molR_2_b2116	1.3684	0.0351072	1413.3	1.0547	0.20386	3199.8	1.18687
MG1655_appA_b0980	0.428304	0.7588	4059.8	1.05477	0.000679066	94.8	0.332632
MG1655_ydfG_b1539	1.32144	0.0356978	1427.3	1.05492	0.287044	3538.1	1.17311
MG1655_rcsA_b1951	1.45577	0.0352424	1416.8	1.05495	0.161628	2947.7	1.19437
MG1655_yeaL_b1789	1.33735	0.0345405	1402.1	1.055	0.293535	3556.2	1.17405
MG1655_pfkB_b1723	1.33566	0.0346829	1405.3	1.05503	0.270934	3486.6	1.1783
MG1655_b0866	0.42314	0.758575	4059.8	1.05504	0.000532862	77.6	0.298462
MG1655_prsA_b1207	1.31537	0.0338812	1387.5	1.05513	0.220944	3284.7	1.18882
MG1655_glmU_b3730	1.3174	0.0329701	1366.4	1.05514	0.26687	3472	1.17815
MG1655_b1337	1.34071	0.0350824	1413	1.05527	0.252595	3418.2	1.18032
MG1655_b0459	1.37143	0.0354403	1421.5	1.05531	0.231489	3332.5	1.18342
MG1655_b0058	0.397942	0.758443	4059.8	1.05532	0.000277939	45.3	0.215714
MG1655_ebgC_b3077	1.30729	0.0356691	1426.9	1.0554	0.301588	3582.8	1.17353
MG1655_yeeX_b2007	1.31507	0.0346205	1403.7	1.05541	0.305234	3592.2	1.17354
MG1655_yjiO_b4337	0.41218	0.758262	4059.8	1.05559	0.000364447	56.9	0.249561
MG1655_b1626	1.30441	0.0350608	1412.6	1.05575	0.258348	3440.1	1.17731
MG1655_wecD_b3790	1.30691	0.0346828	1405.3	1.05582	0.233821	3343.3	1.18347
MG1655_focA_b0904	0.429656	0.757675	4059.7	1.05584	0.000679212	94.8	0.331469
MG1655_rffH_b3789	1.31371	0.0338708	1387.4	1.05586	0.146784	2840.9	1.19315
MG1655_pal_b0741	1.32735	0.0329657	1366.3	1.05587	0.305805	3594.1	1.17301
MG1655_flgA_b1072	1.338	0.0354359	1421.3	1.05594	0.277859	3510.1	1.17749
MG1655_hofB_b0107	1.33621	0.0353928	1420.3	1.05599	0.266318	3469.5	1.1789
MG1655_cmr_b0842	0.416043	0.757163	4059.7	1.05611	0.0005791	84	0.315789
MG1655_yjiY_b4354	1.3257	0.0338313	1386.9	1.05628	0.244551	3386	1.18144
MG1655_b2381	0.41983	0.757082	4059.7	1.05639	0.000596392	85.4	0.313971
MG1655_wecC_b3787	1.31339	0.0337989	1386	1.0564	0.267625	3475.1	1.178
MG1655_b1649	0.413186	0.756558	4059.6	1.05664	0.000518061	76	0.300395
MG1655_csiE_b2535	0.397922	0.75598	4059.4	1.05686	0.000392041	59.7	0.252966
MG1655_yjaG_b3999	1.29675	0.0359035	1432.1	1.0569	0.281624	3522.2	1.17642
MG1655_inaA_b2237	0.420714	0.755881	4059.4	1.05714	0.000518247	76.1	0.299606
MG1655_ynfL_b1595	0.431649	0.754511	4059.4	1.05741	0.000670842	93.6	0.331915
MG1655_yjgR_b4263	0.406526	0.754288	4059.4	1.05769	0.000345833	54.5	0.246606
MG1655_apbA_b0425	0.432677	0.75302	4059	1.05786	0.000653785	91.9	0.327046
MG1655_intE_b1140	0.43054	0.75235	4059	1.05813	0.000675413	94	0.330986
MG1655_ytfH_b4212	0.433758	0.751245	4058.7	1.05833	0.000750667	102.9	0.351195
MG1655_yccV_b0966	0.424207	0.74853	4058.3	1.0585	0.000674872	93.9	0.331802
MG1655_ybeR_b0645	1.32514	0.0363052	1441.8	1.05859	0.282985	3525.7	1.17641
MG1655_b0465	1.29997	0.0361107	1437.6	1.05862	0.272795	3494	1.17802
MG1655_b1681	0.407137	0.747663	4058	1.0587	0.000446709	66.7	0.276763
MG1655_b0967	1.30219	0.0362686	1441.1	1.05885	0.149457	2860.5	1.19586
MG1655_yhdZ_b3271	0.42617	0.747213	4058	1.05898	0.000506365	74.4	0.2976
MG1655_kdpE_b0694	0.443361	0.742936	4057.2	1.05904	0.000813947	108.9	0.353571
MG1655_yfjT_b2637	0.442818	0.742763	4057.2	1.05932	0.000840468	112.8	0.358095
MG1655_mutL_b4170	1.3283	0.0361072	1437.5	1.05932	0.274719	3500.3	1.17776
MG1655_kduD_b2842	1.30876	0.0362357	1440.7	1.05934	0.272863	3494.1	1.17765
MG1655_ycaP_b0906	0.441711	0.742281	4057.1	1.05957	0.000787931	106.3	0.351987
MG1655_wcaG_b2052	1.32804	0.0360794	1437	1.05973	0.222204	3290.2	1.18866
MG1655_yadI_b0129	1.36389	0.0362109	1440.2	1.05975	0.21645	3264.5	1.19142
MG1655_b1815	0.433696	0.74044	4056.9	1.0598	0.000757018	103.5	0.352041
MG1655_pspA_b1304	0.445551	0.739924	4056.9	1.06007	0.000792954	106.8	0.352475
MG1655_yicI_b3656	1.31601	0.0364261	1445.2	1.06031	0.262838	3457.2	1.17872
MG1655_aroF_b2601	0.439133	0.739754	4056.9	1.06035	0.000653629	91.9	0.328214
MG1655_appB_b0979	0.433038	0.739313	4056.9	1.06063	0.000592865	85.1	0.314022
MG1655_yhiP_b3496	0.428424	0.738812	4056.7	1.06085	0.000646962	91.4	0.327599
MG1655_mgtA_b4242	0.436268	0.738316	4056.6	1.0611	0.000590229	84.6	0.313333
MG1655_ycdX_b1034	1.30051	0.0365624	1448.5	1.06117	0.290081	3546.5	1.17278
MG1655_b1567	0.436783	0.737555	4056.5	1.06136	0.000833557	112.2	0.360772
MG1655_nuoA_b2288	1.28812	0.0371102	1460.6	1.06148	0.276379	3505.7	1.17759
MG1655_b0919	0.42262	0.736996	4056.3	1.06158	0.000597919	85.6	0.312409
MG1655_yeeP_b1999	0.447878	0.736749	4056.3	1.06186	0.000840328	112.8	0.359236
MG1655_ygiD_b3039	1.33537	0.0366256	1450.5	1.06186	0.25247	3417.7	1.18055
MG1655_secB_b3609	1.29625	0.0365534	1448.4	1.06188	0.276254	3505.5	1.17792
MG1655_aroG_b0754	1.3154	0.0371012	1460.3	1.06204	0.283861	3528.3	1.17532
MG1655_yeiE_b2157	0.381248	0.736423	4056.2	1.06211	0.00019904	34	0.186813
MG1655_narV_b1465	0.428477	0.735067	4056.1	1.06236	0.000491916	72.6	0.293927
MG1655_metK_b2942	1.30438	0.036717	1452.5	1.06255	0.254176	3423.8	1.17981
MG1655_purB_b1131	1.29272	0.037189	1463.2	1.0626	0.257083	3435	1.17677
MG1655_yafL_b0227	0.381875	0.734675	4056.1	1.06264	0.00020558	35.2	0.188235
MG1655_b2331	1.29537	0.0370909	1460.2	1.06274	0.287097	3538.2	1.17275
MG1655_yhaC_b3121	1.31517	0.037252	1464.5	1.06277	0.197343	3166	1.1871
MG1655_nadC_b0109	1.29262	0.0373272	1465.7	1.06287	0.180302	3069.9	1.18988
MG1655_b1998	0.446646	0.734655	4056.1	1.06292	0.000869942	116.6	0.368987
MG1655_nagC_b0676	0.449196	0.73457	4056.1	1.0632	0.0008075	108.7	0.354072
MG1655_ddlB_b0092	1.29455	0.0368132	1454.7	1.06338	0.247867	3398.7	1.18175
MG1655_agaZ_b3132	1.29157	0.0370784	1460.1	1.06344	0.286511	3537.2	1.17437
MG1655_yhhA_b3448	0.376839	0.7334	4056	1.06345	0.000172796	30	0.17341
MG1655_b2710	0.428185	0.733395	4056	1.06373	0.000518009	76	0.301587
MG1655_b2299	1.29946	0.0369898	1458.4	1.06375	0.295722	3563.7	1.1742
MG1655_yaaI_b0013	1.49015	0.0370595	1459.8	1.06399	0.114851	2573.9	1.19107
MG1655_eutC_b2440	0.415829	0.732759	4056	1.06401	0.000345801	54.5	0.247727
MG1655_yleA_b0661	1.3	0.036957	1457.8	1.06409	0.257342	3435.9	1.17668
MG1655_yhjL_b3530	1.31347	0.0368975	1456.9	1.06421	0.18262	3083.8	1.19066
MG1655_yfhB_b2560	0.452502	0.732632	4056	1.06429	0.000923159	121.3	0.377882
MG1655_ilvE_b3770	0.436658	0.732337	4055.9	1.06454	0.000519628	76.5	0.3
MG1655_ymdC_b1046	0.445654	0.732275	4055.9	1.06482	0.000781937	105.7	0.352333
MG1655_yajO_b0419	0.4489	0.732209	4055.8	1.06507	0.000899811	119	0.375394
MG1655_poxB_b0871	0.446258	0.731132	4055.8	1.06535	0.000797711	107	0.351974
MG1655_pqiB_b0951	0.452464	0.72998	4055.5	1.06555	0.000831806	112.2	0.363107
MG1655_uvrB_b0779	0.457042	0.72871	4055.2	1.06576	0.000973259	125.5	0.382622
MG1655_gadB_b1493	0.34544	0.728507	4055.2	1.06604	5.29938507227836e-05	10	0.0892857
MG1655_yhcR_b3242	0.453949	0.728245	4055.2	1.06632	0.00092871	121.8	0.378261
MG1655_pykF_b1676	0.45066	0.727084	4054.9	1.06652	0.000937232	123.2	0.379077
MG1655_sseB_b2522	1.2842	0.0376169	1472.1	1.06674	0.159208	2930.3	1.19555
MG1655_b3400	0.453215	0.727007	4054.9	1.0668	0.000904924	119.8	0.37673
MG1655_ybiM_b0806	0.421324	0.726673	4054.9	1.06708	0.000580022	84	0.314607
MG1655_leuB_b0073	0.428055	0.72627	4054.8	1.06733	0.000387204	59.1	0.251489
MG1655_yhbO_b3153	0.45949	0.725917	4054.8	1.06761	0.00103386	132.2	0.394627
MG1655_ybaT_b0486	0.356332	0.725831	4054.8	1.0679	8.64119557259872e-05	15.9	0.116058
MG1655_b2858	1.31551	0.0378296	1477	1.06797	0.279997	3517.6	1.17645
MG1655_uvrA_b4058	0.442325	0.725376	4054.8	1.06818	0.000581548	84	0.313433
MG1655_erfK_b1990	0.43492	0.724725	4054.7	1.06843	0.00052422	76.9	0.298062
MG1655_yghE_b2969	1.30276	0.0378188	1476.7	1.06852	0.230877	3330.3	1.18516
MG1655_alkB_b2212	0.427733	0.722106	4054	1.06853	0.000563198	81.9	0.309057
MG1655_lexA_b4043	0.451145	0.721705	4053.9	1.06878	0.000718711	99.5	0.341924
MG1655_b2511	0.459801	0.720649	4053.4	1.06893	0.000996219	127.9	0.386405
MG1655_ypjA_b2647	0.430349	0.720438	4053.4	1.06922	0.000696927	96.9	0.336458
MG1655_yjjB_b4363	1.32859	0.0378161	1476.7	1.0693	0.159153	2929.8	1.19584
MG1655_rpoS_b2741	0.462673	0.718589	4053.1	1.06942	0.00108032	136.5	0.401471
MG1655_b2376	1.46186	0.0382424	1486.6	1.0695	0.0545953	1800.9	1.13837
MG1655_b0947	1.31947	0.0382027	1485.6	1.06955	0.269325	3481.3	1.1789
MG1655_fdrA_b0518	1.32639	0.0381	1483.6	1.06965	0.114972	2575.8	1.1903
MG1655_osmB_b1283	0.439248	0.718142	4053.1	1.0697	0.000783752	105.9	0.351827
MG1655_b2790	1.28773	0.0381687	1485	1.06988	0.24103	3374.5	1.1832
MG1655_yfdC_b2347	0.463906	0.715864	4052.8	1.0699	0.00109575	138.6	0.405263
MG1655_dnaC_b4361	0.463129	0.711781	4051.8	1.06992	0.00115271	144.4	0.413754
MG1655_b2689	1.27787	0.03935	1511.1	1.07018	0.272745	3493.7	1.17831
MG1655_b3337	0.437066	0.711475	4051.8	1.07021	0.000772069	104.6	0.352189
MG1655_b0123	1.27994	0.0392054	1508.1	1.07033	0.206741	3213.9	1.18682
MG1655_nrfG_b4076	1.4447	0.0391094	1506	1.07036	0.0494748	1711.1	1.12424
MG1655_fucU_b2804	1.2861	0.0380951	1483.6	1.07042	0.286982	3537.9	1.17343
MG1655_b1956	0.47014	0.71133	4051.8	1.07049	0.00114447	143.5	0.413545
MG1655_yceH_b1067	1.27542	0.0391804	1507.5	1.07067	0.254215	3423.9	1.17944
MG1655_galE_b0759	1.29623	0.0390647	1505.5	1.07077	0.284541	3530.1	1.17435
MG1655_yhiO_b3494	0.423611	0.71108	4051.8	1.07077	0.000544929	78.9	0.301145
MG1655_araB_b0063	1.28003	0.0393418	1511	1.07087	0.284493	3530	1.17549
MG1655_yehZ_b2131	1.28082	0.0380794	1483.3	1.07097	0.264106	3461.6	1.17862
MG1655_rplB_b3317	1.26684	0.039419	1513.3	1.07098	0.100479	2424	1.18533
MG1655_ydiT_b1700	0.415161	0.710955	4051.8	1.07105	0.000296876	48.2	0.225234
MG1655_slyX_b3348	1.3086	0.0393148	1510.3	1.07113	0.225075	3303.6	1.18706
MG1655_tdk_b1238	1.28771	0.0380439	1482.5	1.07117	0.175395	3038.8	1.18982
MG1655_yhjB_b3520	0.409977	0.706845	4050.3	1.07122	0.000372384	57.9	0.251739
MG1655_ycfJ_b1110	0.462239	0.709488	4051.4	1.07123	0.00083335	112.2	0.361935
MG1655_entA_b0596	1.29895	0.0395086	1514.8	1.07129	0.200363	3182.4	1.19057
MG1655_yggP_b2932	0.467367	0.704263	4049.8	1.07138	0.000945097	124	0.380368
MG1655_ybhH_b0769	1.47149	0.0389889	1503.2	1.07142	0.0506508	1732.5	1.12646
MG1655_yihO_b3876	1.35428	0.0390294	1504.3	1.07144	0.201458	3189.6	1.19015
MG1655_melR_b4118	1.28282	0.0390589	1505.4	1.07146	0.28556	3534.2	1.17454
MG1655_rplS_b2606	1.2763	0.0395872	1516.3	1.07159	0.197758	3168.7	1.18678
MG1655_purL_b2557	0.400778	0.703462	4049.7	1.07163	0.000179545	31	0.177143
MG1655_yafD_b0209	0.468121	0.702725	4049.6	1.07189	0.00121566	151.5	0.430398
MG1655_rpsL_b3342	1.28207	0.0384013	1491	1.07189	0.233079	3339.4	1.18293
MG1655_ybhK_b0780	1.2865	0.0396567	1518.1	1.0721	0.249213	3403.4	1.1801
MG1655_yohG_b2138	1.29581	0.0398658	1521.4	1.07216	0.21813	3271.6	1.19054
MG1655_osmC_b1482	0.479245	0.702457	4049.6	1.07217	0.00132532	160.5	0.445833
MG1655_secF_b0409	1.2957	0.0389865	1503.2	1.07218	0.279583	3516.7	1.17694
MG1655_ascB_b2716	1.32432	0.038922	1502.3	1.07231	0.0774271	2155.3	1.16377
MG1655_nrdI_b2674	0.434893	0.701142	4049.5	1.07243	0.000522093	76.6	0.299219
MG1655_feaR_b1384	1.3035	0.0388854	1501.5	1.0725	0.270009	3483.1	1.17911
MG1655_uxaB_b1521	1.5703	0.039827	1520.9	1.07257	0.00788523	563.8	0.823066
MG1655_ybaY_b0453	0.466456	0.700823	4049.5	1.07272	0.00120155	150.1	0.427635
MG1655_ppdD_b0108	1.3097	0.0397984	1520.1	1.07276	0.234061	3344.2	1.18337
MG1655_b2475	0.452357	0.700301	4049.3	1.07295	0.000990615	126.5	0.383333
MG1655_b2097	0.478119	0.69531	4048.3	1.07297	0.00138586	164.6	0.452198
MG1655_ygaF_b2660	1.38593	0.0399711	1523.8	1.0731	0.158653	2927	1.19812
MG1655_yihE_b3859	1.28699	0.0388833	1501.4	1.0732	0.231039	3330.8	1.1845
MG1655_hokC_b4412	0.394006	0.695076	4048.3	1.07325	0.000157359	27.4	0.160234
MG1655_xylG_b3567	1.31024	0.0400749	1526.2	1.07328	0.228861	3320.7	1.18596
MG1655_b1345	0.413262	0.694689	4048.3	1.07353	0.000365229	57	0.248908
MG1655_ydiD_b1701	0.470657	0.694304	4048.2	1.07379	0.000916517	120.9	0.377812
MG1655_b0959	1.29652	0.0402282	1529.1	1.07381	0.176712	3048.5	1.19082
MG1655_rimK_b0852	1.29126	0.0388738	1501.3	1.07389	0.211579	3241.6	1.18958
MG1655_yhhF_b3465	1.28416	0.0400528	1526.1	1.07396	0.257028	3434.9	1.17714
MG1655_yphF_b2548	0.4442	0.692236	4047.8	1.07397	0.00076905	104.3	0.352365
MG1655_yafV_b0219	0.461892	0.691298	4047.6	1.0742	0.000798284	107	0.35082
MG1655_b3836	1.27473	0.0388579	1500.7	1.07423	0.275726	3504	1.17861
MG1655_sokB_b4429	1.28091	0.0388139	1499.7	1.07428	0.0659375	1990.8	1.15409
MG1655_mtlD_b3600	0.474906	0.690251	4047.3	1.07441	0.00129492	157.4	0.439665
MG1655_b2854	1.5086	0.0402219	1528.9	1.07442	0.0087273	603.2	0.850776
MG1655_yhiU_b3513	0.309091	0.688217	4046.5	1.07448	5.17063825625906e-06	1.4	0.0269231
MG1655_hyaB_b0973	0.490268	0.68642	4045.8	1.07458	0.0015055	177.1	0.478649
MG1655_lrp_b0889	0.489232	0.686242	4045.7	1.07484	0.00152194	179.5	0.483827
MG1655_sufI_b3017	1.28922	0.0403203	1531.7	1.07488	0.218027	3271.4	1.19177
MG1655_yifK_b3795	1.29312	0.0388113	1499.7	1.07505	0.251963	3415.9	1.18034
MG1655_b2254	0.462995	0.6853	4045.5	1.07507	0.000778548	105.3	0.352174
MG1655_ylaC_b0458	1.28882	0.0386991	1497.8	1.07523	0.286561	3537.2	1.17398
MG1655_betB_b0312	0.471184	0.683601	4045.2	1.07528	0.000837775	112.5	0.360577
MG1655_def_b3287	0.494475	0.681766	4044.8	1.07546	0.00168382	192.9	0.508971
MG1655_btuD_b1709	0.48128	0.680934	4044.5	1.07566	0.00125642	154.6	0.435493
MG1655_frdD_b4151	1.28666	0.0388101	1499.6	1.07575	0.272924	3494.3	1.17732
MG1655_ycfC_b1132	1.28313	0.0386809	1497.5	1.07579	0.206915	3214.9	1.18675
MG1655_yeeY_b2015	0.426544	0.680585	4044.5	1.07595	0.0004553	68.3	0.282231
MG1655_b0162	1.30049	0.0404482	1534.4	1.07602	0.25298	3419.5	1.17995
MG1655_b2353	0.418288	0.679333	4044.2	1.07616	0.000361058	56.4	0.248458
MG1655_ygjF_b3068	0.48364	0.676435	4044.1	1.07642	0.00157175	183.9	0.4904
MG1655_dnaQ_b0215	0.480039	0.675964	4044	1.07668	0.000985882	126.3	0.383891
MG1655_ylcC_b0573	1.33582	0.0405408	1536.5	1.07673	0.0854199	2252.9	1.17461
MG1655_metJ_b3938	0.492193	0.674982	4043.9	1.07694	0.00178508	201.4	0.527225
MG1655_srlB_b2704	1.28387	0.0408345	1542.3	1.07703	0.258596	3440.7	1.17711
MG1655_btuE_b1710	0.486351	0.672715	4043.3	1.07706	0.00130073	158	0.440111
MG1655_amn_b1982	1.2658	0.0407838	1541.3	1.07708	0.248099	3399.6	1.18083
MG1655_gapC_2_b1416	0.497155	0.672272	4043.1	1.0773	0.00186535	207.3	0.534278
MG1655_purM_b2499	0.420389	0.670787	4042.6	1.07745	0.000154879	27.1	0.159412
MG1655_yebC_b1864	1.25736	0.0407598	1541.1	1.07769	0.113575	2561.3	1.18909
MG1655_b1724	0.480195	0.665869	4040.4	1.07773	0.00103753	132.4	0.394048
MG1655_ygaA_b2709	0.48266	0.670445	4042.6	1.07774	0.00137311	163.8	0.452486
MG1655_b2792	0.502952	0.668899	4042	1.07787	0.00186615	207.3	0.532905
MG1655_hisJ_b2309	0.502712	0.665648	4040.3	1.07799	0.00205312	221.4	0.54938
MG1655_b2325	1.26985	0.0407093	1539.4	1.07801	0.270103	3483.4	1.17882
MG1655_ilvC_b3774	0.489082	0.663161	4039.5	1.07806	0.00110873	139.7	0.406105
MG1655_rfbA_b2039	1.26779	0.0415677	1556.8	1.07812	0.229668	3324.4	1.18432
MG1655_b1362	0.462553	0.660951	4038.7	1.07814	0.00080279	107.9	0.352614
MG1655_glgC_b3430	1.26784	0.0407482	1540.7	1.07817	0.224245	3299.9	1.1883
MG1655_ycfX_b1119	0.506267	0.660145	4038.4	1.07834	0.00179722	202.6	0.526234
MG1655_talA_b2464	0.506694	0.659316	4038	1.07853	0.00213269	227.9	0.555854
MG1655_cca_b3056	0.504017	0.657642	4037.4	1.07865	0.00209243	224.9	0.551225
MG1655_yfbL_b2271	1.47635	0.0415391	1556.5	1.07866	0.065064	1977	1.1521
MG1655_ykgJ_b0288	0.460609	0.65674	4037.2	1.07889	0.000912396	120.5	0.377743
MG1655_yefM_b2017	0.491464	0.652385	4035.2	1.07893	0.00109934	138.7	0.404373
MG1655_mobA_b3857	0.487561	0.649545	4034.5	1.07903	0.00100086	128.2	0.386145
MG1655_ycgN_b1181	1.27668	0.0412178	1549.5	1.07904	0.280565	3519.5	1.1767
MG1655_ydeV_b1511	0.512868	0.655149	4036.7	1.07904	0.00206467	222	0.548148
MG1655_clpB_b2592	1.3091	0.041516	1556.1	1.07913	0.239563	3369.2	1.18425
MG1655_frvX_b3898	1.27459	0.0414819	1555.2	1.07925	0.224528	3301	1.18784
MG1655_ymfN_b1149	0.513331	0.649303	4034.3	1.07927	0.00239141	248.5	0.575231
MG1655_mepA_b2328	1.27743	0.0417118	1560.8	1.07939	0.226013	3308	1.18566
MG1655_b1354	1.52461	0.041283	1551.1	1.0794	0.0381334	1483.9	1.08393
MG1655_b3841	1.28562	0.04144	1554.4	1.07944	0.243764	3383.3	1.18215
MG1655_b1505	1.31991	0.0411963	1549.1	1.07951	0.148167	2851.4	1.19355
MG1655_yagA_b0267	1.26089	0.0416824	1559.9	1.07952	0.243142	3381.1	1.18179
MG1655_fliC_b1923	0.506606	0.649267	4034.3	1.07956	0.00216166	230.5	0.556763
MG1655_sbcC_b0397	1.26527	0.0413941	1553.5	1.07957	0.235681	3352.4	1.18501
MG1655_miaA_b4171	1.26737	0.0410957	1547.2	1.07969	0.272174	3491.4	1.17794
MG1655_yqeH_b2846	1.31584	0.0413528	1552.6	1.07969	0.220779	3284.1	1.18989
MG1655_folA_b0048	0.517546	0.649082	4034	1.07976	0.00228458	240.1	0.568957
MG1655_moeA_b0827	1.28032	0.0411742	1548.6	1.07992	0.16548	2970.6	1.19158
MG1655_glgS_b3049	0.502896	0.64875	4033.9	1.08003	0.00209001	224.8	0.553695
MG1655_proA_b0243	0.517609	0.648535	4033.7	1.08026	0.00214752	229.4	0.555448
MG1655_ydaA_b1333	0.507349	0.64769	4033.2	1.08042	0.00218037	231.8	0.558554
MG1655_ttdB_b3062	1.30155	0.0418319	1563.5	1.08051	0.244758	3387.3	1.18148
MG1655_b1675	0.511998	0.647187	4032.8	1.0806	0.00235743	246.1	0.57366
MG1655_yeaG_b1783	0.484586	0.646396	4032.6	1.08084	0.00141697	167.2	0.458082
MG1655_rarD_b3819	1.31343	0.0418989	1565.1	1.08087	0.14099	2796	1.1908
MG1655_ytfK_b4217	0.500125	0.643284	4031.2	1.08104	0.00187473	208.4	0.532992
MG1655_narP_b2193	0.512036	0.6456	4032.3	1.08105	0.00167061	191.4	0.506349
MG1655_yjhT_b4310	0.504504	0.643172	4031.1	1.0813	0.0020597	221.8	0.54901
MG1655_ygcF_b2777	0.521273	0.642892	4030.9	1.08154	0.00233922	244.6	0.576887
MG1655_rimL_b1427	0.512411	0.640944	4030.4	1.0817	0.00240245	249.3	0.575751
MG1655_gapC_1_b1417	0.515344	0.640786	4030.4	1.08199	0.00202962	219.4	0.5485
MG1655_pheT_b1713	0.52073	0.637731	4029.5	1.08204	0.00196697	215.1	0.541814
MG1655_ydfD_b1576	0.37263	0.63686	4029.4	1.0823	4.61542502846706e-05	9.1	0.0858491
MG1655_yejO_b2190	0.522174	0.636275	4029	1.08248	0.00267263	271.2	0.608072
MG1655_csgD_b1040	0.52437	0.63591	4028.8	1.08272	0.00268852	272.3	0.609172
MG1655_yhdH_b3253	0.508994	0.635875	4028.7	1.08298	0.00211825	227	0.555012
MG1655_b1970	0.402438	0.634926	4028.6	1.08325	0.000126099	23.1	0.144375
MG1655_sokC_b4413	0.502783	0.633955	4028.4	1.08349	0.00183676	205.4	0.530749
MG1655_yjbJ_b4045	0.509718	0.633655	4028.1	1.0837	0.00223805	235.5	0.560714
MG1655_hisH_b2023	1.23575	0.042157	1570.3	1.08371	0.0732339	2094.7	1.15538
MG1655_ydgC_b1607	1.25851	0.0431676	1590.9	1.08372	0.243994	3384.1	1.18201
MG1655_leuA_b0074	0.509395	0.633513	4028.1	1.08399	0.00146767	172.9	0.471117
MG1655_yfiB_b2605	1.25308	0.0432308	1592.4	1.084	0.263144	3458.4	1.17873
MG1655_wcaH_b2051	1.24947	0.0431487	1590.5	1.08419	0.148438	2853.3	1.19385
MG1655_rygD_b4447	0.51158	0.633406	4028.1	1.08428	0.00195584	214.4	0.541414
MG1655_trpC_b1262	0.512719	0.631353	4027.1	1.0843	0.00152398	179.8	0.482038
MG1655_yphH_b2550	1.2664	0.0425083	1577.7	1.08433	0.274669	3500.1	1.17809
MG1655_sfsA_b0146	0.530649	0.628651	4025.5	1.08446	0.00263919	267.9	0.606109
MG1655_sfmA_b0530	0.521158	0.630641	4026.8	1.08451	0.00253747	259.8	0.597241
MG1655_yhaB_b3120	1.48171	0.0422454	1572.6	1.08455	0.0104122	672.6	0.871244
MG1655_yqjG_b3102	0.529641	0.628549	4025.5	1.08475	0.00283022	281.5	0.618681
MG1655_rhsE_b1456	0.427073	0.627231	4024.9	1.08488	0.000237254	39.7	0.205699
MG1655_yjdF_b4121	1.35738	0.043143	1590.5	1.08492	0.146396	2838.4	1.19361
MG1655_gabP_b2663	1.34916	0.0429503	1587.3	1.08496	0.167838	2986.5	1.19269
MG1655_b2466	0.510442	0.625839	4024.2	1.08498	0.00220552	233.3	0.558134
MG1655_spf_b3864	1.25043	0.0425028	1577.6	1.08501	0.0994362	2411.3	1.18491
MG1655_serS_b0893	0.524782	0.62491	4023.5	1.08509	0.00198473	216.6	0.542857
MG1655_glnE_b3053	1.25665	0.0423298	1574.5	1.08511	0.236053	3354.3	1.18485
MG1655_rstB_b1609	1.26845	0.0427783	1583.2	1.08513	0.242205	3378	1.18236
MG1655_yiaF_b3554	1.30152	0.04247	1576.8	1.0852	0.242251	3378	1.18195
MG1655_b1436	1.27438	0.0424111	1575.8	1.08526	0.212334	3245.9	1.18941
MG1655_ypjF_b2646	0.494428	0.623911	4023.4	1.08535	0.00136563	163.5	0.452909
MG1655_hslV_b3932	1.25283	0.0434158	1596.6	1.08538	0.250019	3407.8	1.17917
MG1655_b3824	1.29014	0.0431219	1590.2	1.08546	0.149813	2862.5	1.1947
MG1655_yfjP_b2632	1.27908	0.0429381	1587	1.0855	0.0900824	2310	1.18038
MG1655_yhfK_b3358	1.26651	0.0433844	1595.7	1.08551	0.256882	3434.2	1.17731
MG1655_ygaC_b2671	0.533649	0.623547	4023.4	1.08564	0.00304867	295.9	0.628238
MG1655_ygbA_b2732	1.28058	0.0429053	1586.2	1.08569	0.192763	3140.9	1.19109
MG1655_narW_b1466	0.472292	0.622051	4022.8	1.08578	0.000624017	88.1	0.318051
MG1655_yeeE_b2013	1.21806	0.0427707	1583.2	1.08587	0.0294395	1277.7	1.04473
MG1655_lepB_b2568	1.25972	0.0431045	1589.9	1.086	0.2033	3197.2	1.18679
MG1655_dicC_b1569	0.497126	0.62153	4022.6	1.08602	0.00146678	172.8	0.472131
MG1655_b2972	1.29037	0.042749	1582.5	1.08614	0.255999	3432.1	1.1782
MG1655_b1683	0.49201	0.615996	4020	1.08619	0.00148571	174.7	0.474728
MG1655_yhcQ_b3241	0.51862	0.620798	4022.2	1.0862	0.00155158	182	0.486631
MG1655_b1679	0.517234	0.61868	4021.4	1.08628	0.00238991	248.4	0.576334
MG1655_b0846	1.27317	0.042903	1586.2	1.08644	0.270126	3483.4	1.17842
MG1655_yjgB_b4269	0.520595	0.615328	4020	1.08649	0.00237515	247.4	0.575349
MG1655_ybiJ_b0802	0.511618	0.614148	4019.1	1.08654	0.00213755	228.4	0.555718
MG1655_yajD_b0410	1.26067	0.0427301	1582.1	1.08661	0.270301	3484.1	1.17786
MG1655_b2342	0.517012	0.613287	4018.4	1.08664	0.00219864	232.8	0.558273
MG1655_yegB_b2077	0.535494	0.613064	4018.4	1.08694	0.00301321	293.1	0.626282
MG1655_phnN_b4094	0.534615	0.613015	4018.4	1.08723	0.00234578	245.1	0.576706
MG1655_b1483	0.535954	0.611883	4017.8	1.08736	0.00319225	307.8	0.634639
MG1655_ibpB_b3686	0.412086	0.609595	4017.2	1.08749	0.000125404	23	0.144654
MG1655_yiaC_b3550	1.2702	0.043658	1603.2	1.08765	0.249505	3404.7	1.17973
MG1655_b4179	0.54744	0.609276	4017	1.08773	0.00308041	298.7	0.630169
MG1655_yciM_b1280	0.539642	0.608444	4016.6	1.08792	0.00334357	319	0.645749
MG1655_yahK_b0325	0.469875	0.607281	4016.2	1.08811	0.000726203	100.4	0.343836
MG1655_xylH_b3568	1.27737	0.0435943	1601.8	1.08818	0.25579	3430.9	1.1786
MG1655_yfeA_b2395	1.26647	0.043641	1603	1.08826	0.183853	3090.6	1.18961
MG1655_yiaG_b3555	0.536662	0.603515	4013.5	1.08826	0.00304952	296	0.627119
MG1655_ilvA_b3772	0.527163	0.605147	4014.8	1.08832	0.00169412	194.1	0.510789
MG1655_sapD_b1291	0.545382	0.606554	4015.9	1.08832	0.00322289	309.9	0.636345
MG1655_ygfG_b2919	1.26908	0.0438252	1606.4	1.08835	0.212724	3247.4	1.18909
MG1655_htgA_b0012	1.29974	0.0438606	1607.7	1.08849	0.207212	3216.9	1.18705
MG1655_mcrA_b1159	0.526505	0.603342	4013.4	1.08853	0.00258544	264	0.601367
MG1655_citF_b0615	1.2659	0.0437772	1605.7	1.08861	0.264643	3463.8	1.17816
MG1655_b2439	0.521022	0.602938	4013.3	1.0888	0.00187392	208.4	0.534359
MG1655_hisP_b2306	0.537875	0.600806	4012.3	1.08882	0.00295509	289.4	0.622366
MG1655_yhiF_b3507	0.373629	0.599744	4011.6	1.08893	2.63308004374959e-05	5.1	0.06
MG1655_nemA_b1650	0.540845	0.598442	4011	1.08906	0.0026639	270	0.608108
MG1655_pgpA_b0418	0.538928	0.598373	4010.9	1.08933	0.00314451	303.9	0.631809
MG1655_hyaC_b0974	0.528288	0.597837	4010.7	1.08957	0.00188193	208.9	0.532908
MG1655_ypfH_b2473	0.549175	0.59729	4010.6	1.08984	0.00325354	312.5	0.637755
MG1655_ydbC_b1406	0.529925	0.597057	4010.6	1.09013	0.00165639	190.6	0.50557
MG1655_ubiD_b3843	1.247	0.0442608	1613.7	1.09034	0.25865	3441.1	1.17685
MG1655_ykgE_b0306	0.487307	0.594847	4009.2	1.09035	0.00109238	138.3	0.405572
MG1655_pheS_b1714	0.552148	0.593332	4008.3	1.0904	0.00295559	289.4	0.62103
MG1655_ybdQ_b0607	0.549441	0.597018	4010.6	1.09043	0.0028868	285.7	0.621087
MG1655_gabD_b2661	0.531237	0.592535	4007.5	1.09048	0.00261006	265.7	0.603864
MG1655_lgt_b2828	1.22129	0.0445295	1617.3	1.09056	0.0611885	1915.3	1.1531
MG1655_yebB_b1862	1.51893	0.0441108	1611.9	1.0906	0.0188696	984.8	0.964545
MG1655_yeiM_b2164	0.54858	0.592297	4007.2	1.09069	0.00371405	343.3	0.681151
MG1655_yhjD_b3522	0.532495	0.591323	4006.7	1.09085	0.00275728	277.1	0.613053
MG1655_phnJ_b4098	1.27734	0.0442503	1613.5	1.09094	0.0710737	2065.1	1.15369
MG1655_sppA_b1766	1.27323	0.0444993	1616.8	1.09096	0.23542	3351.8	1.18522
MG1655_frwC_b3949	0.557938	0.589796	4006	1.09096	0.0042059	373	0.709125
MG1655_yjiU_b4343	0.538421	0.588645	4005.5	1.09112	0.00302564	294.3	0.627505
MG1655_b1682	0.495523	0.588211	4005.3	1.09136	0.00125095	154.1	0.435311
MG1655_yhbE_b3184	0.553586	0.587155	4004.4	1.09141	0.00313638	302.9	0.633682
MG1655_b2083	0.539173	0.585929	4003.7	1.09152	0.00303425	295.3	0.628298
MG1655_atoA_b2222	1.27326	0.0444816	1616.8	1.09169	0.156305	2910.2	1.20157
MG1655_b0627	0.558492	0.585519	4003.4	1.09174	0.00326434	313.2	0.637882
MG1655_yadQ_b0155	0.552028	0.585458	4003.3	1.09201	0.0038308	350.7	0.687647
MG1655_moaA_b0781	0.556564	0.584796	4003.1	1.09225	0.00420179	372.8	0.71145
MG1655_ygdK_b2811	0.553486	0.584777	4003.1	1.09255	0.00393263	356.2	0.692996
MG1655_yabC_b0082	0.547006	0.584669	4003.1	1.09285	0.00270692	273.8	0.6098
MG1655_b0662	0.553922	0.584391	4003	1.09312	0.00285857	283.8	0.621007
MG1655_csdA_b2810	0.550908	0.584258	4002.7	1.09334	0.00371081	342.9	0.68171
MG1655_yagQ_b0283	0.502387	0.583366	4002.2	1.0935	0.00137823	164	0.451791
MG1655_pqiA_b0950	0.557745	0.582336	4001.7	1.09366	0.00374885	345.6	0.684356
MG1655_ybgQ_b0718	1.40744	0.0448363	1623	1.09367	0.0719134	2075.6	1.15504
MG1655_yggA_b2923	0.542663	0.576578	3997.8	1.09379	0.00288933	285.8	0.618615
MG1655_yadH_b0128	0.535118	0.579265	3999.2	1.09387	0.00161398	186.9	0.497074
MG1655_frdA_b4154	0.554457	0.581818	4001.4	1.09388	0.00274888	276.3	0.612639
MG1655_yljA_b0881	0.566835	0.575715	3997.2	1.09392	0.00413019	368.2	0.708077
MG1655_guaB_b2508	0.560356	0.581167	4000.8	1.09401	0.00365433	339.2	0.6784
MG1655_yicE_b3654	0.507835	0.574872	3996.8	1.09411	0.000772509	104.6	0.351007
MG1655_relB_b1564	0.569799	0.574271	3996.5	1.09433	0.00435257	380.9	0.720038
MG1655_ybaS_b0485	0.469982	0.57364	3996.2	1.09455	0.000598648	85.7	0.311636
MG1655_ftsL_b0083	0.568745	0.573633	3996.2	1.09485	0.00482465	408	0.745887
MG1655_oxyS_b4458	0.511985	0.572556	3995.4	1.09493	0.00126019	154.7	0.434551
MG1655_ribD_b0414	0.56006	0.572153	3995.1	1.09515	0.00288784	285.8	0.619957
MG1655_fabG_b1093	1.24034	0.0449869	1626.3	1.09515	0.19306	3143	1.19053
MG1655_b1173	0.504293	0.571304	3994.6	1.09531	0.000932974	122.2	0.37716
MG1655_metA_b4013	0.566827	0.571107	3994.5	1.09558	0.00471784	401.9	0.742884
MG1655_grxB_b1064	0.550054	0.570977	3994.4	1.09586	0.00350943	330.1	0.665524
MG1655_rnc_b2567	0.564919	0.569458	3993.4	1.09588	0.00457104	392.8	0.732836
MG1655_ycjL_b1298	0.528032	0.568654	3992.8	1.09602	0.00218825	232	0.557692
MG1655_napC_b2202	1.24695	0.0453408	1633.5	1.09631	0.105941	2484.8	1.18776
MG1655_yfiE_b2577	0.569301	0.568615	3992.8	1.09632	0.00458328	393.1	0.73203
MG1655_yceB_b1063	0.568128	0.568352	3992.8	1.09662	0.00396821	358.4	0.694574
MG1655_b0899	1.25288	0.045318	1633	1.09671	0.265974	3467.9	1.17916
MG1655_yhdN_b3293	0.576518	0.568054	3992.6	1.09687	0.00497898	415.8	0.747842
MG1655_ybeF_b0629	1.39951	0.0453044	1632.4	1.09704	0.104214	2466.3	1.18915
MG1655_IS092_b4434	0.514708	0.567616	3992.5	1.09714	0.00102085	130.2	0.390991
MG1655_ygcR_b2770	1.23931	0.0452711	1631.5	1.09718	0.176724	3048.5	1.19036
MG1655_flgK_b1082	0.550709	0.566497	3992	1.09731	0.00316448	305	0.63147
MG1655_pfkA_b3916	0.577068	0.564952	3991.1	1.09736	0.00477797	404.5	0.743566
MG1655_b1409	1.28221	0.0458865	1643.9	1.0974	0.200238	3181.9	1.19083
MG1655_intD_b0537	0.553785	0.564015	3990.6	1.09752	0.00362796	337.9	0.677154
MG1655_yhbQ_b3155	1.24177	0.0459312	1645.2	1.09753	0.240445	3373	1.18392
MG1655_uxuR_b4324	1.27214	0.045257	1631.1	1.09764	0.135902	2753.2	1.19135
MG1655_b0955	0.573544	0.56305	3990	1.09766	0.00453743	391.6	0.731963
MG1655_b1673	1.27684	0.0458757	1643.6	1.09793	0.22592	3307.3	1.18626
MG1655_ybcV_b0558	1.32863	0.0461047	1648	1.09793	0.152049	2878.1	1.19771
MG1655_yjjV_b4378	0.576793	0.562929	3990	1.09796	0.00526402	431.5	0.750435
MG1655_b1754	0.57279	0.562292	3989.3	1.09807	0.00507953	421.6	0.743563
MG1655_ybgI_b0710	0.573063	0.562044	3989.2	1.09835	0.00375337	345.7	0.683202
MG1655_smpB_b2620	1.2425	0.0458485	1643.3	1.09846	0.253682	3421.8	1.17993
MG1655_b2085	0.574683	0.561902	3989	1.0986	0.005102	423	0.744718
MG1655_ggt_b3447	1.26284	0.0460886	1647.9	1.0986	0.157243	2916.5	1.19971
MG1655_b2538	0.550253	0.5619	3989	1.0989	0.00310184	300.4	0.629769
MG1655_rrfH_b0205	1.23796	0.0458243	1642.9	1.09893	0.242706	3379.5	1.18164
MG1655_tadA_b2559	0.57326	0.561368	3988.6	1.09909	0.00416938	370.9	0.710536
MG1655_b2988	1.22887	0.0468756	1663	1.09914	0.136876	2760.6	1.19197
MG1655_yhjT_b3537	1.24238	0.0469689	1664.3	1.09927	0.169041	2994.2	1.19386
MG1655_dnaE_b0184	1.25202	0.0458142	1642.4	1.09933	0.260286	3447.2	1.17652
MG1655_ygjM_b3082	1.40037	0.0462392	1651.2	1.09933	0.0941264	2352.7	1.18405
MG1655_prfA_b1211	0.573769	0.561136	3988.4	1.09934	0.00383203	350.7	0.686301
MG1655_cbpA_b1000	0.574734	0.560225	3987.8	1.09948	0.00517249	426.9	0.748947
MG1655_b1834	0.571845	0.559666	3987.4	1.09967	0.00478182	404.6	0.742385
MG1655_dapA_b2478	1.23524	0.0468632	1662.9	1.0998	0.229147	3322.2	1.18565
MG1655_rplD_b3319	1.23082	0.0472155	1669.5	1.0998	0.174781	3034.7	1.19008
MG1655_rpsN_b3307	0.565499	0.557045	3985.7	1.09981	0.00286595	284.5	0.621179
MG1655_b2460	1.27308	0.0456982	1641	1.09987	0.171107	3008.7	1.1944
MG1655_ycfN_b1106	1.2509	0.0457656	1642.1	1.09987	0.259569	3444	1.17703
MG1655_b0612	1.37569	0.0468037	1661.9	1.09987	0.110221	2528.1	1.18634
MG1655_b2337	1.34917	0.0456549	1640	1.09993	0.127473	2684.2	1.19086
MG1655_ybhS_b0793	1.23702	0.0463047	1653.2	1.09993	0.24964	3406	1.17936
MG1655_ygdB_b2824	0.558433	0.559152	3987.3	1.09994	0.00384674	352	0.6875
MG1655_ybiU_b0821	1.23776	0.0466601	1659.9	1.1	0.131794	2719.7	1.19076
MG1655_fucI_b2802	1.23684	0.0467374	1661	1.1	0.202658	3194.3	1.18791
MG1655_ykgK_b0294	0.543562	0.556474	3985.5	1.10006	0.0020511	221.4	0.550746
MG1655_ybaL_b0478	0.560903	0.556177	3985.1	1.10025	0.00246112	253.7	0.584562
MG1655_gltJ_b0654	1.25071	0.046392	1654.8	1.10027	0.225783	3306.7	1.18647
MG1655_minD_b1175	1.2377	0.0471619	1668.1	1.10033	0.257426	3436.2	1.17638
MG1655_gcvR_b2479	1.22142	0.0473822	1672.6	1.10039	0.204588	3203.5	1.18692
MG1655_hokE_b4415	0.566148	0.553926	3983.6	1.10044	0.00398802	359.4	0.695164
MG1655_ygaP_b2668	1.25118	0.0472139	1669.4	1.10046	0.196205	3159.8	1.19013
MG1655_yaiO_b0358	0.525437	0.55595	3985	1.10052	0.00194391	213.6	0.542132
MG1655_ompR_b3405	0.585851	0.553223	3983.1	1.10061	0.00500002	417	0.745975
MG1655_araH_1_b1899	0.583311	0.552598	3982.3	1.10069	0.00578095	459.5	0.772269
MG1655_exbD_b3005	1.29361	0.0474569	1674.2	1.10072	0.14579	2833	1.19334
MG1655_flhC_b1891	1.31776	0.0466569	1659.9	1.10073	0.158036	2923.3	1.19955
MG1655_nrfF_b4075	0.563262	0.551807	3981.4	1.10075	0.00381636	350	0.687623
MG1655_yraI_b3143	1.46071	0.0475089	1675.4	1.10079	0.0206146	1034.8	0.982716
MG1655_b2655	1.38919	0.0471413	1667.7	1.10079	0.078866	2174.4	1.16715
MG1655_celF_b1734	0.524545	0.551471	3981.3	1.10102	0.00152195	179.5	0.482527
MG1655_ugpQ_b3449	1.26312	0.0473722	1672.6	1.10112	0.232541	3337.4	1.18306
MG1655_hdeB_b3509	0.548336	0.551176	3981	1.10124	0.00298319	290.7	0.622484
MG1655_b1399	0.587929	0.550393	3980	1.10127	0.00522768	429	0.747387
MG1655_agaW_b3134	1.23178	0.0476034	1677.4	1.10138	0.230115	3326.3	1.18458
MG1655_ygcN_b2766	1.25957	0.0466501	1659.8	1.10139	0.216802	3265.5	1.19135
MG1655_hybG_b2990	1.24298	0.0476499	1678.7	1.10151	0.249979	3407.6	1.17951
MG1655_yibG_b3596	1.45932	0.047741	1679.9	1.10157	0.00306638	297.1	0.628118
MG1655_lysP_b2156	0.586993	0.550393	3980	1.10158	0.00449176	388.4	0.727341
MG1655_mtlR_b3601	0.553091	0.549714	3979.1	1.10163	0.00321726	309.6	0.637037
MG1655_dsbB_b1185	1.23614	0.0465404	1658.3	1.10186	0.201899	3191.8	1.19008
MG1655_yoaF_b1793	0.540614	0.5497	3979.1	1.10194	0.00235581	246	0.574766
MG1655_hyaE_b0976	0.51981	0.5488	3978.2	1.10199	0.00104232	133.3	0.394379
MG1655_b1825	1.23109	0.0466392	1659.8	1.10212	0.224947	3303.1	1.18774
MG1655_b2670	0.55402	0.548297	3977.7	1.10216	0.00264166	268.1	0.605192
MG1655_b0173	1.22255	0.0485129	1694.4	1.10241	0.24413	3384.7	1.18181
MG1655_tldD_b3244	0.576174	0.548273	3977.6	1.10244	0.0048788	410.8	0.745554
MG1655_b3401	0.590337	0.548166	3977.4	1.10269	0.0056147	450.2	0.763051
MG1655_yfiM_b2586	0.546024	0.54816	3977.4	1.103	0.00276607	277.3	0.612141
MG1655_speA_b2938	0.585006	0.546056	3976.4	1.10302	0.00441163	384.2	0.72354
MG1655_yjfJ_b4182	1.25071	0.0485095	1694.4	1.10312	0.244516	3386	1.18185
MG1655_dsbG_b0604	0.578449	0.545769	3976.2	1.10327	0.00367406	340.2	0.679042
MG1655_ffh_b2610	1.23539	0.0480056	1684.7	1.10327	0.250694	3411.2	1.17912
MG1655_nrdE_b2675	0.570516	0.544132	3975.1	1.10328	0.00416911	370.9	0.7119
MG1655_citB_b0620	0.590884	0.544097	3975.1	1.10358	0.00621568	483.1	0.782982
MG1655_b1728	0.557241	0.542397	3974.2	1.10364	0.00308436	298.9	0.629263
[truncated: 2,072 more rows]

## Sheet: EXP_STA2
		Upregulation			Downregulation
Gen_b number	Average expression	Rank product	e-value	False date rate	Rank product	e-value	False date rate
MG1655_cysD_b2752	236.257	1.62861755747919e-08	0	0	0.909872	4069.5	1.0078
MG1655_cysH_b2762	194.503	2.04689638371701e-09	0	0	0.983051	4070	1
MG1655_fimC_b4316	63.3469	8.72155850453335e-08	0	0	0.984582	4070	1
MG1655_hdeB_b3509	56.2185	5.19140387174604e-08	0	0	0.988004	4070	1
MG1655_tnaL_b3707	62.9786	5.20623645423674e-08	0	0	0.988492	4070	1
MG1655_tnaA_b3708	139.613	1.03828077434921e-09	0	0	0.997299	4070	1
MG1655_malE_b4034	230.465	2.07656154869842e-10	0	0	0.99828	4070	1
MG1655_ompC_b2215	61.2832	5.71084091057046e-07	0.2	0.0181818	0.94123	4069.8	1.00464
MG1655_yciW_b1287	116.144	5.37710780452964e-07	0.2	0.02	0.257668	3432.1	1.18922
MG1655_cysC_b2750	52.8463	3.58355192975384e-07	0.2	0.0222222	0.957	4069.9	1.00367
MG1655_proX_b2679	48.2957	3.05402873483574e-07	0.2	0.025	0.973881	4070	1
MG1655_oppB_b1244	44.355	2.77695609390941e-06	0.9	0.0321429	0.93115	4069.7	1.00611
MG1655_rpsT_b0023	45.8728	2.59463398993369e-06	0.9	0.0333333	0.893366	4069.1	1.01045
MG1655_gcvT_b2905	38.3509	6.77789689495163e-07	0.4	0.0333333	0.958296	4069.9	1.00318
MG1655_b1729	43.4944	2.47193886757059e-06	0.9	0.0346154	0.884409	4069.1	1.01297
MG1655_fimD_b4317	25.6637	2.26760521117867e-06	0.9	0.036	0.95805	4069.9	1.00343
MG1655_yieI_b3716	31.909	1.8838566369792e-06	0.9	0.0375	0.946521	4069.8	1.00415
MG1655_nrdA_b2234	37.6063	1.59373132346105e-06	0.9	0.0391304	0.93341	4069.7	1.00586
MG1655_yhiW_b3515	37.7545	3.55092024827429e-06	1.3	0.040625	0.878163	4068.8	1.01416
MG1655_proV_b2677	34.7488	1.55653120657437e-06	0.9	0.0409091	0.937467	4069.7	1.00536
MG1655_gcvP_b2903	33.3045	9.64355183215544e-07	0.7	0.0411765	0.965926	4070	1
MG1655_b1983	22.0828	3.33430521358007e-06	1.2	0.0413793	0.948413	4069.9	1.00392
MG1655_cysJ_b2764	62.3545	3.54753841946641e-06	1.3	0.0419355	0.225856	3300.7	1.19374
MG1655_gcvH_b2904	30.4955	1.34801476192007e-06	0.8	0.0421053	0.96475	4069.9	1.00244
MG1655_ydiQ_b1697	29.995	1.50170998168873e-06	0.9	0.0428571	0.96211	4069.9	1.00293
MG1655_ompT_b0565	35.7201	8.2605618407223e-07	0.6	0.0428571	0.968344	4070	1
MG1655_fecA_b4291	23.613	3.49974783868137e-06	1.3	0.0433333	0.926507	4069.7	1.00685
MG1655_dppF_b3540	32.6107	9.53557063162313e-07	0.7	0.04375	0.971041	4070	1
MG1655_cysK_b2414	83.0796	1.18942478992947e-06	0.8	0.0444444	0.848008	4067.7	1.01871
MG1655_gdhA_b1761	20.9785	4.81599120890635e-06	1.6	0.0444444	0.941305	4069.8	1.00439
MG1655_yhiE_b3512	46.2077	1.44884665769187e-06	0.9	0.045	0.894154	4069.1	1.0102
MG1655_dppB_b3543	23.083	4.53945254094968e-06	1.6	0.0457143	0.939363	4069.8	1.00489
MG1655_proW_b2678	35.6683	7.98482413222013e-07	0.6	0.0461538	0.962996	4069.9	1.00269
MG1655_nlpA_b3661	48.3194	9.29468949197411e-07	0.7	0.0466667	0.90325	4069.2	1.00873
MG1655_hdeA_b3510	32.4174	4.3304317884907e-06	1.6	0.0470588	0.888382	4069.1	1.01171
MG1655_ykfE_b0220	29.2978	4.27801344196855e-06	1.6	0.0484848	0.93915	4069.8	1.00514
MG1655_glyA_b2551	23.738	5.58666252995829e-06	1.8	0.0486486	0.93007	4069.7	1.00636
MG1655_oppA_b1243	27.3346	7.45138513552449e-06	2.1	0.0525	0.900333	4069.1	1.0092
MG1655_adk_b0474	43.1406	7.19622021893693e-06	2	0.0526316	0.877172	4068.8	1.01441
MG1655_gadB_b1493	49.4898	7.34328527433225e-06	2.1	0.0538462	0.770458	4061.8	1.0338
MG1655_cysI_b2763	41.1181	1.18933579443453e-05	3	0.0666667	0.365631	3738.4	1.16352
MG1655_oppC_b1245	18.5175	9.92430295353947e-06	2.8	0.0666667	0.935068	4069.7	1.00561
MG1655_fecB_b4290	24.0983	1.08218521852169e-05	2.9	0.0674419	0.834025	4066.9	1.02286
MG1655_ychF_b1203	18.8008	1.18563358184485e-05	3	0.0681818	0.929619	4069.7	1.0066
MG1655_malG_b4032	25.7583	9.57627123797762e-06	2.8	0.0682927	0.902778	4069.1	1.00895
MG1655_ybhC_b0772	18.0697	1.43836298838744e-05	3.8	0.0826087	0.911156	4069.5	1.00755
MG1655_cysP_b2425	40.5298	1.70951446238348e-05	4	0.0833333	0.569264	3991.1	1.09226
MG1655_glnQ_b0809	22.3094	1.59622319731949e-05	4	0.0851064	0.885553	4069.1	1.01247
MG1655_asnB_b0674	15.2791	2.01916538749239e-05	4.6	0.0884615	0.851617	4067.7	1.01769
MG1655_ydiR_b1698	23.0707	1.91522013265579e-05	4.5	0.09	0.813225	4065.1	1.0268
MG1655_cdh_b3918	15.3262	1.95967486563868e-05	4.6	0.0901961	0.88928	4069.1	1.01146
MG1655_glyQ_b3560	15.6073	2.41868396339597e-05	5.4	0.0915254	0.886324	4069.1	1.01221
MG1655_atpD_b3732	28.0456	2.43406238492234e-05	5.5	0.0916667	0.831948	4066.6	1.02356
MG1655_dppC_b3542	14.5011	1.89880788012983e-05	4.5	0.0918367	0.904933	4069.2	1.00848
MG1655_atpA_b3734	18.0635	2.70742094719299e-05	6	0.0923077	0.869907	4068.4	1.01507
MG1655_b2254	17.6321	2.7906969983288e-05	6.1	0.0924242	0.896194	4069.1	1.0097
MG1655_ilvG_1_b3767	14.1667	2.3825844241301e-05	5.4	0.0931034	0.862459	4068.3	1.01555
MG1655_fimG_b4319	14.0707	2.50872515540579e-05	5.7	0.0934426	0.907465	4069.2	1.00823
MG1655_tig_b0436	19.0593	2.64205078963997e-05	6	0.09375	0.837372	4067.2	1.02217
MG1655_b1809	15.2232	2.20107217915837e-05	5	0.0943396	0.915905	4069.7	1.00735
MG1655_hisC_b2021	17.8443	2.30932629920852e-05	5.3	0.0946429	0.858481	4068.1	1.01626
MG1655_fimA_b4314	15.528	2.36768954479294e-05	5.4	0.0947368	0.916191	4069.7	1.0071
MG1655_hdeD_b3511	34.2851	2.62394317293532e-05	6	0.0952381	0.749735	4058.2	1.04083
MG1655_upp_b2498	13.7374	2.26522458168891e-05	5.3	0.0963636	0.900142	4069.1	1.00945
MG1655_b1756	16.6305	2.59519317829359e-05	6	0.0967742	0.696043	4045.9	1.05527
MG1655_cysM_b2421	20.1599	3.73423910179339e-05	7.4	0.0973684	0.760643	4060.9	1.037
MG1655_malF_b4033	14.3968	2.24871443411851e-05	5.3	0.0981481	0.884803	4069.1	1.01272
MG1655_cysU_b2424	25.9558	3.1952942504772e-05	6.8	0.0985507	0.39203	3789.3	1.15492
MG1655_hemY_b3802	18.837	3.34708496665405e-05	7	0.0985915	0.831058	4066.6	1.02407
MG1655_ycdW_b1033	13.2201	3.44756977999557e-05	7.3	0.0986486	0.889387	4069.1	1.01121
MG1655_atpE_b3737	22.7883	3.67857241970578e-05	7.4	0.0986667	0.845931	4067.4	1.01889
MG1655_prfC_b4375	16.1884	3.81219322233153e-05	7.7	0.0987179	0.832261	4066.6	1.0233
MG1655_carA_b0032	14.3464	3.87247877060674e-05	7.8	0.0987342	0.883375	4069.1	1.01322
MG1655_yhjV_b3539	16.5106	3.811445660174e-05	7.7	0.1	0.842794	4067.4	1.01991
MG1655_fimF_b4318	17.6956	3.31340313833417e-05	7	0.1	0.853194	4067.8	1.01746
MG1655_b1604	14.1382	2.9462492574253e-05	6.7	0.1	0.879945	4068.9	1.01342
MG1655_pyrC_b1062	13.0972	3.44382900269142e-05	7.3	0.1	0.895445	4069.1	1.00995
MG1655_lpxB_b0182	14.9734	3.15716858044309e-05	6.8	0.1	0.90763	4069.2	1.00798
MG1655_hisB_b2022	15.8033	3.42777866517823e-05	7.3	0.101389	0.891017	4069.1	1.01071
MG1655_yciI_b1251	16.7335	4.25758007632936e-05	9.2	0.11358	0.757249	4060.3	1.03817
MG1655_sbp_b3917	19.6221	4.2517686705095e-05	9.2	0.115	0.732283	4054.3	1.04573
MG1655_ybfE_b0685	17.7538	4.61512837681725e-05	9.8	0.116667	0.726633	4053.4	1.04685
MG1655_nfo_b2159	15.0395	4.5410247946937e-05	9.7	0.116867	0.840397	4067.3	1.02091
MG1655_rnpA_b3704	16.258	4.4803891974717e-05	9.6	0.117073	0.860618	4068.2	1.01578
MG1655_stpA_b2669	13.8132	4.71850554374445e-05	10.2	0.12	0.864259	4068.3	1.0153
MG1655_b2350	12.9083	4.79097012550278e-05	10.5	0.122093	0.857963	4068.1	1.01652
MG1655_acnB_b0118	20.0293	4.85506319770336e-05	10.7	0.122989	0.832514	4066.7	1.02307
MG1655_nuoG_b2283	14.0194	5.80773475569098e-05	11.9	0.123958	0.855964	4067.8	1.01695
MG1655_pntB_b1602	11.514	5.23827483241666e-05	11.2	0.124444	0.859816	4068.2	1.01603
MG1655_serA_b2913	13.6702	5.11599502236331e-05	11.1	0.124719	0.890853	4069.1	1.01096
MG1655_yigF_b3817	12.8943	4.939392362196e-05	11	0.125	0.84394	4067.4	1.0194
MG1655_cyoA_b0432	30.2189	5.79093685602026e-05	11.9	0.125263	0.710483	4050.3	1.05175
MG1655_bcp_b2480	14.2652	5.72333587806063e-05	11.8	0.125532	0.878518	4068.8	1.0139
MG1655_mltC_b2963	14.9217	5.66367329825002e-05	11.7	0.125806	0.87579	4068.8	1.01466
MG1655_fimB_b4312	22.5197	5.47664036607525e-05	11.5	0.126374	0.707879	4049.5	1.05319
MG1655_metE_b3829	12.0663	5.55737707908865e-05	11.7	0.127174	0.887675	4069.1	1.01196
MG1655_ansA_b1767	14.2118	6.07529229494952e-05	12.5	0.128866	0.79808	4064.4	1.03001
MG1655_b1583	11.3293	6.42220860030808e-05	13.3	0.135714	0.837665	4067.2	1.02191
MG1655_atpF_b3736	18.6759	6.82607312288144e-05	13.9	0.140404	0.807197	4064.8	1.02802
MG1655_purB_b1131	12.1011	7.38541574163884e-05	15	0.147059	0.879141	4068.8	1.01365
MG1655_lit_b1139	18.3734	7.3278890537069e-05	14.9	0.147525	0.759637	4060.8	1.03777
MG1655_ybaY_b0453	14.49	7.30174662706703e-05	14.9	0.149	0.856376	4067.9	1.01672
MG1655_rplB_b3317	27.3764	7.54772275880161e-05	15.5	0.150485	0.573193	3993.4	1.09139
MG1655_trxB_b0888	14.0788	7.68544625374428e-05	15.8	0.151923	0.79861	4064.5	1.02977
MG1655_yqjH_b3070	12.389	7.84584283428224e-05	16	0.152381	0.748891	4058.1	1.04134
MG1655_tolC_b3035	13.1019	8.37283855714392e-05	16.8	0.155556	0.838991	4067.3	1.02142
MG1655_slp_b3506	13.3075	8.25365579031463e-05	16.7	0.156075	0.795252	4064.1	1.03071
MG1655_nuoI_b2281	11.7459	8.22084760110344e-05	16.7	0.157547	0.871078	4068.4	1.01482
MG1655_thrA_b0002	9.94681	8.69807852645057e-05	17.5	0.159091	0.816736	4065.6	1.02589
MG1655_hisF_b2025	14.4829	8.80702977787778e-05	17.8	0.16036	0.82083	4065.8	1.02542
MG1655_potD_b1123	11.2719	8.69041008130287e-05	17.5	0.16055	0.854284	4067.8	1.0172
MG1655_narU_b1469	15.5819	9.47303646384233e-05	18.6	0.166071	0.7458	4057.4	1.04223
MG1655_spr_b2175	9.91535	9.70518417892082e-05	19.3	0.170796	0.850016	4067.7	1.0182
MG1655_dfp_b3639	13.9848	0.000105587	20.5	0.175214	0.821954	4065.9	1.02519
MG1655_murF_b0086	11.0092	0.000101947	20	0.175439	0.84858	4067.7	1.01845
MG1655_hpt_b0125	11.404	0.000105493	20.5	0.176724	0.814432	4065.4	1.02662
MG1655_mepA_b2328	13.3399	0.000107939	20.9	0.177119	0.841296	4067.3	1.02014
MG1655_smpB_b2620	14.0054	0.000105337	20.5	0.178261	0.835094	4067	1.02237
MG1655_murD_b0088	13.624	0.000111256	21.5	0.179167	0.834833	4066.9	1.0226
MG1655_ybjC_b0850	22.5476	0.000110465	21.4	0.179832	0.748097	4058	1.04185
MG1655_asd_b3433	13.5447	0.000116054	22.8	0.18843	0.793137	4063.9	1.03118
MG1655_atpG_b3733	11.6376	0.000117834	23.2	0.190164	0.814705	4065.4	1.02636
MG1655_nuoM_b2277	12.932	0.000122538	23.7	0.191129	0.843146	4067.4	1.01965
MG1655_add_b1623	11.0285	0.00012104	23.6	0.19187	0.791452	4063.9	1.03145
MG1655_cysW_b2423	18.2383	0.000139814	27	0.19708	0.317798	3628.3	1.18494
MG1655_minE_b1174	8.90163	0.000139254	26.9	0.197794	0.823302	4066	1.02496
MG1655_rpsJ_b3321	17.296	0.000138224	26.8	0.198519	0.579443	3997.8	1.08932
MG1655_ybaS_b0485	17.7009	0.000144222	27.6	0.198561	0.678814	4040.5	1.05883
MG1655_b3553	11.9616	0.000138141	26.8	0.2	0.786501	4063.7	1.03218
MG1655_pyrB_b4245	9.69619	0.00014415	27.6	0.2	0.850581	4067.7	1.01794
MG1655_yhjR_b3535	12.5776	0.000137729	26.7	0.200752	0.838095	4067.2	1.02165
MG1655_hemK_b1212	10.1739	0.000137465	26.7	0.202273	0.841008	4067.3	1.0204
MG1655_yqgB_b2939	9.74474	0.000135969	26.5	0.20229	0.831371	4066.6	1.02382
MG1655_yieJ_b3717	9.62648	0.00013583	26.5	0.203846	0.843972	4067.4	1.01914
MG1655_evgA_b2369	10.8724	0.000129264	25.5	0.204	0.80334	4064.6	1.02875
MG1655_yejK_b2186	13.7399	0.000134911	26.4	0.204651	0.701217	4047.2	1.05396
MG1655_ydiT_b1700	13.2143	0.000134546	26.4	0.20625	0.734452	4054.8	1.04424
MG1655_bglA_b2901	9.15801	0.000133096	26.2	0.206299	0.840723	4067.3	1.02065
MG1655_cysA_b2422	10.9521	0.000131992	26.2	0.207937	0.769602	4061.7	1.03509
MG1655_hisM_b2307	12.4585	0.000158052	30	0.212766	0.826936	4066.4	1.02454
MG1655_yaeT_b0177	9.35405	0.000156729	29.9	0.213571	0.839207	4067.3	1.02116
MG1655_fabI_b1288	21.8906	0.000163956	31.7	0.223239	0.71678	4051.3	1.04847
MG1655_nrdB_b2235	9.013	0.000175046	34.3	0.23986	0.819649	4065.8	1.02568
MG1655_atpC_b3731	9.21553	0.000184623	35.6	0.240541	0.812286	4065.1	1.02706
MG1655_hsdM_b4349	11.6673	0.000189328	36	0.241611	0.807752	4064.8	1.02776
MG1655_b2275	9.30852	0.000184319	35.6	0.242177	0.750681	4058.5	1.04037
MG1655_murA_b3189	13.2169	0.00018239	35.4	0.242466	0.579527	3997.8	1.08902
MG1655_b0211	12.4068	0.000181732	35.2	0.242759	0.584476	4001.1	1.08755
MG1655_lamB_b4036	11.3677	0.000180436	35	0.243056	0.696912	4046	1.05502
MG1655_rnb_b1286	14.9635	0.000201683	37.6	0.247368	0.386403	3778.9	1.15775
MG1655_b2349	8.02743	0.000207202	38.1	0.247403	0.779534	4062.9	1.03329
MG1655_nfnB_b0578	9.75504	0.000200304	37.5	0.248344	0.8269	4066.4	1.0248
MG1655_fecE_b4287	8.28314	0.000209251	38.5	0.248387	0.700607	4047	1.05418
MG1655_yjgF_b4243	14.067	0.000204552	38.1	0.24902	0.768832	4061.7	1.03536
MG1655_cspG_b0990	8.73238	0.000199151	37.5	0.25	0.589873	4003.8	1.08445
MG1655_rpsC_b3314	29.1572	0.000224553	40.8	0.255	0.455779	3883	1.1242
MG1655_b0947	8.40706	0.000222665	40.7	0.255975	0.81506	4065.4	1.0261
MG1655_ttk_b3641	8.70035	0.000228231	41.3	0.256522	0.732598	4054.5	1.04524
MG1655_uhpA_b3669	12.0029	0.00022113	40.6	0.256962	0.712629	4050.3	1.05121
MG1655_rfbX_b2037	18.0685	0.000218561	40.1	0.257051	0.689728	4044.3	1.05733
MG1655_b2595	8.78279	0.000230668	41.9	0.257055	0.827215	4066.4	1.02428
MG1655_asnC_b3743	12.0118	0.000219684	40.4	0.257325	0.683463	4041.8	1.05806
MG1655_yrbA_b3190	12.8037	0.000229802	41.7	0.257407	0.671022	4037.8	1.0609
MG1655_cysN_b2751	13.2145	0.000235756	42.5	0.259146	0.432937	3852.3	1.13771
MG1655_ilvG_2_b3768	7.7564	0.000249254	44.7	0.266071	0.766892	4061.6	1.03586
MG1655_yecI_b1902	8.18474	0.000250593	45	0.266272	0.795401	4064.1	1.03045
MG1655_dppD_b3541	7.88009	0.000247023	44.5	0.266467	0.805405	4064.6	1.02823
MG1655_tyrS_b1637	11.4215	0.000250978	45.3	0.266471	0.619506	4017.5	1.07477
MG1655_cyoB_b0431	10.9183	0.000246924	44.5	0.268072	0.797366	4064.3	1.03024
MG1655_b1628	8.15967	0.00025537	45.9	0.268421	0.811397	4065	1.02729
MG1655_cirA_b2155	7.90404	0.000246436	44.4	0.269091	0.708801	4049.8	1.05299
MG1655_ycfF_b1103	12.5646	0.000264236	47.1	0.269143	0.736141	4055.2	1.04354
MG1655_yhgF_b3407	12.9226	0.000261501	46.6	0.269364	0.766161	4061.5	1.0361
MG1655_katE_b1732	11.1866	0.000262771	46.9	0.26954	0.793296	4063.9	1.03092
MG1655_yjbC_b4022	9.08008	0.00026139	46.5	0.270349	0.750118	4058.4	1.04062
MG1655_ycaO_b0905	7.56473	0.000299281	51.3	0.271429	0.752573	4058.8	1.03965
MG1655_ybhE_b0767	13.7244	0.000295391	50.8	0.271658	0.716767	4051.3	1.04874
MG1655_prc_b1830	10.0465	0.000302447	51.8	0.272632	0.788972	4063.8	1.03195
MG1655_asnA_b3744	22.3597	0.000279604	49.1	0.272778	0.408019	3815.9	1.14937
MG1655_b1133	12.5227	0.00029895	51.3	0.272872	0.70638	4049.2	1.05338
MG1655_mioC_b3742	13.0293	0.000275824	48.6	0.273034	0.714319	4050.7	1.04968
MG1655_pntA_b1603	7.68547	0.000294605	50.8	0.273118	0.805132	4064.6	1.02849
MG1655_yfiF_b2581	7.81266	0.000277424	48.9	0.273184	0.808364	4064.9	1.02753
MG1655_oppD_b1246	8.14803	0.000287761	50	0.273224	0.775352	4062.7	1.0335
MG1655_tsf_b0170	16.7242	0.000271694	48.1	0.273295	0.586813	4002.5	1.08557
MG1655_b0830	10.3971	0.000286292	49.8	0.273626	0.732691	4054.5	1.04497
MG1655_yeeE_b2013	15.3381	0.000273971	48.5	0.274011	0.37153	3751.1	1.16205
MG1655_phoQ_b1129	7.79564	0.000292451	50.7	0.274054	0.78984	4063.8	1.03168
MG1655_aspS_b1866	11.5704	0.000286137	49.7	0.274586	0.769711	4061.7	1.03483
MG1655_bax_b3570	10.1024	0.000290607	50.6	0.275	0.779872	4062.9	1.03303
MG1655_nuoE_b2285	7.5345	0.000318829	54.2	0.282292	0.800929	4064.6	1.02927
MG1655_greA_b3181	8.63684	0.000322493	54.8	0.282474	0.752348	4058.8	1.03992
MG1655_rfaY_b3625	11.0128	0.000323934	55.1	0.282564	0.781873	4063.2	1.03284
MG1655_gltP_b4077	7.77935	0.000322147	54.7	0.28342	0.7161	4051	1.04894
MG1655_yhgE_b3402	10.1457	0.000318543	54.2	0.28377	0.71003	4050.2	1.052
MG1655_yhiF_b3507	21.3875	0.000333677	55.9	0.285204	0.373612	3755	1.1611
MG1655_malK_b4035	7.54525	0.000338314	56.4	0.286294	0.770437	4061.8	1.03406
MG1655_glgB_b3432	7.72833	0.000341385	56.9	0.287374	0.801925	4064.6	1.02901
MG1655_yhiD_b3508	20.5032	0.00035387	58.7	0.290594	0.419694	3833.2	1.1439
MG1655_wbbI_b2034	17.1476	0.000347129	57.9	0.290955	0.633353	4022.9	1.07049
MG1655_cyoC_b0430	9.25	0.000352117	58.5	0.291045	0.748181	4058	1.04158
MG1655_hisP_b2306	8.38993	0.000351421	58.3	0.2915	0.800714	4064.6	1.02953
MG1655_ansB_b2957	7.2072	0.000365494	59.9	0.295074	0.608071	4012.5	1.07892
MG1655_dcp_b1538	7.75756	0.000379588	61.6	0.297585	0.770043	4061.8	1.03433
MG1655_glyS_b3559	10.3945	0.000374267	60.8	0.298039	0.614745	4015.8	1.07576
MG1655_b1625	7.71984	0.000375724	61.1	0.298049	0.7569	4060.1	1.03839
MG1655_nlpB_b2477	8.71463	0.000377681	61.5	0.298544	0.65583	4032.9	1.06634
MG1655_malQ_b3416	6.99725	0.000390691	63.2	0.303846	0.732819	4054.5	1.0447
MG1655_nmpC_b0553	6.83044	0.000399732	64.3	0.307656	0.76241	4061.3	1.03684
MG1655_rplV_b3315	15.9212	0.000416093	66.6	0.31564	0.526627	3959.7	1.10421
MG1655_minD_b1175	8.51825	0.000412925	66.3	0.315714	0.784676	4063.5	1.03266
MG1655_b3838	14.5206	0.000428427	67.7	0.31784	0.617663	4016.7	1.07542
MG1655_atpH_b3735	10.9709	0.000424536	67.6	0.318868	0.736797	4055.2	1.04327
MG1655_b2174	7.49377	0.000453567	69.9	0.320642	0.785833	4063.6	1.03242
MG1655_solA_b1059	7.52513	0.000445225	69.6	0.320737	0.769867	4061.8	1.03459
MG1655_ytfM_b4220	6.70914	0.00043591	68.8	0.321495	0.722823	4052.6	1.04772
MG1655_rfaD_b3619	8.39514	0.000445203	69.6	0.322222	0.75867	4060.5	1.03796
MG1655_nuoL_b2278	7.7996	0.000467336	71	0.322727	0.760325	4060.9	1.03727
MG1655_dacA_b0632	8.32402	0.000441697	69.4	0.322791	0.745557	4057.4	1.0425
MG1655_yraP_b3150	8.81595	0.000463128	70.8	0.323288	0.771654	4062.1	1.03361
MG1655_accC_b3256	9.0053	0.000480399	72.8	0.326457	0.560371	3985.5	1.09402
MG1655_hisG_b2019	7.26566	0.000475108	72.2	0.326697	0.759833	4060.8	1.03751
MG1655_ygaH_b2683	7.8713	0.000484446	73.3	0.327232	0.678009	4040.2	1.05903
MG1655_rplD_b3319	14.6774	0.000479206	72.7	0.327477	0.567825	3990.1	1.09258
MG1655_ybeA_b0636	8.96818	0.000493958	74.3	0.330222	0.600391	4008.9	1.08173
MG1655_b1667	9.34273	0.000495766	74.8	0.330973	0.601294	4009.2	1.08094
MG1655_mltA_b2813	7.69093	0.000499739	75.2	0.331278	0.765163	4061.4	1.03634
MG1655_b1498	7.96211	0.000509746	76.8	0.336842	0.725134	4053.3	1.04709
MG1655_b1452	6.60022	0.00052472	79.3	0.346288	0.690041	4044.4	1.05708
MG1655_yhhJ_b3485	7.82494	0.00052851	79.7	0.346522	0.664197	4035.4	1.06363
MG1655_manA_b1613	6.41291	0.000536821	80.7	0.349351	0.753463	4059.3	1.03951
MG1655_murG_b0090	8.05792	0.000549721	81.8	0.352586	0.742835	4056.5	1.0428
MG1655_rpmA_b3185	11.4078	0.000557596	82.5	0.354077	0.64756	4029.4	1.06739
MG1655_fis_b3261	18.6324	0.000585329	84.6	0.355462	0.323146	3641.3	1.17956
MG1655_ybbL_b0490	6.23968	0.000566849	83.2	0.355556	0.721063	4052.6	1.048
MG1655_yibK_b3606	7.61283	0.000583671	84.5	0.35654	0.762641	4061.3	1.03657
MG1655_hupA_b4000	8.43583	0.000579015	84.2	0.35678	0.700321	4046.9	1.05443
MG1655_yhdG_b3260	11.5943	0.000598325	85.4	0.357322	0.260649	3442.7	1.18878
MG1655_seqA_b0687	16.6025	0.000610213	86.5	0.357438	0.479663	3913.3	1.12033
MG1655_priB_b4201	11.2292	0.000629858	88.7	0.357661	0.600782	4008.9	1.08115
MG1655_ygbO_b2745	12.6955	0.000575922	84.1	0.357872	0.644634	4028.1	1.06761
MG1655_ppc_b3956	7.48605	0.0006067	86.3	0.358091	0.756763	4060.1	1.03865
MG1655_narY_b1467	6.31087	0.00062636	88.5	0.3583	0.747629	4057.8	1.04206
MG1655_b0831	6.99317	0.000605401	86	0.358333	0.767675	4061.7	1.03562
MG1655_nfi_b3998	7.50667	0.000624982	88.3	0.358943	0.652134	4031.4	1.06679
MG1655_yjjV_b4378	9.84286	0.000635584	89.6	0.359839	0.569724	3991.2	1.09168
MG1655_glnP_b0810	7.05405	0.000618637	87.5	0.360082	0.711437	4050.3	1.05148
MG1655_livK_b3458	7.91202	0.000645378	90.1	0.3604	0.734608	4054.9	1.044
MG1655_rpsS_b3316	12.1816	0.000624962	88.3	0.360408	0.488771	3923	1.11894
MG1655_yebU_b1835	6.88428	0.000649185	90.6	0.360956	0.754103	4059.4	1.03927
MG1655_oppF_b1247	6.93406	0.000623882	88.1	0.361066	0.756647	4060.1	1.03892
MG1655_alaS_b2697	7.53632	0.000652733	91.5	0.36166	0.632634	4022.8	1.07075
MG1655_ybeB_b0637	8.84433	0.000656521	91.9	0.361811	0.455193	3882.6	1.12507
MG1655_ymfD_b1137	9.253	0.000668541	93	0.361868	0.713979	4050.7	1.05049
MG1655_guaB_b2508	12.1718	0.00066567	92.7	0.362109	0.583919	4000.6	1.0883
MG1655_ygiA_b3036	9.1284	0.00065251	91.3	0.362302	0.400136	3803.4	1.15011
MG1655_cysB_b1275	7.78561	0.000664281	92.6	0.363137	0.598163	4008.1	1.08269
MG1655_acpS_b2563	6.16327	0.000678093	94.2	0.363707	0.734819	4054.9	1.04373
MG1655_glmU_b3730	8.75554	0.000677081	94.1	0.364729	0.715413	4050.9	1.04918
MG1655_mukE_b0923	6.02457	0.000707764	97.7	0.371483	0.714237	4050.7	1.05022
MG1655_nth_b1633	7.07142	0.000710574	98.1	0.371591	0.748974	4058.2	1.0411
MG1655_mdh_b3236	6.6775	0.000706815	97.7	0.372901	0.755504	4059.8	1.03911
MG1655_mgsA_b0963	6.74805	0.000699846	97	0.373077	0.750744	4058.6	1.04013
MG1655_gadC_b1492	7.97979	0.000706337	97.6	0.373946	0.605636	4011.4	1.07949
MG1655_b3023	6.33617	0.000730328	99.6	0.375849	0.728318	4053.6	1.04663
MG1655_yfbN_b2273	9.97125	0.00073864	100.1	0.376316	0.47224	3905.5	1.12227
MG1655_rnhB_b0183	7.33683	0.000757298	102.7	0.377574	0.709545	4050	1.05249
MG1655_cysS_b0526	6.96153	0.000756398	102.5	0.378229	0.641947	4027.2	1.06822
MG1655_acrA_b0463	7.66821	0.00075369	102	0.379182	0.714266	4050.7	1.04995
MG1655_yjeJ_b4145	6.26517	0.000751639	101.7	0.379478	0.674178	4039	1.05983
MG1655_yhjT_b3537	9.42652	0.000754904	102.5	0.37963	0.652456	4031.4	1.06651
MG1655_yibF_b3592	6.96706	0.000764488	103.7	0.379853	0.665897	4035.9	1.06348
MG1655_ylbA_b0515	13.3594	0.000750289	101.6	0.380524	0.289899	3544.8	1.18794
MG1655_yeaD_b1780	6.45157	0.000773051	104.4	0.381022	0.745036	4057	1.04266
MG1655_rfbA_b2039	11.4965	0.00078137	105.2	0.381159	0.573865	3994.3	1.09104
MG1655_ygcK_b2759	6.34022	0.00077967	105.2	0.382545	0.690203	4044.4	1.05653
MG1655_yjaG_b3999	11.1454	0.000823415	109.5	0.382867	0.632421	4022.8	1.07103
MG1655_ybjX_b0877	14.5667	0.000810528	108.1	0.383333	0.266223	3463.5	1.18776
MG1655_b0441	10.5178	0.00079288	106.6	0.383453	0.644874	4028.2	1.06736
MG1655_suhB_b2533	5.73888	0.000822637	109.3	0.383509	0.670477	4037.8	1.06174
MG1655_pgi_b4025	6.31703	0.000798733	107	0.383513	0.741268	4056.3	1.04302
MG1655_hisI_b2026	6.7821	0.000829681	110.2	0.383972	0.703296	4048.3	1.0537
MG1655_pyrI_b4244	6.94038	0.000807136	107.9	0.383986	0.731111	4054.1	1.04622
MG1655_pnp_b3164	7.45201	0.000835513	111	0.384083	0.718152	4051.5	1.04825
MG1655_yaiB_b0382	6.12821	0.000789785	106.4	0.384116	0.732429	4054.4	1.04549
MG1655_proP_b4111	6.25012	0.000833715	110.7	0.384375	0.733421	4054.6	1.04446
MG1655_fimH_b4320	6.72792	0.000822566	109.3	0.384859	0.741221	4056.3	1.04329
MG1655_preT_b2146	5.8158	0.000806876	107.9	0.385357	0.706312	4049.2	1.05366
MG1655_hsdS_b4348	7.66071	0.000820913	109.3	0.386219	0.698537	4046.3	1.05482
MG1655_secD_b0408	5.70552	0.00086906	114.2	0.391096	0.684106	4042.1	1.05786
MG1655_glf_b2036	15.0788	0.000865541	114.1	0.392096	0.525594	3958.6	1.10421
MG1655_xylR_b3569	9.41659	0.000865104	114.1	0.393448	0.52871	3961.1	1.10337
MG1655_dsbA_b3860	11.4858	0.000881055	115.4	0.393857	0.590178	4004	1.08421
MG1655_ppsA_b1702	7.80384	0.000902071	116.6	0.396599	0.63438	4023.7	1.07042
MG1655_metH_b4019	5.60896	0.000916079	117.7	0.398983	0.667186	4036.3	1.06218
MG1655_icdA_b1136	6.61384	0.000944021	121.1	0.400993	0.731971	4054.3	1.046
MG1655_dapD_b0166	6.43913	0.000940937	120.7	0.400997	0.677306	4040.2	1.05931
MG1655_rplC_b3320	11.2857	0.000940482	120.6	0.402	0.513049	3947.3	1.10848
MG1655_yhiI_b3487	6.22988	0.000931365	119.6	0.402694	0.730347	4053.8	1.04641
MG1655_treR_b4241	6.8795	0.000940367	120.6	0.403344	0.673629	4038.8	1.06033
MG1655_wecC_b3787	6.07852	0.000934794	120.2	0.403356	0.709955	4050.2	1.05227
MG1655_ppa_b4226	8.56773	0.000929307	119.5	0.403716	0.660572	4034.8	1.06431
MG1655_ydiF_b1694	7.14352	0.000969155	123.1	0.404934	0.613384	4015.2	1.07675
MG1655_b3871	8.92677	0.000963879	122.7	0.40495	0.631898	4022.7	1.07158
MG1655_rpmB_b3637	15.315	0.00098639	124.8	0.40918	0.454849	3882.2	1.1256
MG1655_nuoC_b2286	6.81765	0.000995654	126	0.411765	0.690193	4044.4	1.05681
MG1655_ygiM_b3055	7.78501	0.00100878	127.1	0.414007	0.694202	4045.5	1.05544
MG1655_ygaD_b2700	8.6309	0.00104198	130.4	0.422006	0.64301	4027.5	1.06774
MG1655_hemX_b3803	6.0222	0.00105129	131.4	0.422508	0.723437	4052.7	1.04721
MG1655_pldA_b3821	6.25272	0.00105073	131.1	0.422903	0.712763	4050.3	1.05093
MG1655_btuR_b1270	5.50678	0.00104143	130.3	0.423052	0.586646	4002.4	1.08613
MG1655_aspC_b0928	6.39205	0.00106175	132.5	0.424679	0.723083	4052.7	1.04748
MG1655_b0725	7.0002	0.00107128	133.4	0.426198	0.692814	4045.3	1.05621
MG1655_yeaK_b1787	6.36881	0.00108117	134.4	0.428025	0.718351	4051.5	1.04798
MG1655_yjcH_b4068	6.93562	0.00110157	136.8	0.431546	0.627684	4021.3	1.07206
MG1655_rplW_b3318	10.6718	0.00109656	136.2	0.432381	0.514748	3949.4	1.1072
MG1655_sucD_b0729	6.47527	0.00111804	138.4	0.4325	0.714536	4050.8	1.04943
MG1655_mhpD_b0350	6.51058	0.00110151	136.8	0.432911	0.691582	4044.9	1.05639
MG1655_mukF_b0922	5.92542	0.00111495	138.1	0.432915	0.713276	4050.5	1.05071
MG1655_cobT_b1991	5.29499	0.00110803	137.7	0.433019	0.609108	4013	1.07847
MG1655_malT_b3418	6.10161	0.0011428	141.3	0.436111	0.693887	4045.3	1.05566
MG1655_yfaO_b2251	6.0542	0.00113409	140.6	0.436646	0.674704	4039.1	1.05958
MG1655_csgF_b1038	8.50152	0.00114042	141.2	0.437152	0.656326	4033.1	1.06583
MG1655_b2792	6.81439	0.00115066	142.1	0.437231	0.673678	4038.8	1.06005
MG1655_yijP_b3955	6.28551	0.00113298	140.5	0.437695	0.333086	3664	1.17436
MG1655_atpB_b3738	6.69062	0.00115481	142.7	0.43773	0.709046	4049.9	1.05274
MG1655_b2463	5.7997	0.00115711	143.4	0.438532	0.627921	4021.4	1.0718
MG1655_blr_b4409	5.68375	0.00117713	145.1	0.441033	0.701374	4047.2	1.05368
MG1655_recF_b3700	5.86998	0.00117579	145.1	0.442378	0.666495	4036.1	1.06297
MG1655_mglA_b2149	7.39924	0.00119029	146	0.442424	0.584197	4000.9	1.08809
MG1655_dapB_b0031	6.16438	0.00120785	147.3	0.443675	0.66802	4036.6	1.06198
MG1655_b1459	11.9687	0.00120321	147.1	0.444411	0.30433	3590.5	1.18773
MG1655_evgS_b2370	6.27766	0.00122287	149.1	0.447748	0.578435	3996.9	1.08967
MG1655_ybbO_b0493	6.64772	0.00124511	151.1	0.451045	0.653278	4031.9	1.06636
MG1655_sseB_b2522	9.99525	0.00124262	150.8	0.451497	0.611792	4014.1	1.0779
MG1655_accA_b0185	8.3205	0.00126755	153.8	0.45638	0.642655	4027.4	1.06799
MG1655_yhjJ_b3527	7.12034	0.00126522	153.7	0.45744	0.683281	4041.7	1.05831
MG1655_pcnB_b0143	5.61843	0.0012827	155.3	0.458112	0.670548	4037.8	1.06146
MG1655_accB_b3255	10.5212	0.00128791	155.8	0.458235	0.480486	3914.2	1.11962
MG1655_fabB_b2323	5.6411	0.00127648	154.9	0.458284	0.688532	4044	1.05753
MG1655_artJ_b0860	6.52387	0.00130263	156.6	0.459238	0.634551	4023.7	1.06985
MG1655_yecM_b1875	9.74141	0.00137855	163	0.460452	0.339091	3679.9	1.17008
MG1655_minC_b1176	6.65939	0.00137698	162.9	0.461473	0.68765	4043.5	1.05768
MG1655_b1662	5.79004	0.0013706	162.2	0.462108	0.698678	4046.3	1.05455
MG1655_gph_b3385	5.459	0.00137546	162.7	0.462216	0.625186	4019.7	1.07335
MG1655_asmA_b2064	6.01378	0.00136446	161.4	0.462464	0.551188	3978.5	1.0951
MG1655_rcsF_b0196	6.33175	0.00135676	161	0.462644	0.693262	4045.3	1.05594
MG1655_wbbH_b2035	9.66587	0.00135506	160.6	0.462824	0.578241	3996.8	1.09023
MG1655_dxs_b0420	5.20318	0.00136687	162	0.462857	0.518529	3952.9	1.10633
MG1655_sfcA_b1479	6.62045	0.00139694	164.9	0.463202	0.634417	4023.7	1.07013
MG1655_b1707	5.31038	0.00138896	164.5	0.46338	0.668889	4036.9	1.06178
MG1655_gltL_b0652	5.51599	0.00135372	160.5	0.463873	0.673329	4038.8	1.06089
MG1655_ispA_b0421	6.83097	0.00135368	160.5	0.465217	0.637784	4025	1.06849
MG1655_ilvM_b3769	5.06394	0.00134849	160.3	0.465988	0.656004	4033	1.06609
MG1655_pckA_b3403	7.32344	0.00134464	160.1	0.466764	0.663584	4035.3	1.06388
MG1655_rplY_b2185	8.41099	0.00134208	159.8	0.467251	0.593348	4005.6	1.08318
MG1655_rfaS_b3629	7.08559	0.00141571	167	0.467787	0.658712	4034.1	1.06497
MG1655_ybgJ_b0711	5.16507	0.00144383	170.2	0.475419	0.681104	4041.3	1.05849
MG1655_b1844	5.95658	0.00146316	171.7	0.478273	0.603032	4010.3	1.08007
MG1655_barA_b2786	5.43849	0.00148987	173.3	0.480055	0.626432	4020.8	1.07279
MG1655_ydiS_b1699	5.14242	0.00148541	173.1	0.480833	0.6734	4038.8	1.06061
MG1655_aroA_b0908	6.00183	0.0015357	176.9	0.488674	0.68088	4041	1.05868
MG1655_yqgC_b2940	7.65472	0.00154388	177.9	0.490083	0.226057	3301	1.19299
MG1655_frmR_b0357	5.27589	0.00156753	180.4	0.490217	0.684155	4042.1	1.05759
MG1655_b1393	5.51129	0.00155661	179.5	0.490437	0.666632	4036.1	1.06241
MG1655_phoA_b0383	5.39092	0.00157374	181.1	0.490786	0.586709	4002.4	1.08584
MG1655_pepD_b0237	5.01751	0.0015671	180.4	0.491553	0.660384	4034.6	1.06454
MG1655_b1455	9.26821	0.00158133	181.9	0.491622	0.374031	3755.9	1.16102
MG1655_accD_b2316	11.1546	0.00155626	179.5	0.491781	0.453528	3880.2	1.126
MG1655_rpsR_b4202	8.09226	0.00155267	179.2	0.492308	0.586586	4002.4	1.08643
MG1655_ybgL_b0713	5.40342	0.0015913	182.7	0.492453	0.666517	4036.1	1.06269
MG1655_talB_b0008	5.01571	0.00160986	184.7	0.496505	0.66616	4035.9	1.0632
MG1655_b2326	6.96413	0.00161467	185.4	0.497051	0.648143	4029.6	1.06716
MG1655_rstA_b1608	7.66949	0.00161956	186	0.497326	0.455748	3883	1.12486
MG1655_phpB_b0638	5.58419	0.00163764	187.4	0.498404	0.45306	3879.4	1.1261
MG1655_yceI_b1056	5.40451	0.00163642	187.1	0.498933	0.593962	4006	1.08241
MG1655_b2420	5.38	0.00166703	190.2	0.503175	0.662123	4035.1	1.06411
MG1655_yidC_b3705	5.53758	0.00166589	190.2	0.504509	0.546566	3975	1.09655
MG1655_feoA_b3408	4.83278	0.00168394	191.7	0.505805	0.624878	4019.7	1.07364
MG1655_pheT_b1713	4.93462	0.00173646	196.1	0.516053	0.660026	4034.5	1.06479
MG1655_sdhD_b0722	7.43904	0.00176434	198.1	0.517232	0.584238	4000.9	1.08779
MG1655_b1134	9.78665	0.00175228	197.6	0.517277	0.509703	3943.7	1.11028
MG1655_pncB_b0931	5.62321	0.00178766	199.9	0.517876	0.494917	3929.7	1.11354
MG1655_dapA_b2478	7.46621	0.00178185	199.5	0.518182	0.565298	3988.9	1.09315
MG1655_spoT_b3650	5.62026	0.00177776	199.1	0.51849	0.656607	4033.3	1.0656
MG1655_b2339	17.7165	0.00175214	197.6	0.518635	0.122367	2637.1	1.16686
MG1655_glnK_b0450	16.3135	0.00180687	201.4	0.520413	0.141889	2806.1	1.18102
MG1655_ygiC_b3038	7.03246	0.00182152	203	0.523196	0.539512	3969.3	1.0977
MG1655_b2031	6.76613	0.00183745	204.2	0.524936	0.634909	4023.8	1.06959
MG1655_nuoH_b2282	5.50404	0.00184536	204.9	0.525385	0.674944	4039.2	1.05932
MG1655_efp_b4147	5.22308	0.00185085	205.6	0.525831	0.601998	4009.7	1.08078
MG1655_panC_b0133	5.51091	0.00189051	208.5	0.529188	0.670719	4037.8	1.06118
MG1655_yciK_b1271	4.70618	0.00189932	209.1	0.529367	0.640731	4026.6	1.06835
MG1655_yceA_b1055	5.24771	0.00188666	208.5	0.530534	0.620822	4018	1.07433
MG1655_rpe_b3386	5.93523	0.00191672	210.1	0.530556	0.614464	4015.7	1.07602
MG1655_ycdR_b1023	4.65273	0.00187465	208	0.530612	0.572104	3992.9	1.09155
MG1655_rtT_b4425	21.2332	0.00193813	211.9	0.532412	3.39893374200856e-05	7.2	0.0947368
MG1655_rpsI_b3230	6.3132	0.00195233	213.5	0.532419	0.457666	3885.2	1.12419
MG1655_avtA_b3572	6.81981	0.00194282	212.5	0.532581	0.562972	3987.5	1.09366
MG1655_b2682	4.7157	0.00193373	211.7	0.533249	0.619951	4017.6	1.07451
MG1655_ppiB_b0525	5.95908	0.00196073	214.4	0.533333	0.657526	4033.7	1.06514
MG1655_panB_b0134	4.9569	0.00197476	215.5	0.533416	0.622081	4018.5	1.07389
MG1655_dnaB_b4052	8.26968	0.00196587	215	0.533499	0.483532	3917.7	1.11934
MG1655_ygbE_b2749	6.71534	0.00195108	213.5	0.53375	0.374052	3755.9	1.16066
MG1655_lysS_b2890	8.26415	0.00199968	217.1	0.534729	0.40128	3805.6	1.15008
MG1655_tsx_b0411	6.22361	0.00199583	216.8	0.535309	0.602394	4009.9	1.08054
MG1655_yhiH_b3486	4.93536	0.00203046	219.2	0.535941	0.533169	3964.9	1.10167
MG1655_aphA_b4055	4.92601	0.00202831	219	0.536765	0.621317	4018.1	1.07407
MG1655_prsA_b1207	6.29317	0.00202268	218.8	0.537592	0.561181	3986.1	1.09388
MG1655_iclR_b4018	8.40781	0.00206438	221.1	0.539268	0.381446	3767.7	1.15965
MG1655_ccmE_b2197	4.62147	0.0020862	223	0.542579	0.626362	4020.7	1.07305
MG1655_yciE_b1257	5.45802	0.00210229	223.6	0.542718	0.586495	4002.4	1.08672
MG1655_yibQ_b3614	5.44544	0.00216513	227.4	0.542721	0.635289	4024	1.06936
MG1655_hisA_b2024	4.55616	0.00219278	229.7	0.543026	0.613113	4014.9	1.07725
MG1655_yehT_b2125	5.5666	0.00215945	227.1	0.543301	0.495497	3929.9	1.11329
MG1655_yhjO_b3533	5.01475	0.00219178	229.5	0.543839	0.523596	3957	1.10469
MG1655_gyrA_b2231	10.5222	0.00218436	229.1	0.544181	0.380967	3766.8	1.15973
MG1655_frmA_b0356	6.18114	0.00217746	228.7	0.544524	0.628809	4021.7	1.0716
MG1655_yggU_b2953	13.7024	0.00211383	224.9	0.544552	0.304982	3591.6	1.18652
MG1655_rfbD_b2040	6.21006	0.00215868	227.1	0.544604	0.612618	4014.4	1.07769
MG1655_b1840	4.79287	0.0021254	225.5	0.544686	0.619048	4017.3	1.07501
MG1655_nrdF_b2676	4.8468	0.00214935	226.7	0.544952	0.635803	4024.1	1.06882
MG1655_gidA_b3741	6.11402	0.00214464	226.4	0.545542	0.635526	4024	1.06908
MG1655_gabP_b2663	4.98556	0.00225033	234.4	0.548946	0.59019	4004.1	1.08395
MG1655_yrbB_b3191	4.68732	0.00230385	238.3	0.549078	0.640684	4026.6	1.06863
MG1655_IS183_b4452	5.06592	0.00224593	234.1	0.549531	0.600324	4008.9	1.08202
MG1655_yjhS_b4309	5.3628	0.002336	240.9	0.55	0.492627	3927.7	1.11519
MG1655_ybhA_b0766	4.48039	0.00226057	235.4	0.55	0.606734	4011.9	1.07905
MG1655_yeaZ_b1807	5.05674	0.00223015	233.3	0.550236	0.657423	4033.5	1.06537
MG1655_rhlE_b0797	4.65921	0.0023023	238.3	0.550346	0.559276	3984.8	1.09442
MG1655_lrp_b0889	5.35356	0.00233126	240.6	0.550572	0.613667	4015.4	1.07651
MG1655_ykgI_b0303	5.40206	0.00224514	234	0.550588	0.535767	3966.3	1.10022
MG1655_ycbW_b0946	7.24131	0.00229981	238	0.550926	0.578317	3996.9	1.08996
MG1655_b0829	6.43	0.00232839	240.3	0.551147	0.338578	3678.5	1.17001
MG1655_yjgJ_b4251	5.132	0.00228724	237.1	0.551395	0.569206	3991.1	1.09255
MG1655_kdsA_b1215	9.45882	0.00235029	242.1	0.551481	0.405599	3812.4	1.15039
MG1655_rfaJ_b3626	6.92494	0.00232522	239.9	0.551494	0.576407	3996.1	1.09094
MG1655_rpsF_b4200	5.31049	0.0022919	237.7	0.551508	0.58711	4002.8	1.08536
MG1655_trpS_b3384	4.83858	0.00228484	237.1	0.552681	0.624472	4019.7	1.07392
MG1655_ycbQ_b0938	7.46209	0.0023788	244.7	0.554875	0.266284	3463.7	1.18742
MG1655_yebC_b1864	7.56245	0.0023741	244.5	0.555682	0.249335	3400.6	1.18985
MG1655_pepN_b0932	5.05227	0.0024181	247.9	0.557079	0.648844	4029.8	1.06665
MG1655_b1388	5.12171	0.0024136	247.6	0.557658	0.648383	4029.7	1.0669
MG1655_rfbC_b2038	9.17608	0.00240228	246.8	0.558371	0.472729	3906.2	1.12215
MG1655_dut_b3640	6.61751	0.00241178	247.4	0.558465	0.584897	4001.2	1.08699
MG1655_b0833	6.0428	0.00244617	249.5	0.559417	0.617706	4016.7	1.07513
MG1655_glnH_b0811	5.18856	0.00249457	252.2	0.561693	0.567807	3990.1	1.09288
MG1655_b0832	5.51316	0.0024899	251.8	0.562054	0.63199	4022.7	1.07129
MG1655_cpdB_b4213	4.90496	0.00248112	251.3	0.562192	0.600601	4008.9	1.08144
MG1655_ycdT_b1025	9.08556	0.00250669	253.4	0.563111	0.239955	3363.9	1.18908
MG1655_b1841	4.43311	0.00253101	255.4	0.566297	0.610152	4013.6	1.07806
MG1655_yehX_b2129	5.22068	0.00254418	256.5	0.567478	0.458695	3886.5	1.12392
MG1655_b0174	5.79647	0.00257815	258.8	0.571302	0.486941	3920.7	1.11956
MG1655_yccF_b0961	4.80775	0.00261238	260.6	0.574009	0.57932	3997.7	1.08959
MG1655_sucB_b0727	6.12839	0.00267255	264.5	0.575	0.599785	4008.8	1.08229
MG1655_pth_b1204	7.11603	0.0026377	261.8	0.575385	0.530291	3962.3	1.10309
MG1655_tnaB_b3709	5.39067	0.0026844	265.3	0.575488	0.469454	3901.9	1.12253
MG1655_gltX_b2400	6.02531	0.00267202	264.4	0.576035	0.589765	4003.8	1.08475
MG1655_yfcB_b2330	4.41036	0.00265455	263.4	0.576368	0.593865	4005.9	1.08268
MG1655_pssR_b3763	5.05378	0.00266712	264.2	0.576856	0.627568	4021.3	1.07235
MG1655_yegW_b2101	4.65534	0.00265371	263.3	0.577412	0.637586	4025	1.06877
MG1655_tufA_b3339	6.52746	0.00270624	267	0.577922	0.571569	3992.4	1.09171
MG1655_yigB_b3812	5.09968	0.00276425	271.7	0.579318	0.47965	3913.3	1.12065
MG1655_visC_b2906	5.23497	0.00272172	268.3	0.579482	0.420757	3834.2	1.14283
MG1655_b3839	6.19104	0.00276214	271.7	0.580556	0.561684	3986.6	1.09372
MG1655_ntpA_b1865	5.75372	0.0027525	270.6	0.580687	0.552349	3980.1	1.09494
MG1655_melA_b4119	5.78419	0.00273593	269.5	0.580819	0.608961	4012.9	1.07874
MG1655_b0822	6.35288	0.00274843	270.3	0.58129	0.546583	3975.1	1.09628
MG1655_thrC_b0004	5.88232	0.00276061	271.5	0.58137	0.491218	3926.2	1.11667
MG1655_b1627	4.51191	0.0027886	273.4	0.581702	0.414841	3826.9	1.14578
MG1655_b3020	6.13735	0.00281006	275.7	0.582875	0.358489	3723	1.16672
MG1655_ampD_b0110	5.93364	0.00280036	274.8	0.583439	0.330183	3656.5	1.17535
MG1655_lpxA_b0181	4.94294	0.00280717	275.6	0.583898	0.625776	4020.3	1.07322
MG1655_folP_b3177	5.45913	0.00286176	279.7	0.588842	0.591459	4004.8	1.08355
MG1655_yjjA_b4360	5.14996	0.00285462	279.2	0.58903	0.613309	4015.1	1.07701
MG1655_ycbG_b0956	4.99948	0.00302511	290.7	0.592057	0.50927	3943.3	1.1111
MG1655_ybaX_b0444	7.13702	0.00303869	292.1	0.592495	0.49185	3927.2	1.11663
MG1655_rbsK_b3752	4.52929	0.00301164	290.6	0.593061	0.602453	4009.9	1.08025
MG1655_rbsR_b3753	4.16392	0.00290306	283	0.593291	0.474008	3907.3	1.12182
MG1655_mreB_b3251	6.51967	0.00303665	291.9	0.593293	0.437884	3859.1	1.13436
MG1655_yicL_b3660	4.82654	0.00289781	282.5	0.593487	0.49372	3928.6	1.11386
MG1655_creD_b4400	5.29055	0.00305929	293.3	0.593725	0.57642	3996.1	1.09064
MG1655_gatB_b2093	9.45559	0.00294013	285	0.59375	0.449273	3875.1	1.12878
MG1655_ydjA_b1765	5.22974	0.00292615	283.9	0.593933	0.475154	3908.3	1.12146
MG1655_b2925	5.12459	0.0029883	288.7	0.594033	0.603675	4010.5	1.07954
MG1655_bglJ_b4366	8.92493	0.00293307	284.6	0.594154	0.11909	2608.5	1.16764
MG1655_yedV_b1968	5.16883	0.00301091	290.6	0.594274	0.543834	3973.3	1.09729
MG1655_htpG_b0473	4.83137	0.00297505	288	0.595041	0.613739	4015.4	1.07623
MG1655_b1392	5.22795	0.00298708	288.6	0.595052	0.616191	4016.1	1.07555
MG1655_btuD_b1709	10.0185	0.00295871	286.3	0.595218	0.390271	3785.8	1.15526
MG1655_rplU_b3186	5.71655	0.00301049	290.6	0.595492	0.549987	3977.8	1.09551
MG1655_rfaF_b3620	5.18423	0.00300361	290.1	0.595688	0.612912	4014.5	1.07743
MG1655_gppA_b3779	4.55845	0.00297066	287.2	0.595851	0.626446	4020.8	1.0725
MG1655_fldA_b0684	5.59876	0.00297183	287.8	0.595859	0.542862	3972.1	1.09757
MG1655_rpsU_b3065	11.4515	0.00311854	297	0.6	0.188534	3112.3	1.19612
MG1655_psd_b4160	4.83	0.00314966	298.9	0.602621	0.527153	3960.2	1.10404
MG1655_yfjH_b2623	6.04426	0.00319766	302.7	0.609054	0.432967	3852.3	1.13738
MG1655_lasT_b4403	4.3832	0.00324313	305.5	0.613454	0.592323	4005.2	1.08336
MG1655_yfeG_b2437	4.27312	0.00326805	307.1	0.615431	0.446079	3870.8	1.13016
MG1655_yhjU_b3538	4.38012	0.00337384	314.1	0.624453	0.548543	3976.5	1.09545
MG1655_pheS_b1714	4.46298	0.00355215	325.1	0.625192	0.439469	3861	1.13359
MG1655_amn_b1982	4.37821	0.00336902	313.9	0.625299	0.554521	3981.2	1.09434
MG1655_yebA_b1856	5.08514	0.00340658	315.5	0.625992	0.51263	3947	1.10933
MG1655_nuoK_b2279	4.9115	0.00357291	326.2	0.626104	0.599726	4008.7	1.08255
MG1655_yjeQ_b4161	5.26352	0.00336634	313.8	0.626347	0.589433	4003.8	1.08504
MG1655_lpxD_b0179	4.93717	0.00354914	325.1	0.626397	0.58469	4001.1	1.08726
MG1655_chaA_b1216	4.75032	0.00351884	323.3	0.62655	0.591228	4004.5	1.08376
MG1655_sdhB_b0724	5.93811	0.0036012	327.4	0.627203	0.552323	3980	1.09521
MG1655_xerC_b3811	6.24198	0.00343456	317.4	0.627273	0.545082	3974.1	1.09691
MG1655_yieP_b3755	4.40995	0.00351742	323.1	0.627379	0.606429	4011.8	1.07931
MG1655_yhhK_b3459	3.94043	0.00354611	325	0.627413	0.531886	3963.8	1.10259
MG1655_hflC_b4175	5.95202	0.00344159	318.1	0.627416	0.550893	3978.4	1.09537
MG1655_trpA_b1260	6.75495	0.00346132	319.4	0.627505	0.50692	3941	1.11202
MG1655_prfB_b2891	6.23589	0.00343024	316.9	0.627525	0.406624	3813.8	1.15012
MG1655_yhdR_b3246	4.55771	0.00336594	313.8	0.6276	0.565186	3988.9	1.09345
MG1655_mraY_b0087	4.40676	0.00347955	320.8	0.627789	0.523126	3956.6	1.10489
MG1655_ybiU_b0821	5.34188	0.00346858	320.2	0.627843	0.53916	3969.1	1.09856
MG1655_fecC_b4289	4.09686	0.00345646	319.1	0.62815	0.504247	3938.7	1.112
MG1655_dgt_b0160	4.43215	0.00351376	322.9	0.62821	0.609907	4013.3	1.07826
MG1655_yraO_b3149	4.90916	0.00350154	322.3	0.628265	0.603503	4010.5	1.07983
MG1655_deoR_b0840	4.15919	0.00354352	325	0.628627	0.521681	3955.4	1.10517
MG1655_glgX_b3431	4.27418	0.00350093	322.3	0.629492	0.573988	3994.3	1.09074
MG1655_nrdI_b2674	5.06202	0.00363868	329.9	0.62958	0.051318	1739.7	1.06274
MG1655_topA_b1274	6.37464	0.00363362	329.5	0.630019	0.512653	3947	1.10871
MG1655_nrdE_b2675	4.12013	0.00367411	332.5	0.633333	0.187206	3104.8	1.19507
MG1655_cls_b1249	4.64465	0.00370032	334	0.633776	0.593693	4005.8	1.08294
MG1655_cybB_b1418	4.26361	0.00371139	334.9	0.63428	0.576843	3996.3	1.0904
MG1655_b2746	4.47835	0.00369358	333.7	0.634411	0.585766	4001.9	1.08688
MG1655_yjjQ_b4365	6.83718	0.00380402	340.7	0.634451	0.237953	3354.8	1.18965
MG1655_ddlA_b0381	4.14882	0.00377729	338.9	0.634644	0.589041	4003.7	1.08531
MG1655_metQ_b0197	7.5787	0.00380089	340.5	0.635261	0.323246	3641.7	1.17931
MG1655_rnhA_b0214	4.03216	0.00377244	338.6	0.635272	0.582194	3999.4	1.08857
MG1655_yidS_b3690	4.67432	0.00378945	340.1	0.635701	0.433995	3853.7	1.13746
MG1655_rcsA_b1951	4.78488	0.00376217	338.3	0.635902	0.333458	3665.2	1.17437
MG1655_valS_b4258	5.21579	0.00375565	337.7	0.63597	0.435265	3855.3	1.13625
MG1655_yniC_b1727	6.23422	0.00382267	342.3	0.636245	0.474511	3907.6	1.12158
MG1655_b2345	7.64208	0.00384271	343	0.636364	0.03953	1519.5	1.03438
MG1655_wbbK_b2032	5.4709	0.0037468	337.3	0.636415	0.524064	3957.4	1.10419
MG1655_b1632	3.87992	0.00373667	336.7	0.636484	0.500812	3935.8	1.11244
MG1655_uspA_b3495	5.00203	0.00391429	347.8	0.639338	0.581289	3998.7	1.08897
MG1655_ascG_b2714	5.47945	0.00391053	347.6	0.640147	0.54734	3975.3	1.09603
MG1655_rfbB_b2041	6.64523	0.00390104	347.1	0.640406	0.43449	3854.2	1.13693
MG1655_bglX_b2132	4.44888	0.00389268	346.8	0.641035	0.427002	3843.2	1.14075
MG1655_pheA_b2599	4.93833	0.00388545	346.2	0.641111	0.583469	4000.4	1.08854
MG1655_gltJ_b0654	4.35712	0.00397773	351.5	0.642596	0.573501	3993.8	1.0912
MG1655_ybcW_b0559	3.83715	0.0039741	351.3	0.643407	0.395177	3794.4	1.15366
MG1655_eda_b1850	5.2794	0.00399983	352.7	0.643613	0.533257	3964.9	1.10136
MG1655_yibO_b3612	4.96217	0.00395875	350.8	0.64367	0.565301	3988.9	1.09285
MG1655_glgC_b3430	4.75872	0.00403396	354.6	0.645902	0.49014	3925.4	1.11739
MG1655_yhfR_b3375	4.89058	0.00407678	357	0.646739	0.489601	3923.9	1.11728
MG1655_yihX_b3885	5.85035	0.00406736	356.5	0.647005	0.512208	3946.3	1.10945
MG1655_dam_b3387	3.99286	0.00406525	356.3	0.647818	0.539425	3969.2	1.09798
MG1655_dppA_b3544	5.03325	0.00413886	361.4	0.651171	0.569572	3991.2	1.09198
MG1655_rhlB_b3780	6.31289	0.00412184	360.3	0.651537	0.451213	3876.8	1.12665
MG1655_yigA_b3810	5.69314	0.00413292	361	0.651625	0.455026	3882.5	1.12536
MG1655_mog_b0009	3.98969	0.00418518	363.8	0.654317	0.564484	3988.5	1.09364
MG1655_b2253	6.14337	0.00421563	365.3	0.654659	0.491965	3927.3	1.11634
MG1655_b1782	4.61596	0.00421337	365.2	0.655655	0.581971	3999.2	1.08881
MG1655_ytfP_b4222	6.0742	0.00425734	367.6	0.657603	0.509427	3943.5	1.11085
MG1655_yggB_b2924	5.81727	0.00428214	370	0.659537	0.523704	3957	1.10438
MG1655_creA_b4397	4.93173	0.00430989	371.8	0.660391	0.473106	3906.6	1.12194
MG1655_basR_b4113	4.73138	0.00427976	369.9	0.660536	0.439424	3861	1.13392
MG1655_yrfE_b3397	4.9631	0.00430052	371.4	0.660854	0.543102	3972.4	1.09735
MG1655_b1390	6.95865	0.00438449	376.6	0.66773	0.4377	3858.9	1.13464
MG1655_rplI_b4203	5.03281	0.00441627	378.8	0.670442	0.479526	3913.3	1.12097
MG1655_sbcC_b0397	5.07206	0.00445132	381.2	0.671127	0.268817	3474.6	1.1883
MG1655_ygfF_b2902	4.53335	0.00444733	380.8	0.671605	0.363065	3733.3	1.16411
MG1655_b2255	3.99696	0.00443743	380.2	0.671731	0.535295	3966.1	1.10108
MG1655_yhcA_b3215	5.3511	0.00448026	383.3	0.672456	0.154652	2899.3	1.18146
MG1655_ytfN_b4221	3.74848	0.0044802	383.3	0.673638	0.492708	3927.7	1.11487
MG1655_yfbM_b2272	4.42839	0.00451467	384.7	0.67373	0.381628	3768.1	1.15942
MG1655_malM_b4037	4.36821	0.00453014	385.8	0.674476	0.558297	3984.3	1.09459
MG1655_yjcE_b4065	4.0616	0.00467029	395.2	0.689703	0.408547	3816.7	1.14857
MG1655_cyoE_b0428	4.81055	0.00470204	397	0.691638	0.463986	3894.1	1.12287
MG1655_rplM_b3231	4.95123	0.00474089	399.2	0.694261	0.513897	3948.5	1.10788
MG1655_yidA_b3697	3.96733	0.00475613	400	0.694444	0.515089	3949.8	1.10701
MG1655_rfaK_b3623	6.4834	0.00477369	401.1	0.695147	0.365161	3737.3	1.16391
MG1655_b1389	6.32914	0.00483211	404.1	0.696724	0.440249	3862.7	1.13309
MG1655_yehY_b2130	5.42751	0.00482968	403.9	0.697582	0.414244	3826.4	1.14632
MG1655_yjjK_b4391	7.19259	0.00481623	403.4	0.697924	0.350248	3705	1.1673
MG1655_fabD_b1092	5.171	0.00488861	407.3	0.701033	0.50289	3938	1.11243
MG1655_potG_b0855	4.88504	0.00504843	415.1	0.703559	0.530194	3962.2	1.10337
MG1655_yecS_b1918	4.15622	0.00500354	413.3	0.704089	0.418005	3831.4	1.14438
MG1655_glgP_b3428	5.68827	0.00502905	414.2	0.704422	0.493076	3928	1.11433
MG1655_rpmG_b3636	4.82259	0.00499116	412.8	0.704437	0.510248	3944.5	1.10988
MG1655_yadN_b0141	8.14069	0.00504808	415.1	0.704754	0.112679	2546.8	1.16399
MG1655_serC_b0907	7.36328	0.00498902	412.6	0.705299	0.337206	3675.4	1.17088
MG1655_ybaT_b0486	5.76783	0.00494997	411.2	0.705317	0.257637	3432	1.1896
MG1655_pstS_b3728	3.70121	0.00496973	412	0.705479	0.510946	3945	1.1097
MG1655_udk_b2066	3.66983	0.00493882	410.6	0.705498	0.540646	3970.1	1.09762
MG1655_yjeT_b4176	4.53192	0.00509153	417.7	0.706768	0.403519	3808.1	1.14944
MG1655_lgt_b2828	4.44827	0.00524549	427.6	0.716248	0.538773	3968.7	1.09906
MG1655_b1180	4.09097	0.00523161	426.4	0.716639	0.36693	3741.8	1.16313
MG1655_feoB_b3409	3.7014	0.00520854	425	0.716695	0.497289	3931	1.11234
MG1655_ybaD_b0413	3.91451	0.00526321	428.7	0.71689	0.560147	3985.4	1.09429
MG1655_wecB_b3786	6.08849	0.00524114	427.4	0.717114	0.415186	3827.5	1.14459
MG1655_rpmH_b3703	4.2083	0.00522791	426.2	0.717508	0.337564	3676	1.16958
MG1655_b2594	5.53632	0.00520723	425	0.717905	0.443379	3866.7	1.13128
MG1655_yhjN_b3532	3.77951	0.00553581	443.3	0.721987	0.337268	3675.5	1.17054
MG1655_b1691	4.8779	0.00553412	443.2	0.723002	0.301937	3582.7	1.1875
MG1655_hisJ_b2309	4.16862	0.0056307	447.9	0.723586	0.539159	3969.1	1.09886
MG1655_b2653	12.7824	0.00561342	447.2	0.723625	0.000600215	85.4	0.366524
MG1655_cspC_b1823	7.78044	0.00553403	443.2	0.724183	0.290998	3547.9	1.18699
MG1655_b3531	4.27648	0.00557913	445.4	0.724228	0.548465	3976.3	1.0957
MG1655_dcd_b2065	3.84974	0.00559427	446.2	0.724351	0.535684	3966.3	1.10053
MG1655_rpoA_b3295	9.08617	0.0056128	447.2	0.724797	0.248099	3397.7	1.19092
MG1655_mtlD_b3600	9.36299	0.0053861	434.9	0.724833	0.298834	3572.6	1.18652
MG1655_hemB_b0369	4.36764	0.00539852	435.9	0.725291	0.479896	3913.3	1.12001
MG1655_exbB_b3006	4.62527	0.0055329	443.2	0.725368	0.532725	3964.3	1.10181
MG1655_dapE_b2472	4.00872	0.00537775	434.6	0.725543	0.556986	3983.3	1.09461
MG1655_aldA_b1415	4.62316	0.00552743	442.8	0.725902	0.537609	3968	1.09917
MG1655_mrdA_b0635	3.97402	0.00542353	437.9	0.726202	0.393459	3791.9	1.15431
MG1655_ycbY_b0948	5.10307	0.00551127	441.8	0.726645	0.50946	3943.5	1.11053
MG1655_rfaZ_b3624	4.85023	0.00550104	441.2	0.726853	0.507879	3941.7	1.11128
MG1655_lolA_b0891	4.0426	0.00548164	440.5	0.726898	0.554389	3981.2	1.09464
MG1655_wecD_b3790	3.85596	0.00552403	442.8	0.727094	0.547784	3975.6	1.09581
MG1655_wzzE_b3785	4.83071	0.00542193	437.9	0.727409	0.452303	3878.5	1.12682
MG1655_yraM_b3147	4.03135	0.00547296	440.3	0.727769	0.501137	3936.2	1.11224
MG1655_infA_b0884	4.1827	0.00545962	439.6	0.727815	0.553887	3981.1	1.09491
MG1655_sodB_b1656	3.61654	0.00569692	451.4	0.728065	0.535485	3966.1	1.10078
MG1655_sucC_b0728	4.45188	0.00581746	459.8	0.736859	0.535939	3966.4	1.09964
MG1655_b2656	9.93422	0.00586234	461.8	0.7377	0.00238616	245.2	0.571562
MG1655_argG_b3172	3.69322	0.00579167	458.2	0.737842	0.520452	3954.9	1.10565
MG1655_actP_b4067	3.75582	0.00581685	459.7	0.737881	0.531546	3963.4	1.10278
MG1655_hemG_b3850	4.09694	0.0058751	462.8	0.738118	0.497101	3930.8	1.1126
MG1655_b3176	4.08127	0.00585428	461.4	0.73824	0.403104	3807.5	1.14961
MG1655_fdhE_b3891	3.74577	0.00595068	466.1	0.738669	0.54613	3974.6	1.09674
MG1655_yhdP_b3245	3.82826	0.00581652	459.7	0.739068	0.497748	3931.4	1.11214
MG1655_cbl_b1987	3.65969	0.00594406	465.7	0.739206	0.53935	3969.2	1.09828
MG1655_yiaC_b3550	3.52887	0.00592422	465.1	0.739428	0.409014	3817.4	1.14809
MG1655_b1626	4.31227	0.00590996	464.7	0.739968	0.53685	3967.5	1.09933
MG1655_b3814	4.70689	0.00599521	468.8	0.741772	0.30062	3577.9	1.18709
MG1655_ybfC_b0704	5.52624	0.00600956	469.9	0.742338	0.131023	2717.9	1.17607
MG1655_rfaL_b3622	5.78906	0.00620624	481	0.743431	0.441921	3865.1	1.13313
MG1655_tpiA_b3919	4.51876	0.00612552	476.6	0.743526	0.513827	3948.4	1.10817
MG1655_yfiC_b2575	3.45986	0.00619211	480.4	0.743653	0.464647	3894.8	1.12274
MG1655_intB_b4271	3.84487	0.00607463	473.8	0.743799	0.545065	3974.1	1.09721
MG1655_himD_b0912	6.51462	0.00608362	474.6	0.743887	0.393093	3791.4	1.15451
MG1655_leuA_b0074	3.94621	0.00605939	473.3	0.744182	0.532374	3964.2	1.10239
MG1655_b3052	4.12657	0.00618595	480	0.744186	0.530536	3962.5	1.10284
MG1655_ydcG_b1424	3.82193	0.00611755	476.3	0.744219	0.541892	3971.4	1.09768
MG1655_pepA_b4260	3.61522	0.00614305	478	0.744548	0.536029	3966.7	1.09942
MG1655_uvrY_b1914	3.48469	0.00628547	484.9	0.744854	0.518429	3952.9	1.10663
MG1655_ilvE_b3770	3.58039	0.0061108	476	0.744914	0.493078	3928	1.11401
MG1655_b1696	3.53434	0.00627848	484.2	0.744923	0.311366	3610.6	1.18692
MG1655_ydcF_b1414	4.11384	0.00630905	485.7	0.744939	0.434705	3854.5	1.13635
MG1655_holC_b4259	3.87908	0.00632247	486.5	0.745023	0.436142	3856.2	1.13585
MG1655_ydcN_b1434	4.36524	0.00605678	473.1	0.745039	0.353174	3711.1	1.16775
MG1655_yehE_b2112	3.66047	0.00625382	483.6	0.745146	0.450865	3876.6	1.12757
MG1655_rplK_b3983	7.48756	0.00618324	479.9	0.745186	0.193469	3138.4	1.19604
MG1655_phoE_b0241	9.04497	0.00604959	472.6	0.745426	0.0201487	1029	0.938013
MG1655_b2084	6.33997	0.00617219	479.4	0.745568	0.163952	2961.7	1.18373
MG1655_yeiG_b2154	3.73067	0.00624799	483.4	0.745988	0.519587	3953.8	1.10596
MG1655_yggJ_b2946	5.05581	0.00640777	491	0.746201	0.479444	3913.3	1.12129
MG1655_entB_b0595	3.47922	0.00643668	492.8	0.746667	0.29653	3565.1	1.18757
MG1655_b2760	3.47522	0.00634674	488.4	0.746789	0.488426	3922.8	1.11952
MG1655_narZ_b1468	4.10338	0.00640393	490.7	0.74688	0.51325	3947.5	1.10823
MG1655_yqeH_b2846	5.23929	0.00660458	501.4	0.747243	0.185187	3092.2	1.19482
MG1655_nuoB_b2287	3.98171	0.00639769	490.3	0.747409	0.518317	3952.8	1.10692
MG1655_cyoD_b0429	4.44399	0.00637888	489.6	0.747481	0.488512	3922.9	1.11923
MG1655_pdxJ_b2564	3.60634	0.00642718	492.6	0.747496	0.535202	3966.1	1.10139
MG1655_b2896	4.25011	0.00659765	500.9	0.747612	0.519729	3953.9	1.10568
MG1655_yadL_b0137	6.84616	0.00665558	504.5	0.748516	0.0942788	2350.6	1.13337
MG1655_ymfE_b1138	4.4735	0.00655415	498.6	0.748649	0.476835	3910.7	1.12183
MG1655_ybcT_b0556	3.76219	0.00659631	500.9	0.748729	0.414898	3827.2	1.14553
MG1655_ygiB_b3037	5.45691	0.00652909	498	0.748872	0.37893	3763.3	1.16044
MG1655_b1631	4.68615	0.00679611	510.8	0.748974	0.489482	3923.7	1.11754
MG1655_yliG_b0835	4.16441	0.00664385	503.4	0.749107	0.465884	3896.6	1.12262
MG1655_glpG_b3424	4.25463	0.00670385	506.4	0.749112	0.444061	3868.1	1.13069
MG1655_aroD_b1693	3.61637	0.0064837	495.2	0.749168	0.535854	3966.3	1.09992
MG1655_yeeD_b2012	4.08297	0.00658982	500.5	0.749251	0.44357	3867	1.1307
MG1655_rnk_b0610	3.47596	0.0065228	497.6	0.749398	0.521	3955.1	1.10539
MG1655_guaC_b0104	3.66134	0.00678317	510.4	0.749486	0.532581	3964.3	1.10211
MG1655_yhiM_b3491	3.40503	0.00658166	500	0.749625	0.385524	3776.5	1.15879
MG1655_lpdA_b0116	3.7411	0.00665552	504.5	0.749629	0.52829	3960.9	1.10362
MG1655_lysC_b4024	3.36648	0.00673418	507.6	0.749778	0.356875	3718.3	1.16671
MG1655_yadC_b0135	5.39321	0.00670094	506.2	0.749926	0.157431	2917.6	1.18361
MG1655_b2359	4.73406	0.00650054	496.6	0.750151	0.0452251	1634	1.05487
MG1655_elaC_b2268	6.50019	0.00651802	497.4	0.750226	0.333955	3666.7	1.17372
MG1655_rpsP_b2609	9.51545	0.00693025	517.7	0.75029	0.11217	2541.5	1.16476
MG1655_holB_b1099	4.03641	0.00678074	510.3	0.750441	0.52299	3956.5	1.10517
MG1655_lplA_b4386	3.54851	0.00683271	512.6	0.750512	0.49976	3934.2	1.1123
MG1655_b2747	3.57345	0.00691729	517.3	0.750798	0.414434	3826.4	1.14597
MG1655_b1686	4.17287	0.00696008	519	0.751085	0.489423	3923.7	1.11786
MG1655_yqeF_b2844	4.60559	0.00677622	510.1	0.751252	0.480308	3914.1	1.11991
MG1655_yjeI_b4144	3.76541	0.00690703	517.1	0.751599	0.492536	3927.6	1.1158
MG1655_ymfA_b1122	3.365	0.00690072	516.7	0.752111	0.505751	3939.7	1.11197
MG1655_yfcE_b2300	4.88194	0.00676925	510	0.752212	0.426341	3842.3	1.14083
MG1655_frdB_b4153	5.08031	0.00688649	515.7	0.752847	0.139903	2790.9	1.18158
MG1655_ygcG_b2778	6.42522	0.006873	515.1	0.75307	0.120222	2618.1	1.16619
MG1655_yhhM_b3467	3.48077	0.00689935	516.7	0.753207	0.490345	3925.4	1.11676
MG1655_b1447	4.12765	0.00702763	522.5	0.755058	0.313558	3616.3	1.18606
MG1655_ybgK_b0712	3.4667	0.00706227	524.1	0.755187	0.519155	3953.8	1.10627
MG1655_csgE_b1039	3.99458	0.00705857	523.9	0.755988	0.516772	3951.3	1.10681
MG1655_b1630	3.65877	0.00709094	525.5	0.756115	0.527518	3960.3	1.10376
MG1655_b2290	3.62248	0.00712473	527.4	0.756671	0.494676	3929.4	1.11378
MG1655_purR_b1658	4.43544	0.00711413	526.7	0.756753	0.223606	3289.7	1.19365
MG1655_nuoN_b2276	3.57079	0.0075171	546.9	0.759583	0.514743	3949.4	1.10752
MG1655_speG_b1584	3.25196	0.00753564	547.7	0.759639	0.41239	3823.3	1.14779
MG1655_yfgB_b2517	6.97473	0.0075117	546.8	0.760501	0.0846269	2232.6	1.12474
MG1655_prlC_b3498	6.10272	0.00750234	546.3	0.760864	0.319441	3631.7	1.18335
MG1655_pepQ_b3847	3.37148	0.00741766	542.6	0.76101	0.459878	3888.9	1.12299
MG1655_yghA_b3003	6.67644	0.00748421	545.7	0.761088	0.317956	3628.3	1.18456
MG1655_b0030	3.9589	0.0073081	537.5	0.761331	0.514564	3949.3	1.1078
MG1655_b2859	4.66367	0.00739825	542.1	0.761376	0.2212	3277.8	1.19366
MG1655_mhpF_b0351	3.94523	0.00722701	533	0.761429	0.512653	3947	1.10902
MG1655_yiiX_b3937	5.65085	0.00728234	536.1	0.761506	0.149038	2854.5	1.18003
MG1655_rplA_b3984	6.02042	0.00745814	544.5	0.761538	0.236574	3349.1	1.18931
MG1655_b1776	4.87518	0.00747086	545.3	0.761592	0.164002	2961.8	1.1833
MG1655_ftsI_b0084	3.86099	0.00724776	534.8	0.761823	0.512027	3946.2	1.10973
MG1655_nuoF_b2284	3.62412	0.00730225	537.1	0.761844	0.444463	3868.5	1.13048
MG1655_entC_b0593	4.02319	0.00739107	541.7	0.761885	0.213964	3246.7	1.2007
MG1655_molR_1_b2115	3.53084	0.00724327	534.2	0.762054	0.37137	3751	1.16238
MG1655_yeeF_b2014	3.51846	0.00727866	535.9	0.762304	0.444546	3868.7	1.13021
MG1655_b2790	3.91737	0.00737052	540.5	0.762341	0.507645	3941.5	1.11185
MG1655_fhuE_b1102	4.19002	0.00722312	532.9	0.762375	0.300531	3577.4	1.18732
MG1655_cobB_b1120	4.06789	0.00738657	541.3	0.762394	0.509922	3944.2	1.1101
MG1655_nagD_b0675	4.34356	0.00745505	544.4	0.762465	0.438372	3859.5	1.13415
MG1655_selA_b3591	5.86	0.0076074	550.5	0.762465	0.335746	3671.9	1.17163
MG1655_crp_b3357	3.44188	0.00762154	551.4	0.762656	0.492561	3927.6	1.11548
MG1655_folK_b0142	6.23125	0.00720788	532.5	0.762894	0.12389	2651.4	1.16648
MG1655_smtA_b0921	3.82109	0.00764122	552.4	0.762983	0.286969	3536.3	1.18747
MG1655_ybiC_b0801	3.41741	0.00735299	539.5	0.763083	0.449466	3875.3	1.12785
MG1655_hlpA_b0178	4.62204	0.00768362	554	0.763085	0.441282	3864	1.13314
MG1655_ybiK_b0828	4.95726	0.00783647	560.2	0.763215	0.208571	3217.8	1.19844
MG1655_rlpA_b0633	4.71323	0.00736749	540.4	0.763277	0.436826	3857.5	1.13523
MG1655_yqhD_b3011	3.35091	0.00781454	559.5	0.763302	0.490271	3925.4	1.11707
MG1655_ftn_b1905	3.48904	0.00767	553.5	0.763448	0.515105	3949.8	1.1067
MG1655_creB_b4398	3.55257	0.00780923	559.2	0.763934	0.507687	3941.5	1.11153
MG1655_ybjN_b0853	4.67762	0.00785573	561.6	0.764082	0.405945	3813.1	1.15026
MG1655_recD_b2819	3.38659	0.00787536	562.6	0.764402	0.397653	3798.7	1.15217
MG1655_ydcE_b1461	3.94831	0.00779692	558.8	0.764432	0.449354	3875.1	1.12812
MG1655_nhaB_b1186	3.2143	0.00779549	558.6	0.765205	0.448006	3873.3	1.12924
MG1655_sucA_b0726	4.14263	0.00773815	556.4	0.765337	0.496868	3930.7	1.11288
MG1655_yeiI_b2160	3.55367	0.00791574	564.1	0.7654	0.509175	3943.3	1.11141
MG1655_rfaC_b3621	3.25346	0.00778641	558.5	0.766118	0.484475	3918.5	1.11925
MG1655_yfeU_b2428	3.2561	0.00777642	557.9	0.766346	0.476931	3910.8	1.12154
MG1655_dnaX_b0470	5.92906	0.00795195	565.7	0.766531	0.22454	3294.3	1.19315
MG1655_folD_b0529	4.8056	0.00798887	567.8	0.768336	0.397005	3797.8	1.15329
MG1655_ydfG_b1539	3.37609	0.00800006	568.8	0.768649	0.498795	3933.4	1.11239
MG1655_rfaQ_b3632	4.31009	0.00808048	572.9	0.771063	0.449324	3875.1	1.12845
MG1655_b2256	3.52771	0.00809708	573.7	0.771102	0.388796	3783.2	1.15659
MG1655_mhpE_b0352	4.05764	0.00805745	571.5	0.771255	0.493026	3928	1.11464
MG1655_yliJ_b0838	4.1077	0.00807848	572.6	0.771698	0.459256	3887.8	1.12364
MG1655_glnG_b3868	5.41343	0.0083384	585.7	0.777822	0.0791783	2166	1.11765
MG1655_ycdY_b1035	3.59878	0.00833089	585.6	0.778723	0.40067	3804.1	1.14997
MG1655_speE_b0121	4.1391	0.00825814	581.9	0.778983	0.354275	3713.4	1.167
MG1655_hemE_b3997	3.20756	0.00823848	580.8	0.779597	0.481909	3915.6	1.1197
MG1655_flxA_b1566	3.58242	0.00833046	585.6	0.77976	0.362053	3731.1	1.16524
MG1655_hisD_b2020	3.77906	0.00825581	581.8	0.779893	0.297496	3568	1.18617
MG1655_ygfY_b2897	3.7536	0.00832212	585.2	0.780267	0.465643	3896.3	1.12285
MG1655_menC_b2261	4.47695	0.00832007	585.1	0.781175	0.460114	3889.1	1.1224
MG1655_yecE_b1868	3.63208	0.00830902	584.4	0.781283	0.503447	3938.3	1.1122
MG1655_farR_b0730	3.20155	0.00842007	590.6	0.783289	0.452422	3878.6	1.12652
MG1655_lysU_b4129	3.32501	0.00844917	592.4	0.784636	0.492205	3927.4	1.11606
MG1655_mglC_b2148	3.52337	0.00867154	604.4	0.799471	0.461592	3891.2	1.12235
MG1655_nadE_b1740	5.0743	0.0088799	612.4	0.799478	0.396607	3796.8	1.15369
MG1655_carB_b0033	3.32689	0.00887646	612.3	0.800392	0.49597	3930.5	1.11314
MG1655_ydiJ_b1687	3.21594	0.00893888	614.4	0.801043	0.489096	3923.2	1.11836
MG1655_potA_b1126	4.16875	0.00886355	612.2	0.801309	0.208099	3216.3	1.19877
MG1655_idnR_b4264	3.11799	0.00886009	611.9	0.801966	0.409283	3818	1.14758
MG1655_rpmC_b3312	4.32973	0.00873198	607.2	0.802114	0.419332	3832.7	1.14409
MG1655_b4233	3.35709	0.00896955	616.1	0.802214	0.427353	3843.9	1.14028
MG1655_purC_b2476	4.26159	0.0088425	611.4	0.802362	0.442215	3865.2	1.13283
MG1655_rpsB_b0169	4.95415	0.00877915	609.1	0.802503	0.355802	3715.8	1.16629
MG1655_yigZ_b3848	3.56114	0.00904359	618.8	0.802594	0.482701	3916.6	1.11967
MG1655_yehZ_b2131	8.26183	0.00882446	610.9	0.80276	0.217097	3261	1.19846
MG1655_yqiA_b3031	5.16904	0.00880806	610.2	0.802895	0.392181	3789.8	1.15472
MG1655_b1208	3.35411	0.0090752	620.7	0.802975	0.483287	3917.3	1.11955
MG1655_mdoH_b1049	3.48417	0.00914502	624	0.803089	0.44518	3869.8	1.1302
MG1655_rfaI_b3627	5.59187	0.00902408	618.4	0.803117	0.322027	3638.1	1.18082
MG1655_yeiA_b2147	3.4875	0.00908703	621.7	0.80323	0.432423	3851.2	1.13806
MG1655_mreC_b3250	4.42122	0.00877484	608.9	0.803298	0.408324	3816.1	1.14908
MG1655_yjbA_b4030	3.30676	0.00906667	620.3	0.803497	0.488825	3923	1.11862
MG1655_yhdU_b3263	4.23649	0.00916293	625.4	0.803856	0.129458	2702.3	1.17186
MG1655_mukB_b0924	4.04975	0.00912133	623	0.803871	0.451074	3876.7	1.12728
MG1655_fabZ_b0180	4.06457	0.00914378	623.9	0.803995	0.418583	3832	1.14422
MG1655_yibL_b3602	3.21052	0.00902395	618.4	0.804161	0.471396	3904	1.12248
MG1655_folE_b2153	3.09406	0.00918854	626.7	0.804493	0.378309	3762.5	1.16162
MG1655_zwf_b1852	3.7677	0.00923246	629.5	0.807051	0.45576	3883	1.12453
MG1655_yieG_b3714	3.45449	0.00927368	632.1	0.809347	0.489238	3923.3	1.11807
MG1655_ftsY_b3464	4.13249	0.00928457	633.1	0.809591	0.44901	3874.6	1.12896
MG1655_yneH_b1524	3.84905	0.00931447	634.9	0.810856	0.374936	3757	1.16064
MG1655_yqgD_b2941	6.79455	0.00935784	636.8	0.812245	0.187159	3104.7	1.19549
MG1655_yhiU_b3513	6.81063	0.00965208	648.6	0.813802	0.0358714	1439.2	1.02143
MG1655_yibG_b3596	6.05865	0.00962148	648.1	0.814196	0.0778152	2147	1.11881
MG1655_mhpC_b0349	3.32489	0.00961371	647.6	0.814591	0.471253	3904	1.12281
MG1655_metG_b2114	4.41864	0.00947684	642	0.814721	0.13246	2729.1	1.17684
MG1655_gcvB_b4443	3.1187	0.00959195	646.9	0.814736	0.461054	3890.4	1.12245
MG1655_yaiD_b0393	3.3174	0.00946944	641.4	0.814994	0.421409	3835	1.14239
MG1655_fliD_b1924	4.08144	0.00956276	645.7	0.815278	0.290286	3546	1.18754
MG1655_narG_b1224	3.12483	0.00940943	640	0.815287	0.319302	3631.6	1.18409
MG1655_ymcD_b0987	3.5747	0.00959079	646.7	0.815511	0.324378	3644.3	1.17786
MG1655_sanA_b2144	3.93218	0.00946527	641.4	0.816031	0.273918	3492.8	1.18722
MG1655_yfiB_b2605	3.23771	0.00955662	645.5	0.816056	0.487235	3921	1.11933
MG1655_creC_b4399	3.18303	0.0100749	665.2	0.816196	0.398328	3799.9	1.15079
MG1655_dsbD_b4136	3.3136	0.00953602	644.9	0.816329	0.388645	3782.9	1.15685
MG1655_yieK_b3718	3.83113	0.0100648	665	0.816953	0.272362	3486.2	1.18699
MG1655_ybcO_b0549	7.19041	0.00978495	654.7	0.817353	0.0234935	1125.4	0.95616
MG1655_b1808	3.89211	0.00953341	644.9	0.817364	0.468307	3900	1.12295
MG1655_speB_b2937	3.45198	0.0100243	663.7	0.817365	0.264358	3456.8	1.18831
MG1655_b0105	3.13187	0.00980345	655.7	0.817581	0.439781	3862.1	1.13358
MG1655_glnS_b0680	3.53343	0.00974938	652.5	0.817669	0.346984	3698.2	1.16736
MG1655_murC_b0091	3.67083	0.0100596	664.8	0.817712	0.442695	3865.7	1.13198
MG1655_sodA_b3908	3.08083	0.00978412	654.5	0.818125	0.471461	3904.1	1.12219
MG1655_tktB_b2465	6.51676	0.0100242	663.7	0.818372	0.267348	3468.3	1.18777
MG1655_purM_b2499	4.73123	0.00977717	653.9	0.818398	0.152697	2884.4	1.18116
MG1655_b0370	8.23307	0.0100188	663.4	0.819012	0.000115816	22.7	0.199123
MG1655_ydhA_b1639	3.54028	0.0100139	663	0.81953	0.477244	3911.1	1.12098
MG1655_yajC_b0407	3.26105	0.00991877	659	0.819652	0.476993	3910.8	1.12122
MG1655_fecD_b4288	2.97551	0.0100048	662.4	0.819802	0.424555	3839.5	1.14135
MG1655_alr_b4053	2.94116	0.010293	675	0.82017	0.409787	3819	1.14754
MG1655_b1028	4.16086	0.00991124	658.8	0.820423	0.100961	2426.4	1.14778
MG1655_pyrE_b3642	3.56576	0.0103135	676.1	0.82051	0.298634	3572.4	1.18684
MG1655_secG_b3175	3.11123	0.01	662.2	0.82057	0.459481	3888.1	1.1234
MG1655_ybfF_b0686	3.44075	0.010285	674.8	0.820925	0.415679	3828.2	1.14445
MG1655_yggX_b2962	4.77267	0.0102657	674.2	0.821194	0.3859	3778.3	1.15899
MG1655_purT_b1849	3.05205	0.00997244	661.1	0.821242	0.459065	3887.5	1.12388
MG1655_ruvC_b1863	3.31812	0.0102123	671.9	0.821394	0.297993	3570	1.18644
MG1655_pdxA_b0052	3.2169	0.010252	673.7	0.821585	0.468946	3900.9	1.12256
MG1655_wbbJ_b2033	4.00554	0.00999889	662.2	0.821588	0.448153	3873.5	1.12897
MG1655_ybcR_b0554	4.51723	0.0102431	673.1	0.821856	0.112054	2540.3	1.16474
MG1655_b4124	3.05803	0.0103583	678.1	0.821939	0.398916	3801.3	1.15051
MG1655_b2756	3.9339	0.0104224	680.7	0.822101	0.447406	3873.1	1.12984
MG1655_ycdO_b1018	3.05037	0.0103867	679.3	0.822397	0.451152	3876.7	1.12695
MG1655_yojN_b2216	5.68873	0.0102077	671.9	0.822399	0.288526	3540.9	1.18782
MG1655_mgtA_b4242	3.36907	0.0104168	680.3	0.822612	0.417413	3830.3	1.1444
MG1655_ybgF_b0742	4.36454	0.0101903	671.3	0.822672	0.39797	3799.4	1.15203
MG1655_yafU_b0218	4.27214	0.0104675	682.2	0.822919	0.0654034	1968	1.10067
MG1655_ycbL_b0927	3.72562	0.010507	683.7	0.823735	0.443281	3866.6	1.13158
MG1655_slyD_b3349	4.08087	0.0106073	688.5	0.826531	0.391439	3788.4	1.155
MG1655_cyaY_b3807	3.68369	0.0105972	687.8	0.826683	0.259212	3437.6	1.18948
MG1655_aroH_b1704	3.07356	0.0105753	687	0.826715	0.427047	3843.4	1.14047
MG1655_pstA_b3726	4.16917	0.0106305	689.5	0.826739	0.407706	3815.6	1.14962
MG1655_purN_b2500	3.65455	0.0106644	691.1	0.827665	0.45268	3879.1	1.12634
MG1655_lysA_b2838	4.06437	0.0107656	695.1	0.831459	0.430169	3848.6	1.1383
MG1655_tpx_b1324	3.13773	0.0109058	700.3	0.83171	0.465921	3896.6	1.12229
MG1655_b1425	3.60485	0.0108771	699.5	0.831748	0.430748	3849.6	1.13826
MG1655_b4256	2.95807	0.0108612	698.7	0.831786	0.442991	3866.1	1.13176
MG1655_htrL_b3618	2.9419	0.0111035	708.7	0.831808	0.332396	3661.8	1.17478
MG1655_b2505	3.02461	0.0111223	709.9	0.832239	0.459916	3888.9	1.12266
MG1655_b1491	3.03178	0.0110932	708.4	0.832432	0.357976	3721.5	1.16698
MG1655_b3835	3.25099	0.0108558	698.5	0.832539	0.44246	3865.5	1.13258
MG1655_yadT_b0158	3.43802	0.0109395	702.7	0.832583	0.392419	3790.4	1.15455
MG1655_tehB_b1430	3.31391	0.0109333	702.3	0.833096	0.468562	3900.4	1.12274
MG1655_yjdF_b4121	3.0075	0.0111439	711.5	0.833138	0.343132	3689.1	1.16818
MG1655_yieN_b3746	3.21346	0.011014	705.7	0.833176	0.360797	3728.7	1.16631
MG1655_wecG_b3794	3.39639	0.0110895	708.4	0.833412	0.45735	3884.9	1.12443
MG1655_rbfA_b3167	3.11088	0.0108522	698.4	0.833413	0.446398	3871.3	1.12998
MG1655_yffB_b2471	3.53921	0.0110075	705.4	0.833806	0.260088	3440.4	1.18963
MG1655_ybiB_b0800	2.97224	0.0115214	728.9	0.833982	0.373276	3754.4	1.16163
MG1655_ydiB_b1692	3.35198	0.0108456	698.1	0.83405	0.438584	3859.7	1.13387
MG1655_yccM_b0992	3.00898	0.0110838	708.2	0.834158	0.336429	3673.6	1.17143
MG1655_gabT_b2662	3.22858	0.0111864	713.3	0.834269	0.425496	3841.5	1.1416
MG1655_ogt_b1335	3.79879	0.0110749	707.7	0.834552	0.371983	3751.8	1.16191
MG1655_fdx_b2525	6.13231	0.010999	705.2	0.834556	0.239581	3361.6	1.18868
MG1655_b0028	3.66569	0.0115548	730.3	0.834629	0.39358	3792.2	1.15405
MG1655_ycaR_b0917	3.71372	0.0112384	716.2	0.834732	0.341885	3686.4	1.16843
MG1655_b2611	2.97462	0.0115194	728.9	0.834937	0.436856	3857.5	1.13489
MG1655_fucU_b2804	3.75164	0.0113119	718.9	0.834959	0.440041	3862.7	1.13342
MG1655_yjdK_b4128	3.8949	0.0115953	731.5	0.835046	0.192419	3133.1	1.19584
MG1655_b2431	3.01674	0.0113307	719.9	0.835151	0.458595	3886.5	1.12424
MG1655_radC_b3638	2.85901	0.0112241	715	0.83528	0.346139	3696.2	1.16784
MG1655_aroC_b2329	2.94873	0.0112346	716	0.835473	0.450216	3876.4	1.12784
MG1655_ybcJ_b0528	2.85257	0.0113048	718.7	0.835698	0.378371	3762.5	1.16127
MG1655_b1781	3.54474	0.0114235	724.7	0.835871	0.274077	3493.6	1.18709
MG1655_ccmF_b2196	2.97158	0.0115188	728.9	0.835894	0.447006	3872.1	1.12988
MG1655_yhgH_b3413	3.14951	0.0115045	728.3	0.836165	0.436601	3856.9	1.13538
MG1655_b4143	3.00515	0.0112994	718.3	0.836205	0.459557	3888.4	1.12317
MG1655_citB_b0620	3.03687	0.0114959	728	0.836782	0.386913	3779.8	1.15732
MG1655_yfiP_b2583	3.40599	0.0114229	724.7	0.836836	0.31444	3618.3	1.18516
MG1655_menF_b2265	3.34126	0.0113723	722.5	0.837196	0.382897	3771	1.15853
MG1655_yqaB_b2690	3.52767	0.0113926	723.4	0.837269	0.443567	3867	1.13103
MG1655_yleA_b0661	4.29599	0.0114896	727.9	0.837629	0.360889	3728.7	1.16595
MG1655_b1541	3.91717	0.0114176	724.7	0.837803	0.188642	3112.6	1.19531
MG1655_ybdB_b0597	3.01895	0.0114852	727.8	0.838479	0.167326	2983.7	1.18589
MG1655_xthA_b1749	3.44202	0.0117507	739.3	0.842027	0.437072	3857.8	1.13465
MG1655_yjgK_b4252	2.90132	0.0117507	739.3	0.842987	0.442671	3865.7	1.13231
MG1655_phnA_b4108	6.34718	0.0118256	742.7	0.844937	0.0128287	781.4	0.858681
MG1655_cspH_b0989	4.46791	0.0119527	747.9	0.845085	0.04986	1711.5	1.05975
MG1655_ybbM_b0491	3.18402	0.0119043	746.4	0.8453	0.32643	3648.8	1.17665
MG1655_msbA_b0914	3.23627	0.0118515	744.1	0.845568	0.42984	3848.3	1.13855
MG1655_ycfJ_b1110	2.83936	0.0119425	747.8	0.845928	0.380854	3766.7	1.16006
MG1655_rpsQ_b3311	3.9436	0.0119018	746.3	0.846145	0.386497	3779	1.15743
MG1655_ybgC_b0736	3.76387	0.0118932	745.7	0.846425	0.114117	2560	1.1647
MG1655_hisQ_b2308	2.94632	0.0120337	751	0.84763	0.422655	3836.8	1.14224
MG1655_b0502	3.61113	0.012095	752.9	0.84786	0.234338	3338	1.18875
MG1655_hupB_b0440	3.36663	0.0120911	752.8	0.848703	0.447951	3873.3	1.12957
MG1655_gshB_b2947	3.20601	0.0122322	758.3	0.852981	0.453618	3880.2	1.12567
MG1655_b2432	3.435	0.012377	763.7	0.854251	0.434538	3854.3	1.13663
MG1655_nhaR_b0020	3.14869	0.0127589	778.3	0.854336	0.386395	3778.9	1.15811
MG1655_thrB_b0003	3.06852	0.0126482	774.2	0.854525	0.380415	3765.9	1.16017
MG1655_ybbF_b0524	3.89724	0.0126187	772.6	0.854646	0.333968	3666.7	1.17334
MG1655_b3836	3.52224	0.0123269	762.4	0.854709	0.369152	3746.9	1.16291
MG1655_ccmD_b2198	3.06001	0.0123705	763.5	0.854983	0.45393	3880.3	1.12538
MG1655_mviN_b1069	2.84076	0.0126399	773.8	0.855028	0.415069	3827.4	1.14524
MG1655_b3706	2.88376	0.0127559	778.2	0.855165	0.40855	3816.7	1.14823
MG1655_pdxK_b2418	3.75263	0.0123227	762.1	0.855331	0.209167	3220.6	1.19859
MG1655_thiC_b3994	3.44727	0.0126158	772.4	0.855371	0.129273	2700.3	1.17201
MG1655_basS_b4112	2.97425	0.0122998	761.3	0.855393	0.388073	3781.7	1.15719
MG1655_ybgI_b0710	3.18316	0.0127303	777.6	0.855446	0.407014	3814.6	1.15002
MG1655_b2085	3.21119	0.0126898	775.9	0.855458	0.293865	3556.6	1.18632
MG1655_dnaC_b4361	3.09126	0.0127121	777.1	0.855837	0.42958	3848.2	1.13886
MG1655_yfaE_b2236	2.90769	0.0124311	766	0.855866	0.344834	3694.1	1.16754
MG1655_pstB_b3725	4.18128	0.0126083	772	0.855876	0.379161	3763.6	1.16017
MG1655_b2299	3.38335	0.0125861	771.2	0.855938	0.398375	3799.9	1.15044
MG1655_b1936	4.36725	0.0124704	767.1	0.856138	0.0357107	1435.5	1.02026
MG1655_yihE_b3859	4.50627	0.0128659	782.6	0.856236	0.320622	3634.8	1.18282
MG1655_b1730	2.81832	0.0128431	781.9	0.856407	0.360155	3727.2	1.16621
MG1655_yhgG_b3410	7.23657	0.0125779	770.8	0.856444	0.137646	2773	1.18151
MG1655_ubiX_b2311	2.9055	0.0128402	781.8	0.857237	0.311454	3610.8	1.1862
MG1655_b2845	3.28386	0.0125749	770.8	0.857397	0.412893	3824.1	1.14734
MG1655_ygaF_b2660	3.41714	0.0125178	769.2	0.857525	0.426174	3842.1	1.1411
MG1655_gnd_b2029	3.33591	0.0125548	770.1	0.857572	0.431392	3850	1.13804
MG1655_cmtB_b2934	3.97801	0.0129918	787.7	0.860874	0.141715	2804.5	1.18084
MG1655_yfbT_b2293	3.4573	0.0130139	789.5	0.8619	0.427399	3843.9	1.13961
MG1655_ycgW_b1160	3.04384	0.0130804	791.4	0.863032	0.331561	3659.7	1.17524
MG1655_ygjP_b3085	3.45186	0.0131786	795	0.866013	0.152425	2882.1	1.18119
MG1655_mrp_b2113	3.34111	0.0132031	796.3	0.866485	0.420571	3834	1.14311
MG1655_pgk_b2926	3.48038	0.0136768	813.7	0.86656	0.413174	3824.7	1.14718
MG1655_ychJ_b1233	3.26091	0.0137456	816.3	0.866561	0.378569	3763	1.16106
MG1655_b2071	2.99769	0.0137237	815.9	0.867056	0.409156	3817.7	1.14784
MG1655_gltA_b0720	3.32717	0.013709	815.3	0.86734	0.427613	3844.4	1.13908
MG1655_bisC_b3551	3.14508	0.0136754	813.7	0.867484	0.422687	3836.9	1.14193
MG1655_hofQ_b3391	4.90159	0.0133047	799.9	0.86757	0.0559667	1822.3	1.08664
MG1655_glk_b2388	3.19407	0.0132841	799.2	0.867752	0.429392	3847.9	1.13944
MG1655_b1398	3.65515	0.0138066	818.5	0.867975	0.366941	3741.8	1.16277
MG1655_b0934	3.64399	0.0138385	819.4	0.868008	0.195024	3145.8	1.19567
MG1655_murB_b3972	3.14429	0.0136456	812.5	0.868056	0.432527	3851.6	1.13784
MG1655_lipA_b0628	3.39167	0.0136661	813.4	0.86809	0.384327	3773.9	1.15835
MG1655_fbp_b4232	3.38283	0.0138855	821.6	0.868499	0.390322	3785.8	1.15491
MG1655_nusB_b0416	3.13172	0.0138713	820.8	0.868571	0.362679	3732.4	1.16456
MG1655_yadK_b0136	3.01859	0.0132782	799.2	0.868696	0.217091	3261	1.1989
MG1655_b4142	2.84519	0.0136287	812.3	0.86877	0.43627	3856.3	1.13554
MG1655_ushA_b0480	2.76062	0.0133686	802.6	0.869556	0.366413	3740.5	1.16309
MG1655_nuoA_b2288	3.05232	0.0136164	812.2	0.869593	0.435941	3856	1.13612
MG1655_yrfF_b3398	2.89255	0.0136085	812.2	0.870525	0.434484	3854.2	1.13727
MG1655_sdhA_b0723	2.9945	0.0141233	829.9	0.870829	0.427367	3843.9	1.13995
MG1655_slyB_b1641	2.72842	0.0139981	825.8	0.871097	0.407489	3815.1	1.14982
MG1655_lon_b0439	3.80283	0.0136047	812.1	0.871352	0.370846	3750.2	1.16285
MG1655_yecO_b1870	2.96045	0.0140797	828.7	0.871399	0.423767	3838.6	1.14176
MG1655_ygiL_b3043	2.75003	0.0134332	806.1	0.871459	0.308443	3601.6	1.18591
MG1655_leuC_b0072	3.36438	0.013489	807.9	0.871521	0.423533	3838.1	1.14195
MG1655_cspA_b3556	4.40163	0.0141184	829.7	0.871534	0.0986549	2402.2	1.14227
MG1655_b2619	2.85312	0.0139896	825.4	0.871595	0.372998	3753.8	1.16181
MG1655_yhbH_b3203	3.69233	0.0140617	828.3	0.871895	0.3895	3784.5	1.15593
MG1655_spf_b3864	4.09559	0.0134726	807.5	0.87203	0.320853	3635.1	1.18215
MG1655_gcvR_b2479	2.92976	0.0135961	811.9	0.872073	0.429421	3847.9	1.13911
MG1655_ptsN_b3204	3.42444	0.013428	805.9	0.872186	0.420362	3833.8	1.14339
MG1655_b2649	6.35555	0.0135768	811.2	0.872258	0.00366082	331.4	0.630038
MG1655_ycfL_b1104	2.90041	0.0140455	827.8	0.872287	0.359865	3726.2	1.16626
MG1655_yhbQ_b3155	2.86231	0.0135637	810.6	0.872551	0.302496	3584.7	1.18738
MG1655_b2758	2.84673	0.0135546	810.2	0.87306	0.413793	3825.9	1.14685
MG1655_yfhL_b2562	3.61948	0.0142435	833.6	0.873795	0.343363	3689.8	1.16766
MG1655_argE_b3957	3.21642	0.0143141	836.1	0.875497	0.321801	3637.4	1.18097
MG1655_narH_b1225	2.98915	0.014375	839.9	0.876722	0.421281	3835	1.14273
MG1655_nuoJ_b2280	3.04552	0.0143729	839.6	0.877325	0.427464	3844.1	1.13933
MG1655_b1394	5.07727	0.0143651	839.2	0.877824	0.269272	3476.3	1.18848
MG1655_rpsG_b3341	3.9382	0.0144366	842.2	0.878206	0.320927	3635.3	1.18183
MG1655_rpsA_b0911	5.00474	0.0144888	844.4	0.879583	0.228659	3310.9	1.19012
MG1655_yhbS_b3156	4.56573	0.0145228	845.8	0.880125	0.308635	3602.2	1.18571
MG1655_rfe_b3784	2.98647	0.0148128	856.1	0.880761	0.424055	3838.9	1.14151
MG1655_kdgK_b3526	3.20573	0.0146051	848.6	0.881205	0.422426	3836.8	1.14258
MG1655_yeeX_b2007	2.86432	0.0148768	858.4	0.881314	0.42824	3845.3	1.13901
MG1655_polA_b3863	2.89608	0.0148038	855.8	0.881359	0.382215	3769.9	1.15926
MG1655_ugpC_b3450	2.81738	0.0148513	857.6	0.881398	0.398251	3799.8	1.15111
MG1655_iciA_b2916	3.0781	0.0149825	862.1	0.881493	0.379935	3765.3	1.16034
MG1655_pal_b0741	3.1704	0.0149231	859.5	0.881538	0.413241	3824.9	1.1469
MG1655_yeiC_b2166	2.83241	0.0147932	855.1	0.881546	0.339758	3681.5	1.1691
MG1655_rpoB_b3987	5.87146	0.0145871	848.2	0.881705	0.116668	2584.3	1.1662
MG1655_rep_b3778	4.0474	0.0147172	852.7	0.881799	0.202123	3186.4	1.20106
MG1655_ycgL_b1179	2.84829	0.0146975	851.9	0.881884	0.397603	3798.6	1.15284
MG1655_secF_b0409	2.74294	0.0151728	868.7	0.881929	0.388112	3781.8	1.15687
MG1655_b2608	5.14053	0.0151966	869.6	0.881947	0.189696	3117.2	1.19616
MG1655_rspA_b1581	2.76148	0.0146865	851.3	0.882176	0.387278	3780.3	1.15712
MG1655_oxyR_b3961	2.99804	0.0147624	854	0.882231	0.426157	3842.1	1.14144
MG1655_ycdX_b1034	3.8107	0.0147909	855	0.882353	0.369848	3748.5	1.16305
MG1655_ydgA_b1614	2.87489	0.0146613	850.6	0.882365	0.415856	3828.5	1.1442
MG1655_yecC_b1917	4.07643	0.0149812	862.1	0.882395	0.138587	2781.4	1.18207
MG1655_b0639	2.8951	0.0151717	868.7	0.882825	0.40246	3806.6	1.14968
MG1655_pabC_b1096	3.43534	0.0149713	861.7	0.882889	0.364737	3736.7	1.16408
MG1655_rpmF_b1089	4.15379	0.0152697	871.6	0.88308	0.260483	3442	1.18895
MG1655_yqgF_b2949	2.65836	0.015166	868.4	0.883418	0.398092	3799.5	1.15171
MG1655_slt_b4392	2.98497	0.0150662	865	0.883555	0.41264	3823.6	1.14754
MG1655_map_b0168	3.84143	0.0151601	868.4	0.884318	0.322578	3639.3	1.17968
MG1655_ndh_b1109	2.63683	0.0153264	873.9	0.884514	0.328265	3651.9	1.17614
MG1655_ftsW_b0089	2.98503	0.0154123	876.9	0.884864	0.420216	3833.7	1.14371
MG1655_nlp_b3188	2.89492	0.0151377	867.4	0.885102	0.114104	2559.8	1.16513
MG1655_b1731	2.86202	0.0151592	868.3	0.885117	0.339926	3681.5	1.16873
MG1655_tonB_b1252	3.38115	0.0153842	876	0.885743	0.386193	3778.8	1.15843
MG1655_glmS_b3729	3.23196	0.0154086	876.9	0.885758	0.363647	3735.3	1.16401
MG1655_b1724	5.10663	0.0155512	881.3	0.888407	0.236721	3349.9	1.18917
MG1655_surE_b2744	3.16931	0.015625	884.5	0.890735	0.408475	3816.3	1.1488
MG1655_b1057	3.06569	0.015761	888.7	0.893166	0.317337	3626.9	1.18526
MG1655_truB_b3166	3.50239	0.0158001	889.7	0.893273	0.32174	3637.3	1.18171
MG1655_mrr_b4351	2.62154	0.0169589	928.2	0.893359	0.260971	3444.1	1.18844
MG1655_yieM_b3745	3.37078	0.016936	927.7	0.893738	0.160903	2941.5	1.18466
MG1655_yddB_b1495	2.81629	0.0157446	888.5	0.893863	0.232241	3326.6	1.18765
MG1655_yhdE_b3248	3.40459	0.0169294	927.3	0.894214	0.366021	3739.3	1.16308
MG1655_yqeI_b2847	3.15531	0.0169039	926.6	0.894402	0.226552	3303.3	1.1921
MG1655_rpiA_b2914	3.02904	0.0168681	925.4	0.894971	0.399338	3802.2	1.15044
MG1655_yecP_b1871	2.77545	0.0168927	926.3	0.894976	0.354072	3712.9	1.16758
MG1655_recR_b0472	2.64858	0.017726	953.6	0.895399	0.334648	3669	1.17258
MG1655_rffH_b3789	3.0748	0.0177013	952.8	0.895489	0.389807	3784.9	1.15569
MG1655_yceD_b1088	3.44521	0.0168582	925.1	0.895547	0.342071	3686.7	1.16779
MG1655_ycfC_b1132	3.14174	0.0178147	956.5	0.895599	0.216588	3258.8	1.19941
MG1655_purK_b0522	2.65188	0.0177886	955.7	0.895689	0.39949	3802.4	1.15015
MG1655_glnL_b3869	3.59092	0.0168382	924.4	0.895736	0.11008	2521.7	1.16368
MG1655_uvrD_b3813	3.85886	0.0165724	914.6	0.895788	0.342019	3686.7	1.16816
MG1655_b2971	2.56941	0.0176706	951.4	0.895857	0.354973	3714.6	1.16701
MG1655_recB_b2820	2.47722	0.0176876	952.3	0.895861	0.329693	3655.5	1.17578
MG1655_b1857	3.12991	0.0172142	936.3	0.895981	0.363453	3734.9	1.16425
MG1655_relA_b2784	2.87637	0.0166696	918.4	0.896	0.41132	3821.2	1.14751
MG1655_queA_b0405	3.00685	0.0176204	949.8	0.896038	0.362075	3731.1	1.16488
MG1655_rfaP_b3630	3.16907	0.017648	950.7	0.896041	0.332087	3661.1	1.17494
MG1655_b3334	4.125	0.0177761	955.2	0.89606	0.047211	1665.5	1.05145
MG1655_holD_b4372	3.02717	0.0171831	935.6	0.896169	0.292271	3551.9	1.18674
MG1655_b2618	3.04322	0.0166652	917.7	0.896191	0.395941	3796	1.1538
MG1655_purA_b4177	2.60667	0.0168185	924	0.896217	0.388856	3783.4	1.1563
MG1655_ydgC_b1607	2.98923	0.0166893	919.7	0.896394	0.203973	3195.7	1.20094
MG1655_b2858	2.6869	0.016563	914.5	0.896569	0.305401	3592.5	1.18603
MG1655_b1822	2.64503	0.0176166	949.7	0.896789	0.288839	3541.8	1.18773
MG1655_mcrC_b4345	2.50753	0.0171749	935.4	0.896836	0.337341	3675.6	1.1702
MG1655_fepC_b0588	2.51665	0.016813	923.8	0.896893	0.343806	3691	1.16767
MG1655_lnt_b0657	2.63179	0.0178852	958.8	0.896913	0.362027	3731	1.16557
MG1655_yceH_b1067	3.22425	0.0173092	940	0.896947	0.365433	3737.9	1.16373
MG1655_yafT_b0217	3.18569	0.0173393	940.9	0.896949	0.174927	3032.4	1.18824
MG1655_b1674	3.47092	0.0165461	914	0.896958	0.118532	2601.9	1.16782
MG1655_greB_b3406	2.68898	0.0166368	916.7	0.896967	0.214684	3249.9	1.20011
MG1655_fusA_b3340	3.92504	0.0175554	947.2	0.89697	0.295985	3563.5	1.18744
MG1655_tktA_b2935	2.69153	0.0166566	917.6	0.89697	0.391149	3787.8	1.15517
MG1655_pyrL_b4246	2.56913	0.0168017	923	0.896987	0.252099	3410.5	1.18957
MG1655_b4125	3.11189	0.0165079	912.4	0.897148	0.401451	3805.7	1.14976
MG1655_sspB_b3228	3.30944	0.0176088	949.2	0.897164	0.347031	3698.2	1.16699
MG1655_entA_b0596	2.47829	0.0174356	944	0.897338	0.323949	3643.2	1.17865
MG1655_yhaJ_b3105	3.79903	0.0165284	913.5	0.897348	0.33505	3670.3	1.17225
MG1655_ygeK_b2855	4.20932	0.0174954	945.9	0.897438	0.0172627	938.7	0.917595
MG1655_hybA_b2996	2.64658	0.0174716	945.1	0.897531	0.307299	3597.9	1.18625
MG1655_yrbC_b3192	3.04223	0.0167494	921.9	0.897663	0.395103	3794.3	1.15434
MG1655_rplQ_b3294	3.20284	0.0167922	922.8	0.897665	0.354247	3713.4	1.16737
MG1655_ybdG_b0577	2.76571	0.0171699	935.4	0.897697	0.325583	3647.5	1.17737
MG1655_acs_b4069	4.22657	0.0172802	939	0.897706	0.271667	3483.7	1.18736
MG1655_yhbJ_b3205	3.39534	0.0173083	939.9	0.897708	0.359131	3724.5	1.16609
MG1655_fepA_b0584	2.68797	0.0175475	947.1	0.897725	0.149985	2861.4	1.1785
MG1655_yiaF_b3554	2.64651	0.0175836	948.9	0.897729	0.397627	3798.6	1.15249
MG1655_yjcB_b4060	2.67133	0.0171455	934.6	0.897791	0.382048	3769.5	1.15949
MG1655_metB_b3939	3.60834	0.0164983	912.2	0.897835	0.18305	3079.3	1.19399
MG1655_b0123	2.72173	0.0174334	943.9	0.898097	0.318545	3629.6	1.18382
MG1655_yfhG_b2555	3.07627	0.017417	943.2	0.898286	0.350937	3706.5	1.1674
MG1655_rplP_b3313	3.17183	0.0171404	934.5	0.898558	0.332981	3663.7	1.17502
MG1655_gltK_b0653	2.77436	0.0159538	896	0.898696	0.331409	3659.5	1.17555
MG1655_yjfZ_b4204	3.37474	0.0164969	912.2	0.898719	0.120249	2618.4	1.16581
MG1655_yafS_b0213	2.70096	0.0180977	966.3	0.898884	0.396769	3797	1.1534
MG1655_ninE_b0548	3.73036	0.0180768	965.5	0.898976	0.0674136	1999.1	1.1057
MG1655_menB_b2262	2.65387	0.016174	901.7	0.899003	0.395154	3794.4	1.15401
MG1655_b3475	2.54081	0.0179922	962	0.899065	0.382269	3769.9	1.1589
MG1655_hsdR_b4350	2.61718	0.0164808	911.8	0.899211	0.255567	3423.8	1.19047
MG1655_yhbY_b3180	3.18184	0.0180575	964.9	0.899254	0.311398	3610.6	1.18653
MG1655_narL_b1221	2.75713	0.0164658	911.1	0.899408	0.414212	3826.3	1.14663
MG1655_yiaD_b3552	3.20308	0.0162062	903.1	0.899502	0.192837	3134.4	1.19588
MG1655_lspA_b0027	2.73389	0.0162287	904.1	0.899602	0.415151	3827.4	1.1449
MG1655_ytfI_b4215	3.34006	0.01617	901.5	0.899701	0.0846661	2233	1.12324
MG1655_ydaT_b1358	2.9291	0.0164519	910.6	0.899802	0.409863	3819.2	1.14725
MG1655_surA_b0053	2.7702	0.0180574	964.9	0.900093	0.398157	3799.6	1.15139
MG1655_b1391	4.59209	0.0161494	901.1	0.9002	0.277468	3504.2	1.18706
MG1655_pgm_b0688	3.84885	0.0160846	899.3	0.9002	0.314649	3619.2	1.18507
MG1655_mscL_b3291	3.33137	0.0164399	910.4	0.900495	0.382789	3771	1.15888
MG1655_ubiG_b2232	3.21444	0.0160751	899	0.900802	0.307661	3598.8	1.18616
MG1655_ycjW_b1320	3.22312	0.0180531	964.8	0.90084	0.372134	3752.2	1.16167
MG1655_b0222	2.70682	0.0161462	900.9	0.9009	0.32406	3643.4	1.17833
MG1655_b0651	2.76526	0.0182116	969.8	0.901301	0.397529	3798.6	1.15319
MG1655_yeaU_b1800	3.51647	0.0164398	910.4	0.901386	0.325141	3646.1	1.17806
MG1655_thiL_b0417	2.78877	0.0164172	909.5	0.901388	0.265187	3459.9	1.18856
MG1655_coaA_b3974	2.85196	0.0164048	909	0.901786	0.330102	3656.1	1.17559
MG1655_prfA_b1211	2.76946	0.0163791	908.5	0.902185	0.33367	3665.8	1.17381
MG1655_glnE_b3053	2.79483	0.0182701	971.8	0.902321	0.189507	3116.1	1.1962
MG1655_b2324	3.06934	0.0163744	908.4	0.902982	0.203627	3193.5	1.20056
MG1655_yrbD_b3193	3.75156	0.018398	976.2	0.905566	0.183531	3081.2	1.1938
MG1655_yciN_b1273	2.93578	0.0185682	981.3	0.908611	0.39005	3785.4	1.15549
MG1655_sfa_b0991	2.57164	0.0185379	980.4	0.908619	0.349192	3702.8	1.16734
MG1655_ybgD_b0719	3.07999	0.0185969	982.3	0.908696	0.149885	2859.8	1.17833
MG1655_ycaL_b0909	2.59946	0.018699	985.9	0.909502	0.324107	3643.5	1.17798
MG1655_ilvC_b3774	2.99264	0.0186562	984.6	0.909982	0.113516	2553.6	1.16496
MG1655_metC_b3008	3.14888	0.0186974	985.9	0.910342	0.207396	3213	1.19843
MG1655_yhdA_b3252	2.76982	0.0188415	989.9	0.910672	0.389453	3784.3	1.15622
MG1655_tdk_b1238	2.4292	0.0187872	988.1	0.910691	0.307972	3599.6	1.18603
MG1655_ycdS_b1024	2.45334	0.0188766	991.1	0.910937	0.33649	3673.9	1.17115
MG1655_dld_b2133	3.07842	0.0188332	989.4	0.91105	0.0466837	1657.3	1.05092
MG1655_yijC_b3963	3.0334	0.0189541	992.7	0.91157	0.229974	3316.3	1.18906
MG1655_sspA_b3229	4.44309	0.0189842	993.8	0.911743	0.184364	3087	1.1942
MG1655_potC_b1124	2.91207	0.0190726	996.1	0.913016	0.175487	3036.6	1.18942
MG1655_mcrB_b4346	2.60735	0.0192791	1002.1	0.917674	0.38591	3778.4	1.15866
MG1655_cbpA_b1000	2.48597	0.0194732	1008	0.920548	0.367429	3742.8	1.162
MG1655_panD_b0131	3.34607	0.0194429	1007.2	0.920658	0.32242	3639	1.17996
MG1655_b2863	3.73054	0.0195124	1009.5	0.921077	0.0618406	1911.2	1.08838
MG1655_yfjL_b2628	2.46076	0.0194387	1007.1	0.921409	0.36702	3741.9	1.16244
MG1655_atpI_b3739	2.5166	0.0196746	1014.7	0.922455	0.37094	3750.5	1.16259
MG1655_sraG_b4449	2.81426	0.0196077	1012.2	0.922698	0.383998	3773.5	1.15858
MG1655_glpX_b3925	2.65911	0.0197238	1016	0.922797	0.333467	3665.2	1.17399
MG1655_ybiT_b0820	3.07568	0.0196734	1014.5	0.923112	0.26929	3476.3	1.18807
MG1655_ycfV_b1117	2.96359	0.0196565	1013.9	0.923406	0.112214	2542	1.16445
MG1655_b2333	2.47647	0.0199167	1021.2	0.926679	0.18737	3106.4	1.19431
MG1655_ybdM_b0601	2.78728	0.0201114	1027.4	0.930616	0.365893	3739.1	1.16338
MG1655_cca_b3056	3.41827	0.0202859	1033.4	0.930991	0.326999	3650.1	1.17631
MG1655_ccmH_b2194	2.92025	0.0202571	1032.5	0.931019	0.0145929	848.3	0.891071
MG1655_b1107	2.91984	0.0201088	1027.3	0.931369	0.339748	3681.5	1.16947
MG1655_b1355	2.67283	0.0202478	1032.3	0.931679	0.179792	3064.1	1.19226
MG1655_yhhX_b3440	2.63901	0.0203914	1035.6	0.932133	0.376139	3759.1	1.16093
MG1655_b2373	2.68636	0.0202363	1031.9	0.932159	0.222942	3286.2	1.19411
MG1655_b1754	2.59193	0.0204539	1038.5	0.932226	0.383369	3772.2	1.15854
MG1655_b0851	2.81234	0.0201959	1030.2	0.932308	0.253368	3414.6	1.18893
MG1655_gltF_b3214	2.55203	0.020436	1037.7	0.932345	0.169748	2999.2	1.1878
MG1655_b1520	3.02943	0.020235	1031.8	0.932911	0.128845	2696.8	1.17201
MG1655_gpt_b0238	3.54618	0.0204287	1037.4	0.932914	0.223091	3287.1	1.19357
MG1655_tyrP_b1907	2.604	0.0205009	1040.2	0.932915	0.230534	3318.1	1.18928
MG1655_rph_b3643	2.81262	0.0205359	1041.3	0.933065	0.256326	3427	1.19034
MG1655_yfiH_b2593	2.49156	0.0205752	1042.6	0.933393	0.373428	3754.7	1.16137
MG1655_yehA_b2108	4.08793	0.0208661	1050.6	0.933867	0.0147991	855.5	0.895812
MG1655_cydA_b0733	2.98668	0.0206394	1044.1	0.9339	0.355756	3715.7	1.16662
MG1655_yjcS_b4083	4.72227	0.0206651	1045.2	0.934048	0.00189982	209.1	0.554642
MG1655_artM_b0861	3.17722	0.0208628	1050.4	0.93452	0.257612	3431.8	1.18994
MG1655_yhbP_b3154	2.40652	0.0208361	1050.1	0.935085	0.340711	3683.5	1.16862
MG1655_yqeJ_b2848	4.83014	0.0207706	1047.8	0.935536	0.000220897	40.6	0.268874
MG1655_plsC_b3018	2.66541	0.0208349	1050.1	0.935918	0.328215	3651.9	1.17651
MG1655_yjjU_b4377	3.14113	0.0208061	1049.2	0.93595	0.320397	3634.4	1.18307
MG1655_intA_b2622	2.62667	0.0210945	1056.4	0.936525	0.378818	3763.1	1.16073
MG1655_yfaH_b2238	3.88111	0.0210749	1056	0.937001	0.145731	2832.5	1.18119
MG1655_yifA_b3762	2.9021	0.0210683	1056	0.937833	0.162244	2950.1	1.18288
MG1655_ybhN_b0788	2.50026	0.0211705	1059.3	0.938264	0.19119	3126.3	1.19644
MG1655_ycgK_b1178	2.35148	0.021341	1063.1	0.938305	0.337546	3675.9	1.16992
MG1655_lysR_b2839	2.46546	0.0212376	1060.5	0.938496	0.328918	3654	1.17643
MG1655_lipB_b0630	2.35853	0.0213168	1062.6	0.938693	0.323516	3642.5	1.1788
MG1655_fimZ_b0535	2.51884	0.0212781	1061.8	0.938815	0.207112	3211.5	1.19877
MG1655_yjhC_b4280	2.47226	0.0214488	1067.6	0.938962	0.292191	3551.7	1.18707
MG1655_rpsO_b3165	3.61321	0.0214338	1066.7	0.938996	0.212323	3237.5	1.19863
MG1655_fepE_b0587	3.54345	0.0214334	1066.7	0.939824	0.0263202	1202.1	0.971002
MG1655_ybaV_b0442	2.71701	0.0214207	1066.1	0.940123	0.241984	3372.1	1.18987
MG1655_ompA_b0957	2.68224	0.0217597	1076.8	0.942907	0.370004	3748.7	1.16275
MG1655_b0484	2.70966	0.0217473	1076.5	0.943471	0.334083	3667	1.17306
MG1655_yohL_b2105	2.94508	0.021677	1074.8	0.943635	0.0820539	2198.4	1.12049
MG1655_b0147	3.21386	0.0216523	1073.9	0.943673	0.188554	3112.4	1.1957
MG1655_rbsB_b3751	2.61907	0.0217298	1075.9	0.943772	0.361709	3730.6	1.16618
MG1655_b0100	3.53153	0.0226402	1101.1	0.94434	0.0823571	2202.5	1.11973
MG1655_smpA_b2617	2.62627	0.0226294	1100.9	0.944979	0.348308	3700.8	1.16708
MG1655_b1629	2.77842	0.0226205	1100.5	0.945447	0.231654	3323.7	1.18916
MG1655_b2291	2.62077	0.0228216	1105.6	0.945766	0.361926	3730.9	1.16591
MG1655_udp_b3831	4.06527	0.0227675	1104.7	0.945805	0.2297	3315.6	1.19009
MG1655_putA_b1014	3.84511	0.0225891	1100.1	0.945916	0.0436532	1603	1.05322
MG1655_ygiP_b3060	2.50944	0.0228614	1106.9	0.946068	0.238385	3356.9	1.18955
MG1655_yieF_b3713	2.43576	0.0219159	1081.5	0.946194	0.27473	3496.2	1.18676
MG1655_mutL_b4170	2.67964	0.0225552	1099.5	0.946213	0.362089	3731.1	1.16451
MG1655_hisH_b2023	2.90187	0.0224056	1094.8	0.94624	0.243223	3376.7	1.18898
MG1655_nadC_b0109	2.87844	0.0220207	1084.5	0.946335	0.0664665	1983	1.10289
MG1655_ybiH_b0796	2.42189	0.02206	1085.6	0.946469	0.348117	3700.3	1.16729
MG1655_dnaT_b4362	2.46016	0.022767	1104.6	0.94653	0.325171	3646.2	1.17771
MG1655_ybfP_b0689	2.81568	0.02292	1108.5	0.946627	0.333009	3663.8	1.17467
MG1655_tesA_b0494	2.9901	0.0229829	1110.5	0.946718	0.224693	3294.8	1.1929
MG1655_ampG_b0433	2.46456	0.022458	1096.5	0.946891	0.367295	3742.5	1.16227
MG1655_glgA_b3429	3.07284	0.022554	1099.4	0.946942	0.297428	3567.7	1.18646
MG1655_csgG_b1037	2.35221	0.0223945	1094.7	0.946972	0.269855	3477.9	1.18821
MG1655_b3051	2.53337	0.0220154	1084.4	0.947074	0.22739	3306.5	1.19153
MG1655_b3226	2.51904	0.0230164	1112	0.947189	0.358953	3724.1	1.16633
MG1655_eco_b2209	2.43931	0.0225404	1098.8	0.947241	0.282298	3520.1	1.18762
MG1655_ygbM_b2739	2.40837	0.0219969	1083.9	0.947465	0.35161	3707.5	1.16698
MG1655_b2862	2.96021	0.0229828	1110.5	0.947526	0.104143	2458.3	1.15305
MG1655_yhjS_b3536	2.92835	0.0225096	1098.2	0.947541	0.344433	3693	1.16756
MG1655_yidX_b3696	2.56194	0.0223874	1094.7	0.947792	0.181992	3074.9	1.19414
MG1655_yhbO_b3153	2.48936	0.0223554	1094.5	0.94844	0.358709	3723.5	1.16651
MG1655_ileS_b0026	2.54663	0.0232244	1118.5	0.948685	0.312128	3612.1	1.18585
MG1655_ugd_b2028	2.39183	0.0231868	1117.8	0.948896	0.355692	3715.6	1.16696
MG1655_proS_b0194	2.74464	0.022352	1094.5	0.949263	0.32645	3648.8	1.17627
MG1655_ycjZ_b1328	2.44735	0.023263	1120.2	0.949322	0.232813	3329.7	1.18791
MG1655_proC_b0386	3.55861	0.0233135	1121.3	0.94945	0.268434	3472.4	1.18836
MG1655_ruvA_b1861	3.55419	0.0231199	1115.8	0.949617	0.171057	3007.7	1.18788
MG1655_b2689	2.39395	0.0231832	1117.8	0.949703	0.353443	3711.6	1.16754
MG1655_b1330	2.31198	0.0223458	1094.3	0.949913	0.323047	3640.9	1.17981
MG1655_potB_b1125	2.96987	0.0231557	1117.1	0.949915	0.29156	3550	1.18689
MG1655_recG_b3652	2.30499	0.0233933	1123.1	0.950169	0.318263	3628.9	1.18398
MG1655_ldhA_b1380	2.50339	0.0222726	1091	0.950348	0.325318	3646.6	1.17746
MG1655_dinI_b1061	3.06185	0.0223368	1093.9	0.950391	0.337031	3674.8	1.17106
MG1655_ahpC_b0605	2.33318	0.0235503	1126.7	0.950802	0.182023	3074.9	1.19367
MG1655_yiaJ_b3574	2.43144	0.0223331	1093.8	0.95113	0.362694	3732.4	1.16419
MG1655_yfjD_b2613	3.52739	0.0235299	1126.4	0.951351	0.25554	3423.7	1.19085
MG1655_cydB_b0734	4.56678	0.0223252	1093.6	0.951784	0.164579	2966.1	1.18454
MG1655_ccmC_b2199	3.42015	0.0235015	1126	0.951817	0.22848	3310.3	1.19076
MG1655_fepB_b0592	2.31868	0.0237294	1132.1	0.954553	0.335173	3670.7	1.172
MG1655_ybhK_b0780	2.90998	0.0237943	1133.9	0.955265	0.329036	3654.1	1.17609
MG1655_pyrF_b1281	2.66383	0.0239632	1137.9	0.957023	0.184677	3088.9	1.19401
MG1655_fhuC_b0151	2.47964	0.0239365	1137.4	0.957407	0.35837	3722.7	1.16699
MG1655_ygaG_b2687	3.2709	0.024041	1140.1	0.958067	0.262733	3451	1.18959
MG1655_yciL_b1269	2.4385	0.0245711	1153.9	0.958389	0.35714	3719.7	1.16678
MG1655_ycgJ_b1177	2.35328	0.0244678	1151.4	0.958701	0.349377	3702.8	1.16697
MG1655_cpxA_b3911	2.67067	0.0244363	1150.7	0.958917	0.280098	3511.9	1.18766
MG1655_b1458	2.95872	0.0245684	1153.9	0.959185	0.153284	2889.9	1.18245
MG1655_yigP_b3834	2.67286	0.0244247	1150.4	0.959466	0.332065	3661	1.17528
MG1655_glpR_b3423	2.83195	0.0245438	1153.5	0.959651	0.319398	3631.6	1.1837
MG1655_glnB_b2553	2.45302	0.0241929	1144.9	0.959681	0.270449	3479.8	1.18683
MG1655_yciF_b1258	2.65724	0.024162	1144	0.959732	0.335675	3671.9	1.17201
MG1655_corA_b3816	2.31352	0.024399	1149.8	0.959766	0.339272	3680.8	1.16999
MG1655_ubiH_b2907	2.72666	0.0241346	1143.1	0.959782	0.34632	3696.7	1.16762
MG1655_yhfA_b3356	2.93752	0.0246967	1156.7	0.959917	0.285486	3530.9	1.18606
MG1655_yhbL_b3209	3.62818	0.0243742	1149.2	0.960067	0.0260152	1192.9	0.968263
MG1655_pfs_b0159	3.19053	0.0243588	1148.6	0.960368	0.177822	3052.2	1.1918
MG1655_yrbF_b3195	2.60459	0.0247624	1158.7	0.960779	0.343234	3689.5	1.16793
MG1655_yigG_b3818	3.11297	0.0243509	1148.4	0.961004	0.0391854	1512.7	1.03397
MG1655_yiaB_b3563	3.6485	0.0243344	1148	0.961474	0.00988111	657.6	0.803912
MG1655_b3808	3.80951	0.024831	1160.5	0.961475	0.00827421	582.7	0.766711
MG1655_yieE_b3712	2.9493	0.0249974	1163.6	0.961653	0.312062	3612.1	1.18624
MG1655_b0959	2.40758	0.0249766	1163.6	0.962448	0.159105	2930	1.18528
MG1655_b2772	2.39816	0.0249612	1163.5	0.963162	0.145492	2830.9	1.18102
MG1655_b2657	2.44232	0.0250728	1166.4	0.963171	0.193334	3137.7	1.19623
MG1655_rplS_b2606	4.12352	0.0251587	1168.6	0.964191	0.155572	2906.1	1.18278
MG1655_yjiA_b4352	3.05394	0.0252563	1170.8	0.964415	0.282774	3522.1	1.18669
MG1655_gloB_b0212	2.59307	0.0254856	1177	0.964754	0.341653	3685.8	1.16861
MG1655_yghS_b2985	2.46998	0.0252434	1170.5	0.964963	0.220333	3274.3	1.195
MG1655_yi91b_b4283	2.2878	0.025474	1176.9	0.965463	0.314244	3617.8	1.18578
MG1655_vsr_b1960	2.28503	0.0254333	1176.1	0.965599	0.265167	3459.8	1.18893
MG1655_b1086	2.83605	0.02634	1202.8	0.966104	0.241404	3370	1.19039
MG1655_pdxY_b1636	2.29028	0.0254323	1176.1	0.966393	0.335977	3672.6	1.17148
MG1655_serB_b4388	2.37066	0.0263301	1202.2	0.966399	0.308805	3603.1	1.18562
MG1655_efeU-2_b1017	2.45204	0.0266107	1210.1	0.966534	0.33432	3668.1	1.17304
MG1655_ribD_b0414	2.75614	0.026304	1201.7	0.966774	0.30341	3588	1.18769
MG1655_metI_b0198	3.96048	0.0267467	1213.7	0.967092	0.157054	2914.3	1.18323
MG1655_galF_b2042	3.39407	0.0254252	1176	0.967105	0.270318	3479.4	1.18791
MG1655_thiJ_b0424	2.18141	0.0266081	1210	0.967226	0.275855	3499.5	1.18708
MG1655_b1589	2.49639	0.0262943	1201.4	0.967311	0.344316	3692.7	1.16784
MG1655_rfaB_b3628	2.50015	0.0266816	1212.1	0.967358	0.340681	3683.5	1.16899
MG1655_ycaJ_b0892	2.41314	0.0254111	1175.4	0.967407	0.351016	3706.6	1.16707
MG1655_b2145	3.41089	0.0265907	1209.4	0.96752	0.177445	3050.4	1.19156
MG1655_uxaC_b3092	3.49476	0.0267412	1213.5	0.967703	0.22696	3305	1.19228
MG1655_gldA_b3945	3.06929	0.0264558	1205.9	0.967817	0.285168	3530.2	1.18662
MG1655_btuE_b1710	3.58453	0.025673	1182.8	0.967921	0.192379	3133	1.19626
MG1655_yfbS_b2292	2.2097	0.0264879	1207	0.967923	0.274987	3496.8	1.18656
MG1655_ryiA_b4456	2.38003	0.0262892	1201.3	0.96801	0.190493	3122	1.19617
MG1655_frdD_b4151	2.19583	0.0265839	1209.3	0.968215	0.248685	3399.3	1.19065
MG1655_ygeA_b2840	2.52028	0.0258265	1187.3	0.968434	0.34683	3697.9	1.16763
MG1655_slyX_b3348	2.60285	0.0258667	1188.3	0.96846	0.305584	3593	1.18581
MG1655_ygiR_b3016	2.95113	0.0268651	1217.4	0.968496	0.174076	3026.7	1.18834
MG1655_codB_b0336	2.22979	0.0269332	1218.5	0.968601	0.185829	3096.7	1.19471
MG1655_selD_b1764	2.66033	0.0256716	1182.8	0.968714	0.270827	3481.2	1.18691
MG1655_yhhL_b3466	2.63909	0.0262873	1201.3	0.96879	0.317498	3627.4	1.18504
MG1655_ybgE_b0735	2.2184	0.0259043	1189.7	0.968811	0.282388	3520.5	1.18735
MG1655_ryeD_b4437	3.95274	0.0258123	1186.8	0.968816	1.69333508140262e-05	4	0.0754717
MG1655_exbD_b3005	2.74479	0.0265764	1209.3	0.96899	0.323266	3641.7	1.17893
MG1655_b2883	2.37049	0.0268559	1217.1	0.969029	0.339648	3681.4	1.16981
MG1655_b1721	3.31966	0.0259745	1192.1	0.969187	0.0325377	1359.1	0.996408
MG1655_ppx_b2502	2.68448	0.0261128	1196	0.969206	0.317259	3626.4	1.18587
MG1655_ytfG_b4211	3.07347	0.0262741	1201	0.96933	0.290838	3547.7	1.18771
MG1655_ispB_b3187	2.8087	0.0257752	1185.5	0.969338	0.321285	3636	1.18167
MG1655_yfiM_b2586	2.22121	0.0258031	1186.5	0.969363	0.317165	3625.9	1.1861
MG1655_metK_b2942	3.33889	0.0261529	1197.4	0.969555	0.228252	3309.5	1.1909
MG1655_fepG_b0589	2.19348	0.0262598	1200.5	0.969709	0.266524	3464.5	1.18688
MG1655_b1506	3.40531	0.0270831	1221.9	0.969762	0.00513218	420.3	0.681199
MG1655_fabG_b1093	3.63019	0.0259727	1191.9	0.969813	0.219034	3269.1	1.19703
MG1655_b1377	3.9418	0.0260346	1193.9	0.969862	0.00120819	147.4	0.481699
MG1655_yjaH_b4001	2.67146	0.0261043	1195.9	0.969911	0.318064	3628.5	1.18424
MG1655_yjeE_b4168	2.1831	0.027059	1221.3	0.970056	0.301604	3581.6	1.18753
MG1655_glnD_b0167	3.25834	0.0260905	1195.4	0.970292	0.165074	2969.9	1.18559
MG1655_yicG_b3646	2.3609	0.0262477	1200.3	0.970331	0.239965	3363.9	1.18866
MG1655_rfaG_b3631	2.56194	0.0262137	1199.4	0.970388	0.233878	3336.3	1.18899
MG1655_sbcB_b2011	3.00482	0.0272753	1228	0.970751	0.249316	3400.6	1.19027
MG1655_yjhA_b4311	2.86051	0.0271734	1225.2	0.97084	0.0881575	2278.7	1.12919
MG1655_b0161	2.29202	0.0272555	1227.2	0.970886	0.320794	3635.1	1.18253
MG1655_yjdA_b4109	2.35068	0.0271455	1224.4	0.970975	0.341308	3685.3	1.16882
MG1655_yccD_b0999	2.23066	0.0272464	1227	0.971496	0.321765	3637.3	1.18133
MG1655_nusA_b3169	2.54947	0.0275868	1235.9	0.971619	0.314278	3617.8	1.18539
MG1655_yjiC_b4325	2.42728	0.0275617	1235.3	0.971912	0.182305	3076.4	1.19379
MG1655_rpsN_b3307	4.0047	0.0276456	1237.5	0.972113	0.102137	2439.3	1.15007
MG1655_b1201	2.19219	0.0274742	1233.8	0.972262	0.185632	3095.7	1.19525
MG1655_agaV_b3133	2.25342	0.0275275	1234.8	0.972283	0.265849	3462.5	1.18782
MG1655_gltB_b3212	2.79368	0.0274562	1232.9	0.972319	0.0289617	1276.2	0.989302
MG1655_t44_b4414	4.40273	0.0274502	1232.9	0.973086	0.0414768	1560.2	1.04291
MG1655_moeB_b0826	2.24309	0.0277837	1241.8	0.973197	0.330881	3658.2	1.17551
MG1655_nrfA_b4070	2.23892	0.0277453	1241	0.973333	0.210994	3229.4	1.1974
MG1655_ygiX_b3025	2.2394	0.0274285	1232.3	0.973381	0.238326	3356.3	1.18976
MG1655_yihF_b3861	3.23914	0.0277286	1240.3	0.973548	0.0439667	1609.4	1.05396
MG1655_yjfR_b4192	2.23492	0.0278756	1243.8	0.974002	0.312164	3612.1	1.18546
MG1655_yidW_b3695	2.23196	0.0279309	1245.3	0.974413	0.264296	3456.5	1.18862
MG1655_yaiI_b0387	2.45385	0.0280072	1247.3	0.974453	0.334448	3668.2	1.1727
MG1655_yceB_b1063	2.78854	0.0279856	1246.8	0.974824	0.306344	3595.1	1.18572
MG1655_yieH_b3715	2.16011	0.0282363	1254.7	0.97642	0.291136	3548.2	1.18669
MG1655_yaeR_b0187	2.32516	0.0282909	1256.3	0.976905	0.320043	3633.7	1.18323
MG1655_dsdA_b2366	2.29427	0.0282237	1254.6	0.977103	0.285101	3530	1.18695
MG1655_b1284	2.2195	0.0284414	1260.7	0.977287	0.304677	3590.9	1.18668
MG1655_ftsL_b0083	2.81609	0.0282216	1254.5	0.977786	0.284694	3528.8	1.18695
MG1655_rygC_b4446	2.41463	0.0284292	1260.6	0.977967	0.185759	3096.4	1.19506
MG1655_yhbW_b3160	2.29485	0.0285114	1262.9	0.978234	0.329203	3654.7	1.1759
MG1655_b4250	2.288	0.0282176	1254.2	0.978315	0.334826	3669.5	1.17236
MG1655_rpoN_b3202	2.75522	0.0281942	1253.7	0.978689	0.27469	3496.2	1.18716
MG1655_b1995	2.59411	0.0284154	1260.6	0.978727	0.303772	3589	1.18762
MG1655_ftsZ_b0095	2.55185	0.028414	1260.4	0.979332	0.322349	3638.8	1.18028
MG1655_b4004	2.2299	0.0287191	1268.7	0.980448	0.263936	3455.2	1.18899
MG1655_b2294	2.2303	0.0287032	1268.4	0.980974	0.32602	3648.2	1.17722
MG1655_pssA_b2585	3.93091	0.0287012	1268.2	0.981579	0.174142	3027	1.18799
MG1655_entE_b0594	2.15549	0.0288199	1271.4	0.981776	0.223813	3291.3	1.19336
MG1655_truA_b2318	2.98175	0.028865	1273	0.982253	0.203526	3193.4	1.20143
MG1655_b1501	2.35989	0.0289123	1274.4	0.982575	0.317321	3626.8	1.18562
MG1655_yecG_b1895	2.28304	0.0289361	1275.4	0.982589	0.314959	3619.5	1.18478
MG1655_tyrA_b2600	2.30664	0.0290988	1279.2	0.983244	0.280547	3514.2	1.18803
MG1655_ybiS_b0819	2.72736	0.0289997	1277.5	0.983449	0.284023	3526.1	1.18684
MG1655_yhiV_b3514	2.47651	0.0290822	1278.9	0.983769	0.109084	2510.4	1.16168
MG1655_ybeV_b0649	2.66089	0.029231	1282.3	0.984114	0.0914693	2319.2	1.13408
MG1655_osmE_b1739	2.18614	0.029223	1282.3	0.984869	0.300116	3576.4	1.18738
MG1655_b2249	2.29516	0.0295126	1288.6	0.98819	0.319847	3632.9	1.18336
MG1655_hrpA_b1413	2.34365	0.0295957	1290.9	0.988438	0.260235	3441	1.18901
MG1655_b1352	2.91297	0.0296698	1292	0.988523	0.0660807	1977.6	1.10296
MG1655_mltB_b2701	2.38744	0.029556	1290.2	0.988659	0.312681	3613.6	1.18556
MG1655_trkH_b3849	2.31105	0.0298405	1295.6	0.989763	0.313833	3616.8	1.18584
MG1655_yifE_b3764	4.02393	0.0297992	1294.8	0.989908	0.140296	2794.5	1.18211
MG1655_wcaE_b2055	2.37928	0.0301864	1303.2	0.990274	0.292607	3552.7	1.18621
MG1655_rplN_b3310	2.89634	0.0302411	1304.6	0.990585	0.242223	3373.2	1.18942
MG1655_leuL_b0075	2.25979	0.0301672	1302.9	0.990798	0.326145	3648.4	1.1769
MG1655_csgB_b1041	2.13353	0.0299687	1299.3	0.991076	0.169096	2994.6	1.18645
MG1655_secB_b3609	4.02943	0.030165	1302.9	0.991553	0.134463	2746	1.17753
MG1655_mutS_b2733	2.46251	0.0300621	1301	0.991616	0.230736	3319.3	1.18929
MG1655_pheL_b2598	3.73456	0.0299648	1299.1	0.991679	0.191235	3126.4	1.19602
MG1655_yidZ_b3711	2.16615	0.0301474	1302.9	0.992308	0.304583	3590.8	1.18704
MG1655_yncB_b1449	3.01167	0.0305029	1309.9	0.992348	0.255986	3425.4	1.1902
MG1655_b2325	2.23146	0.0304694	1309.1	0.992494	0.112917	2548.5	1.1637
MG1655_sohB_b1272	2.83337	0.0304474	1308.5	0.992792	0.279864	3510.9	1.18772
MG1655_b3481	2.15699	0.0305791	1312	0.993187	0.13386	2739.7	1.17634
MG1655_yccE_b1001	2.37613	0.030907	1319.3	0.997958	0.157132	2914.8	1.18295
MG1655_ynfC_b1585	2.1477	0.0311273	1324.6	0.998944	0.289376	3543.7	1.18797
MG1655_b0165	2.08568	0.0311928	1326	0.999246	0.285231	3530.4	1.18629
MG1655_ampE_b0111	2.25577	0.0311219	1324.5	0.999623	0.322173	3638.2	1.18047
MG1655_ybjP_b0865	2.09259	0.0310888	1323.6	0.999698	0.257797	3432.3	1.18888
MG1655_b2854	3.27237	0.0310541	1322.7	0.999773	0.0173529	941.3	0.918341
MG1655_ymgC_b1167	0.0325006	0.992152	4070	1	1.19402289050159e-08	0	0
MG1655_pspC_b1306	0.0329698	0.989951	4070	1	1.20143918174694e-08	0	0
MG1655_b1649	0.0625564	0.980462	4070	1	2.5256921465169e-07	0.2	0.0125
MG1655_pspD_b1307	0.0396109	0.987501	4070	1	2.54527115540463e-08	0	0
MG1655_ycgZ_b1164	0.0436579	0.991669	4070	1	2.61646755136e-08	0	0
MG1655_ymgB_b1166	0.0421106	0.990444	4070	1	2.84785583821497e-08	0	0
MG1655_ybiM_b0806	0.0667088	0.979254	4070	1	3.32042191636877e-07	0.2	0.0111111
MG1655_ryjA_b4459	0.029368	0.995583	4070	1	3.42632655535239e-09	0	0
MG1655_ymgA_b1165	0.0456811	0.990692	4070	1	3.73781078765715e-08	0	0
MG1655_trxC_b2582	0.0901297	0.9778	4070	1	3.98699817350096e-07	0.2	0.0105263
MG1655_ycfR_b1112	0.0926078	0.977072	4070	1	4.15964943369274e-07	0.2	0.01
MG1655_b0836	0.0482254	0.988737	4070	1	5.21958577847838e-08	0	0
MG1655_pspB_b1305	0.0434636	0.985805	4070	1	6.35427833901715e-08	0	0
MG1655_ybfA_b0699	0.0540113	0.985803	4070	1	7.02471106759693e-08	0	0
MG1655_dsrA_b1954	0.0556766	0.9785	4070	1	8.61031413585308e-08	0	0
MG1655_yjfY_b4199	0.0374788	0.994114	4070	1	8.67706075706124e-09	0	0
MG1655_ynfM_b1596	0.0316671	0.996808	4070	1	9.78950444386396e-10	0	0
MG1655_yhbX_b3173	2.93776	0.0312694	1328.3	1.00023	0.0354579	1431.1	1.02003
MG1655_glpK_b3926	2.68665	0.031396	1331.1	1.00083	0.28815	3540	1.18792
MG1655_ssb_b4059	2.68793	0.0313858	1331.1	1.00158	0.233665	3335.4	1.18909
MG1655_b0805	2.08689	0.0315935	1335.4	1.00331	0.251709	3409.7	1.19012
MG1655_hrpB_b0148	2.42416	0.0316622	1336.6	1.00345	0.231454	3322.7	1.18923
MG1655_yceP_b1060	0.110751	0.965253	4069.9	1.00417	1.45943712159023e-06	0.9	0.0375
MG1655_ydhB_b1659	2.30901	0.031754	1338.7	1.00428	0.305177	3592.1	1.18629
MG1655_yohC_b2135	0.088861	0.961	4069.9	1.00442	7.627655545844e-07	0.5	0.0238095
MG1655_ygbA_b2732	0.100993	0.959803	4069.9	1.00467	9.23150269056372e-07	0.7	0.0318182
MG1655_ytfH_b4212	0.121476	0.959493	4069.9	1.00491	2.18777625221371e-06	0.9	0.0310345
MG1655_hokD_b1562	0.100028	0.958506	4069.9	1.00516	1.75617776689923e-06	0.9	0.0346154
MG1655_grxA_b0849	0.122762	0.956538	4069.9	1.00541	1.99118520388193e-06	0.9	0.0333333
MG1655_b2392	0.121031	0.955777	4069.9	1.00566	1.74595811756314e-06	0.9	0.036
MG1655_yecH_b1906	0.132931	0.949434	4069.9	1.00591	4.00168243016676e-06	1.6	0.0470588
MG1655_ybaA_b0456	0.134278	0.948904	4069.9	1.00616	3.50855839268084e-06	1.3	0.040625
MG1655_b2670	0.111248	0.94651	4069.8	1.00638	2.3948687689489e-06	0.9	0.0290323
MG1655_ytfS_b4229	0.122732	0.946336	4069.8	1.00663	3.91068453658629e-06	1.5	0.0454545
MG1655_pspA_b1304	0.109177	0.944662	4069.8	1.00688	2.18550686709263e-06	0.9	0.0321429
MG1655_csdA_b2810	2.16352	0.0319284	1343.3	1.00697	0.114086	2559.8	1.16566
MG1655_b1965	0.132693	0.943745	4069.8	1.00713	2.31401636179208e-06	0.9	0.03
MG1655_yccV_b0966	0.153082	0.936751	4069.7	1.00735	1.00823589525604e-05	2.8	0.0666667
MG1655_ybiI_b0803	0.154467	0.936284	4069.7	1.0076	1.03931905512356e-05	2.9	0.0674419
MG1655_nanT_b3224	0.15829	0.928204	4069.7	1.00785	1.24691291314694e-05	3	0.0652174
MG1655_ycbK_b0926	2.17881	0.0320296	1345.6	1.00794	0.207268	3212.6	1.19873
MG1655_b1525	2.40209	0.0323618	1353.7	1.00797	0.224349	3293.6	1.19333
MG1655_yceE_b1053	0.165601	0.927291	4069.7	1.0081	1.33197777373112e-05	3.2	0.0680851
MG1655_b2352	2.66557	0.032338	1353	1.0082	0.258422	3435.1	1.18944
MG1655_kbl_b3617	3.0942	0.0323942	1355.2	1.00833	0.142123	2808	1.18132
MG1655_ychH_b1205	0.159236	0.924169	4069.7	1.00835	6.75125757679833e-06	1.9	0.05
MG1655_yfeT_b2427	2.51806	0.0323027	1352.5	1.00858	0.0342836	1403.9	1.01218
MG1655_b1437	0.156195	0.924153	4069.7	1.0086	1.19160369629736e-05	3	0.0666667
MG1655_fliQ_b1949	2.2877	0.0321188	1347.6	1.00868	0.315575	3622.1	1.18524
MG1655_hyaA_b0972	0.140131	0.921783	4069.7	1.00885	4.50317204417742e-06	1.6	0.0457143
MG1655_b2334	2.2785	0.0322852	1352.1	1.00903	0.197429	3161	1.19826
MG1655_mtr_b3161	0.167557	0.92113	4069.7	1.0091	1.15755846970645e-05	3	0.0681818
MG1655_ycfN_b1106	2.40908	0.0322134	1350.2	1.00912	0.308339	3600.7	1.186
MG1655_rpsM_b3298	2.90387	0.0321828	1349.2	1.00912	0.225078	3296.8	1.19276
MG1655_b1955	0.17425	0.918286	4069.7	1.00935	2.20946148781512e-05	5	0.0806452
MG1655_b1837	0.174904	0.917525	4069.7	1.0096	2.04645140624229e-05	4.6	0.0807018
MG1655_talC_b3946	2.50986	0.0322823	1351.9	1.00963	0.242468	3374	1.18928
MG1655_b4140	0.173604	0.915097	4069.6	1.00983	2.05143515395917e-05	4.6	0.0793103
MG1655_ryeA_b4432	0.169007	0.914806	4069.5	1.01005	1.43830959109047e-05	3.8	0.076
MG1655_cmr_b0842	0.180247	0.913601	4069.5	1.0103	2.48617814676167e-05	5.6	0.0875
MG1655_sbmC_b2009	0.180637	0.912042	4069.5	1.01055	2.80546728397304e-05	6.2	0.0911765
MG1655_ssrS_b2911	0.177069	0.910318	4069.5	1.0108	1.42997961276369e-05	3.7	0.0755102
MG1655_ycjF_b1322	2.03468	0.0326295	1361.7	1.01091	0.252504	3411.8	1.18919
MG1655_yfiK_b2578	0.178344	0.90958	4069.5	1.01106	1.6483745573568e-05	4	0.0769231
MG1655_nemA_b1650	0.176694	0.902971	4069.2	1.01123	1.84092521021811e-05	4.4	0.0785714
MG1655_b1971	0.186962	0.899865	4069.1	1.01146	3.30182482444192e-05	7	0.0972222
MG1655_yfbB_b2263	2.80056	0.0326251	1361.6	1.01159	0.178341	3055	1.19243
MG1655_yhhA_b3448	0.194025	0.898932	4069.1	1.01171	3.39317573348567e-05	7.2	0.096
MG1655_purU_b1232	2.51158	0.0327173	1363.8	1.01172	0.249349	3400.6	1.18944
MG1655_alkB_b2212	0.19237	0.897602	4069.1	1.01196	3.21396995509124e-05	6.8	0.0957746
MG1655_b1438	0.184637	0.896713	4069.1	1.01221	2.83450651397334e-05	6.3	0.0913043
MG1655_yhhH_b3483	2.16997	0.0326242	1361.5	1.01227	0.229773	3315.8	1.18931
MG1655_hokC_b4412	0.196334	0.896547	4069.1	1.01247	3.36527564582065e-05	7.1	0.0959459
MG1655_rpsD_b3296	2.92512	0.032819	1366	1.0126	0.223092	3287.1	1.19314
MG1655_sokC_b4413	0.19768	0.896406	4069.1	1.01272	4.59921301580472e-05	9.8	0.116667
MG1655_livF_b3454	2.21295	0.0328629	1367.5	1.01296	0.31041	3607.9	1.18642
MG1655_b2353	0.184149	0.896243	4069.1	1.01297	9.03126282693923e-06	2.4	0.0585366
MG1655_yeeP_b1999	0.193162	0.895973	4069.1	1.01322	3.76073602715478e-05	7.6	0.0987013
MG1655_narW_b1466	2.26843	0.0329165	1369.1	1.0134	0.309496	3605.5	1.18602
MG1655_b2534	2.71276	0.0330506	1372.2	1.01344	0.05931	1873.2	1.0878
MG1655_yghB_b3009	0.197713	0.89412	4069.1	1.01347	4.91999727733116e-05	10.9	0.126744
MG1655_rtcB_b3421	0.204013	0.892751	4069.1	1.01373	5.11301367328268e-05	11.1	0.126136
MG1655_b3824	2.33052	0.0330174	1371.7	1.01382	0.134467	2746	1.17703
MG1655_yhaK_b3106	0.19036	0.892343	4069.1	1.01398	5.41092609260845e-06	1.8	0.0486486
MG1655_b2809	2.15031	0.0329803	1371	1.01405	0.284496	3527.9	1.18705
MG1655_ytfR_b4228	0.180874	0.892034	4069.1	1.01423	1.55877389304696e-05	3.9	0.0764706
MG1655_yhfY_b3382	0.201334	0.888636	4069.1	1.01449	4.5568066624638e-05	9.8	0.118072
MG1655_b1998	0.200106	0.888163	4069.1	1.01474	2.681879240144e-05	6	0.0895522
MG1655_dinJ_b0226	0.203235	0.887029	4069.1	1.01499	5.03884482779616e-05	11.1	0.127586
MG1655_sohA_b3129	0.209418	0.88693	4069.1	1.01524	5.47946448978149e-05	11.5	0.125
MG1655_atoS_b2219	0.204751	0.88652	4069.1	1.0155	5.66367329825002e-05	11.7	0.124468
MG1655_b1643	0.208541	0.885952	4069.1	1.01575	5.41899501748339e-05	11.4	0.125275
MG1655_ytfQ_b4227	0.203558	0.884036	4069.1	1.016	3.89891043260517e-05	8	0.102564
MG1655_b1966	0.202011	0.884021	4069.1	1.01626	2.16190822834992e-05	4.8	0.0786885
MG1655_fpr_b3924	2.26573	0.0332122	1377.3	1.01646	0.283995	3526.1	1.18724
MG1655_ibpB_b3686	0.178268	0.881364	4069.1	1.01651	1.97436505533747e-07	0.2	0.0133333
MG1655_fadD_b1805	0.193797	0.881213	4069.1	1.01677	2.28160716904989e-05	5.3	0.084127
MG1655_yhcO_b3239	0.21263	0.881071	4069.1	1.01702	6.51035863805032e-05	13.6	0.138776
MG1655_ygdK_b2811	0.211119	0.88037	4069.1	1.01727	5.71648322494992e-05	11.8	0.122917
MG1655_melR_b4118	0.213064	0.873219	4068.7	1.01743	5.70555754468727e-05	11.8	0.124211
MG1655_yfiL_b2602	0.225599	0.869689	4068.4	1.01761	7.29686819068584e-05	14.9	0.147525
MG1655_yjfN_b4188	0.209465	0.867039	4068.4	1.01786	2.12895023005558e-05	4.6	0.0779661
MG1655_b1513	0.203276	0.866225	4068.4	1.01812	2.49699109939739e-05	5.7	0.0876923
MG1655_b3021	0.224804	0.865517	4068.3	1.01835	5.14565128779522e-05	11.1	0.124719
MG1655_ydeK_b1510	0.22918	0.863402	4068.3	1.0186	7.87663527553294e-05	16	0.153846
MG1655_rhaD_b3902	0.138524	0.856862	4067.9	1.01876	3.44709217083937e-08	0	0
MG1655_ptxA_b4195	2.2858	0.0333861	1381.6	1.01888	0.296817	3565.7	1.18698
MG1655_prpR_b0330	0.20167	0.853556	4067.8	1.01899	1.72246330689786e-05	4.2	0.0777778
MG1655_csiE_b2535	0.234549	0.853036	4067.8	1.01924	9.92388764122973e-05	19.4	0.176364
MG1655_b1463	0.240167	0.851815	4067.7	1.01947	0.000135205	26.4	0.221849
MG1655_lpp_b1677	2.23583	0.0335557	1386.6	1.01956	0.30448	3590.6	1.18737
MG1655_dinB_b0231	0.231253	0.851366	4067.7	1.01973	7.74437907049634e-05	15.9	0.154369
MG1655_yjgI_b4249	0.240652	0.849885	4067.7	1.01998	0.000105095	20.5	0.183036
MG1655_b0415	2.0783	0.0335462	1386.2	1.02001	0.26848	3472.6	1.18803
MG1655_mrcA_b3396	2.13862	0.0335065	1384.4	1.02019	0.29679	3565.7	1.18738
MG1655_b1228	0.225011	0.849693	4067.7	1.02024	7.82136907317259e-06	2.1	0.0525
MG1655_yjhD_b4281	2.06646	0.033528	1385.7	1.0204	0.256443	3427.1	1.18997
MG1655_b2475	0.244086	0.849615	4067.7	1.0205	0.000127251	24.8	0.213793
MG1655_b1836	0.228537	0.848212	4067.7	1.02075	5.5656670094427e-05	11.7	0.125806
MG1655_ycgN_b1181	0.24154	0.847116	4067.5	1.02096	0.000135939	26.5	0.220833
MG1655_yhbZ_b3183	0.220023	0.846033	4067.4	1.02119	4.3865879458005e-05	9.4	0.116049
MG1655_ydaW_b1361	2.3726	0.0337522	1390.9	1.02122	0.263729	3453.9	1.18936
MG1655_relB_b1564	0.244543	0.844523	4067.4	1.02145	0.000124404	24.4	0.212174
MG1655_fruB_b2169	2.92115	0.0338433	1393.3	1.02148	0.215688	3254.6	1.19963
MG1655_yjiT_b4342	2.07624	0.0337329	1390.3	1.02153	0.211633	3233.8	1.1977
MG1655_infB_b3168	2.21988	0.0337995	1392.4	1.02157	0.306253	3594.6	1.18595
MG1655_exuT_b3093	0.224192	0.842592	4067.4	1.0217	4.11180545561073e-05	8.8	0.11
MG1655_ddlB_b0092	2.34476	0.0340556	1399	1.02191	0.295766	3562.6	1.18753
MG1655_yabI_b0065	0.254556	0.839555	4067.3	1.02193	0.000164222	31.7	0.240152
MG1655_tolQ_b0737	2.16564	0.0341077	1400.3	1.02212	0.221097	3277.2	1.19475
MG1655_b1368	0.253802	0.839487	4067.3	1.02219	0.000174135	34.2	0.247826
MG1655_recJ_b2892	2.57441	0.0340234	1398.4	1.02222	0.224936	3295.9	1.19287
MG1655_nrfF_b4075	2.02538	0.0341542	1401.5	1.02225	0.243728	3378.5	1.18878
MG1655_ung_b2580	2.17216	0.0345353	1409.7	1.02226	0.278378	3507.5	1.18697
MG1655_hemN_b3867	2.25958	0.0339571	1396.5	1.02233	0.301072	3579.8	1.18733
MG1655_ilvI_b0077	2.29897	0.0339252	1395.5	1.02234	0.220151	3273.2	1.19678
MG1655_ibpA_b3687	0.237319	0.839274	4067.3	1.02245	3.96830911956267e-05	8.3	0.105063
MG1655_cadC_b4133	2.25937	0.0340037	1397.7	1.02246	0.175898	3038.4	1.18873
MG1655_ymgE_b1195	0.239093	0.838616	4067.2	1.02268	7.20697087472619e-05	14.3	0.143
MG1655_tdh_b3616	2.6619	0.0344345	1407.4	1.02282	0.257107	3429.9	1.1897
MG1655_fliY_b1920	2.13327	0.0345127	1409.5	1.02286	0.27766	3504.7	1.18683
MG1655_ffs_b0455	0.238859	0.836979	4067.2	1.02294	4.47967723351215e-05	9.6	0.117073
MG1655_yhiO_b3494	0.255165	0.835781	4067.2	1.02319	0.0001707	33.1	0.241606
MG1655_yehI_b2118	2.42132	0.0344837	1409	1.02324	0.108966	2509.3	1.16225
MG1655_b0655	2.2917	0.0342843	1403.9	1.02325	0.303144	3587.5	1.18791
MG1655_ycbC_b0920	3.0521	0.034412	1407	1.02327	0.151214	2872.2	1.18052
MG1655_ycaD_b0898	0.26067	0.832504	4066.7	1.02333	0.000163933	31.7	0.241985
MG1655_yraH_b3142	2.14501	0.0343818	1406.1	1.02336	0.237926	3354.8	1.19007
MG1655_b3000	0.262687	0.831358	4066.6	1.02356	0.00019876	37.5	0.256849
MG1655_cpxR_b3912	2.17116	0.0347326	1413.8	1.02375	0.290856	3547.7	1.18732
MG1655_b3337	0.26107	0.830095	4066.6	1.02382	0.00016355	31.5	0.242308
MG1655_folX_b2303	2.2128	0.0343725	1405.9	1.02396	0.292453	3552.5	1.18654
MG1655_yraR_b3152	0.262838	0.826601	4066.4	1.02402	0.000207054	38.1	0.257432
MG1655_kch_b1250	2.76932	0.034712	1413.2	1.02406	0.193694	3139.9	1.19615
MG1655_mrdB_b0634	2.36419	0.0351068	1422.5	1.02412	0.111873	2538.6	1.16503
MG1655_yhcN_b3238	0.269608	0.823963	4066.1	1.02421	0.000244394	43.8	0.268712
MG1655_b1354	2.00395	0.0358347	1438.2	1.02436	0.202872	3190.3	1.20117
MG1655_yafN_b0232	0.255934	0.823558	4066.1	1.02446	8.76668663676131e-05	17.7	0.163889
MG1655_idnD_b4267	2.21327	0.0350906	1422.1	1.02457	0.228877	3312	1.19008
MG1655_parC_b3019	2.20321	0.03636	1450.9	1.02465	0.236266	3347.4	1.1904
MG1655_b2999	0.27113	0.823363	4066	1.0247	0.00023362	42.1	0.268153
MG1655_csgD_b1040	3.54337	0.0349562	1419.3	1.02477	0.148765	2852.5	1.18067
MG1655_yjiS_b4341	0.250814	0.823295	4066	1.02496	5.18032096610899e-05	11.1	0.123333
MG1655_yfjB_b2615	2.04214	0.0363444	1450.4	1.02502	0.290139	3545.4	1.18774
MG1655_yccA_b0970	2.4404	0.0358299	1438.1	1.02502	0.261979	3447.6	1.18883
MG1655_flhE_b1878	0.260357	0.819365	4065.8	1.02516	9.92989483713846e-05	19.4	0.174775
MG1655_hokE_b4415	3.15622	0.0363032	1449.7	1.02525	0.00129144	155.9	0.490252
MG1655_mdaB_b3028	2.92656	0.0348475	1416.9	1.02525	0.229382	3313.5	1.18977
MG1655_yhdJ_b3262	2.37634	0.036442	1452.8	1.02526	0.0102588	674	0.812048
MG1655_rdlD_b4454	2.29233	0.0349331	1419	1.02529	0.0980288	2393.9	1.1405
MG1655_ygcB_b2761	2.05775	0.0350901	1422.1	1.02531	0.222319	3283.2	1.19346
MG1655_entD_b0583	1.96566	0.0364797	1453.9	1.02532	0.221404	3278.3	1.19298
MG1655_yahN_b0328	0.268973	0.817051	4065.6	1.02537	0.000163333	31.2	0.24186
MG1655_yggT_b2952	3.3675	0.0355708	1432.5	1.02541	0.173544	3024.3	1.18973
MG1655_rplX_b3309	3.0557	0.0366504	1457.2	1.02548	0.16613	2976.3	1.18578
MG1655_b0834	2.0743	0.0362958	1449.2	1.02562	0.293852	3556.5	1.18669
MG1655_yeeY_b2015	0.277489	0.816987	4065.6	1.02563	0.000242557	43.4	0.27125
MG1655_ygfZ_b2898	2.03948	0.0355316	1431.8	1.02564	0.283113	3522.7	1.18649
MG1655_rplL_b3986	2.68084	0.0358238	1438.1	1.02575	0.223772	3291	1.19369
MG1655_ybcK_b0544	2.27609	0.0357848	1437.1	1.02577	0.126809	2678.1	1.17152
MG1655_yfiD_b2579	2.07382	0.0357344	1436.1	1.02579	0.29729	3566.9	1.18699
MG1655_b1369	0.278951	0.813706	4065.3	1.02581	0.000222526	40.7	0.267763
MG1655_b3247	2.41412	0.035076	1421.9	1.0259	0.287046	3536.6	1.18718
MG1655_yjjP_b4364	3.14525	0.0366231	1456.8	1.02592	0.178511	3056	1.19189
MG1655_yibJ_b3595	2.40694	0.0349277	1418.9	1.02596	0.0693004	2027	1.11312
MG1655_hnr_b1235	0.278999	0.811728	4065.1	1.02602	0.000286621	49.9	0.291813
MG1655_yciO_b1267	2.59257	0.0367541	1459.1	1.02609	0.251678	3409.5	1.19047
MG1655_yehU_b2126	2.17228	0.0357152	1435.6	1.02616	0.295086	3560.7	1.1873
MG1655_b0825	2.13512	0.0362756	1449	1.0262	0.0393518	1517	1.03479
MG1655_pphA_b1838	0.286447	0.807579	4064.8	1.02621	0.000318568	54.2	0.304494
MG1655_malY_b1622	2.10638	0.0355094	1431.6	1.02624	0.148135	2848.1	1.18031
MG1655_yaaA_b0006	2.0629	0.0361383	1446	1.02626	0.139787	2790.1	1.18175
MG1655_hslU_b3931	2.54489	0.0365852	1456.3	1.02629	0.261956	3447.6	1.18924
MG1655_yhfG_b3362	0.282463	0.806109	4064.7	1.02644	0.000295121	50.8	0.293642
MG1655_b4223	2.66634	0.0360413	1443.3	1.02653	0.152201	2880.7	1.18158
MG1655_b1839	2.18418	0.0353973	1430	1.02656	0.302177	3583.6	1.18741
MG1655_purD_b4005	2.39341	0.0361241	1445.4	1.02656	0.253242	3413.9	1.1891
MG1655_yraN_b3148	2.14003	0.03625	1448.5	1.02658	0.253178	3413.9	1.18951
MG1655_yjgR_b4263	0.274909	0.805759	4064.6	1.02667	0.000212098	39	0.26
MG1655_b1757	1.99673	0.0356961	1435.4	1.02675	0.244142	3380.5	1.18864
MG1655_yaiT_b0371	2.42815	0.0355017	1431.3	1.02676	0.0772964	2139.8	1.11973
MG1655_ybjM_b0848	0.262252	0.805395	4064.6	1.02693	1.83651103366888e-05	4.4	0.08
MG1655_ybaM_b0466	2.89727	0.0353722	1429.5	1.02694	0.19381	3140.2	1.19581
MG1655_tyrB_b4054	2.34467	0.0353006	1427.5	1.02698	0.0876413	2271	1.12817
MG1655_b1953	0.268878	0.805173	4064.6	1.02719	0.000162098	31.1	0.244882
MG1655_ybjF_b0859	2.20618	0.0361151	1445.3	1.02722	0.149427	2857	1.1796
MG1655_phoR_b0400	2.20127	0.0360374	1443.3	1.02726	0.297377	3567.6	1.18683
MG1655_tpr_b1229	3.26841	0.0368586	1461.8	1.02727	0.000164711	31.8	0.239098
MG1655_rcsB_b2217	2.24884	0.0362499	1448.5	1.0273	0.282568	3521.4	1.18726
MG1655_chpB_b4225	0.284429	0.803218	4064.6	1.02745	0.000224689	40.8	0.266667
MG1655_b2603	2.41894	0.035355	1429.2	1.02746	0.281386	3516.9	1.18774
MG1655_crcB_b0624	0.271894	0.801173	4064.6	1.02771	0.000159371	30.1	0.2408
MG1655_b1168	0.246005	0.797477	4064.3	1.0279	7.48155460831058e-06	2.1	0.0538462
MG1655_fumC_b1611	0.291192	0.795877	4064.2	1.02813	0.000353346	58.7	0.312234
MG1655_b0964	0.285448	0.794787	4064.1	1.02837	0.000177837	34.6	0.247143
MG1655_b3022	0.286344	0.794099	4063.9	1.02858	0.000166843	32.2	0.238519
MG1655_rpmJ_b3299	2.80858	0.0369765	1465	1.02879	0.208948	3219.1	1.19847
MG1655_ybcL_b0545	0.297243	0.793597	4063.9	1.02884	0.000402268	64.5	0.327411
MG1655_yacL_b0119	0.299144	0.793225	4063.9	1.0291	0.00039215	63.2	0.325773
MG1655_rpoD_b3067	0.293738	0.791572	4063.9	1.02936	0.000312494	53.4	0.303409
MG1655_yjfF_b4231	0.238921	0.790553	4063.9	1.02962	2.14514741013543e-05	4.7	0.0783333
MG1655_yefM_b2017	0.287683	0.789328	4063.8	1.02985	0.000209349	38.5	0.258389
MG1655_fliC_b1923	0.298978	0.788594	4063.8	1.03011	0.000347806	57.9	0.31129
MG1655_ymfM_b1148	2.02669	0.0371493	1468.2	1.03032	0.0635697	1940	1.09419
MG1655_ycgB_b1188	0.305686	0.784907	4063.6	1.03032	0.000406845	65.5	0.329146
MG1655_b1741	0.261297	0.784522	4063.4	1.03054	7.05687997250277e-05	14.1	0.142424
MG1655_hypC_b2728	1.96031	0.037183	1469.7	1.03065	0.265592	3461.3	1.18782
MG1655_hemH_b0475	0.270781	0.782411	4063.3	1.03077	1.39544936072534e-05	3.6	0.075
MG1655_b3419	3.17041	0.0372322	1471.2	1.03097	0.00278476	273.2	0.596507
MG1655_ycdZ_b1036	0.295044	0.78095	4063.1	1.03098	0.000321691	54.5	0.304469
MG1655_yaiA_b0389	0.310822	0.779469	4062.9	1.03119	0.000467153	71	0.333333
MG1655_yjiD_b4326	2.33999	0.0373206	1472.8	1.03137	0.216922	3260.5	1.19915
MG1655_ygjR_b3087	0.296351	0.777921	4062.9	1.03145	0.000240822	42.9	0.269811
MG1655_b1044	2.1864	0.0373964	1475	1.03147	0.199925	3173.9	1.19815
MG1655_fdoH_b3893	0.282047	0.777514	4062.9	1.03172	0.000167898	32.2	0.236765
MG1655_ptr_b2821	2.18996	0.0373807	1474.5	1.03184	0.250886	3405.9	1.18963
MG1655_yqeA_b2874	0.308294	0.777173	4062.9	1.03198	0.000346676	57.9	0.312973
MG1655_b2162	0.314121	0.776242	4062.8	1.03222	0.000465438	71	0.334906
MG1655_ykgL_b0295	0.291845	0.774509	4062.4	1.03238	0.000232	42	0.269231
MG1655_hisL_b2018	0.247406	0.77377	4062.4	1.03264	2.98579885537851e-05	6.7	0.0957143
MG1655_b1591	2.33329	0.037551	1477.9	1.03277	0.12768	2686.8	1.17072
MG1655_yhjD_b3522	0.309604	0.773735	4062.4	1.0329	0.000400414	64.4	0.328571
MG1655_b1810	0.314638	0.773419	4062.3	1.03314	0.000495971	74.8	0.349533
MG1655_b1559	0.29207	0.773115	4062.3	1.0334	0.000201645	37.6	0.255782
MG1655_ybeH_b0625	0.316758	0.772997	4062.3	1.03366	0.000519662	78	0.349776
MG1655_rybA_b4416	0.30033	0.772468	4062.3	1.03393	0.000242774	43.4	0.269565
MG1655_udhA_b3962	2.30147	0.0377425	1480.9	1.03415	0.28219	3519.6	1.18785
MG1655_mdlA_b0448	0.318866	0.772123	4062.2	1.03416	0.000537497	80.9	0.353275
MG1655_fic_b3361	0.312934	0.770621	4061.8	1.03433	0.000417588	66.8	0.329064
MG1655_b0873	0.301442	0.770221	4061.8	1.03459	0.000130294	25.8	0.220513
MG1655_ybaJ_b0461	0.318329	0.768382	4061.7	1.03483	0.000525851	79.4	0.352889
MG1655_yeeS_b2002	0.319805	0.768021	4061.7	1.03509	0.000574014	84	0.362069
MG1655_arcC_b0521	0.31406	0.767522	4061.6	1.03533	0.000295565	50.8	0.291954
MG1655_b3776	0.317976	0.76581	4061.5	1.03557	0.000452487	69.9	0.33445
MG1655_yjiM_b4335	0.266499	0.764187	4061.4	1.03581	6.05961425525685e-05	12.5	0.128866
MG1655_ldcC_b0186	2.10076	0.0379207	1484.5	1.03594	0.292822	3553.2	1.18598
MG1655_cspE_b0623	0.293279	0.763602	4061.4	1.03607	0.000198433	37.5	0.258621
MG1655_yadH_b0128	2.37454	0.0382254	1491	1.03614	0.272296	3485.9	1.1873
MG1655_yhaV_b3130	0.325668	0.760892	4061	1.03623	0.000625085	88.4	0.369874
MG1655_ybiJ_b0802	0.317295	0.760357	4060.9	1.03647	0.000291639	50.6	0.294186
MG1655_tgt_b0406	2.20032	0.0382034	1490.7	1.03665	0.259889	3439.6	1.18976
MG1655_relE_b1563	0.328174	0.755608	4059.8	1.03672	0.000603939	86	0.365957
MG1655_smf_2_b3285	0.327636	0.760308	4060.9	1.03674	0.000653007	91.5	0.376543
MG1655_ycfQ_b1111	0.332888	0.754622	4059.6	1.03693	0.000658054	92.1	0.377459
MG1655_ytfK_b4217	0.313061	0.752595	4058.8	1.037	0.000403146	64.6	0.326263
MG1655_yfeN_b2408	0.32975	0.752345	4058.8	1.03726	0.000600974	85.5	0.365385
MG1655_rstB_b1609	2.00998	0.0381786	1489.6	1.03733	0.276915	3502.9	1.18742
MG1655_ygdH_b2795	2.0153	0.0383073	1493.8	1.03736	0.273283	3489.9	1.18664
MG1655_cysZ_b2413	3.85209	0.0382028	1490.7	1.03737	0.102998	2447.9	1.15141
MG1655_ybiY_b0824	1.99624	0.0381424	1488.7	1.03742	0.277209	3503.9	1.18736
MG1655_hokB_b4428	0.324756	0.751732	4058.7	1.0375	0.000500304	75.2	0.349767
MG1655_yraL_b3146	2.17192	0.0380901	1488	1.03766	0.247049	3392.7	1.18959
MG1655_shiA_b1981	2.04313	0.03835	1495.3	1.03768	0.205246	3203.1	1.19921
MG1655_b1173	0.3286	0.750722	4058.6	1.03774	0.000383063	62.3	0.324479
MG1655_b2080	0.329737	0.746921	4057.6	1.03775	0.000424424	67.5	0.329268
MG1655_yhdN_b3293	0.346262	0.741656	4056.3	1.03795	0.000816076	108.7	0.416475
MG1655_prpC_b0333	0.327537	0.746358	4057.4	1.03796	0.000512949	77.1	0.352055
MG1655_b1436	0.319576	0.74154	4056.3	1.03821	0.000414497	66.6	0.329703
MG1655_b2226	0.302301	0.739692	4055.9	1.03838	0.000175827	34.4	0.247482
MG1655_b0762	0.342805	0.738921	4055.8	1.03862	0.000652348	91.3	0.377273
MG1655_ydeZ_b1515	0.336551	0.735049	4054.9	1.03865	0.000622642	88.1	0.37173
MG1655_ydcH_b1426	0.279498	0.734692	4054.9	1.03892	4.72153139057256e-05	10.2	0.12
MG1655_b2377	0.344603	0.733466	4054.6	1.03911	0.000531613	80	0.352423
MG1655_b1748	0.308546	0.732202	4054.3	1.0393	0.000163204	31.2	0.24375
MG1655_cspD_b0880	0.349144	0.728789	4053.8	1.03944	0.000825589	109.6	0.418321
MG1655_ada_b2213	0.305439	0.726618	4053.4	1.0396	0.000144311	27.6	0.22623
MG1655_ecnB_b4411	0.361603	0.724397	4053.1	1.03979	0.00106125	132.5	0.464912
MG1655_aqpZ_b0875	0.307432	0.72382	4052.8	1.03998	0.000136675	26.7	0.220661
MG1655_b1682	0.340553	0.723175	4052.7	1.04022	0.000254386	45.9	0.279878
MG1655_hyaC_b0974	0.351938	0.723057	4052.7	1.04049	0.000664837	92.6	0.376423
MG1655_fliK_b1943	0.357149	0.722112	4052.6	1.04073	0.00063218	88.9	0.36888
MG1655_sapA_b1294	0.359186	0.721589	4052.6	1.041	0.00094919	121.7	0.436201
MG1655_yphG_b2549	0.338573	0.721018	4052.6	1.04126	0.000413976	66.5	0.330846
MG1655_lyxK_b3580	0.324522	0.720052	4052.2	1.04143	8.90052844486617e-05	18	0.165138
MG1655_ydeY_b1514	0.366986	0.718716	4051.6	1.04154	0.00109037	135.9	0.470242
MG1655_chpS_b4224	0.341353	0.717448	4051.4	1.04176	0.000230009	41.7	0.269032
MG1655_kdpA_b0698	0.367496	0.71657	4051.3	1.042	0.00109323	136.1	0.467698
MG1655_b1471	0.362452	0.715273	4050.9	1.04217	0.000672694	93.6	0.377419
MG1655_yiaG_b3555	0.33107	0.711436	4050.3	1.04228	0.000323171	55	0.305556
MG1655_b1683	0.348027	0.709518	4050	1.04247	0.000236959	42.7	0.270253
MG1655_yhdY_b3270	0.36953	0.708763	4049.7	1.04266	0.00114974	142	0.470199
MG1655_lpxC_b0096	0.367533	0.707677	4049.5	1.04288	0.00109059	135.9	0.468621
MG1655_lepA_b2569	2.09763	0.039397	1517.4	1.04289	0.223038	3286.9	1.19393
MG1655_rpoE_b2573	0.377028	0.704422	4048.7	1.04294	0.00132449	158.7	0.492857
MG1655_yheT_b3353	2.34101	0.0392261	1513.5	1.04307	0.133651	2738	1.17763
MG1655_nadR_b4390	0.367813	0.69888	4046.3	1.04313	0.00085137	113.2	0.42717
MG1655_ascF_b2715	0.366146	0.703788	4048.4	1.04313	0.00102645	128.9	0.457092
MG1655_yagS_b0285	0.353995	0.703101	4048.2	1.04335	0.000514669	77.2	0.349321
MG1655_b2389	0.366694	0.697863	4046.2	1.04337	0.000939034	120.6	0.436957
MG1655_yafK_b0224	1.92034	0.0392957	1515.2	1.04353	0.215521	3254.2	1.19993
MG1655_acpP_b1094	2.13133	0.0397937	1524.6	1.04353	0.280955	3515.7	1.18814
MG1655_gatA_b2094	2.32396	0.0392151	1513.2	1.04359	0.270333	3479.4	1.18751
MG1655_msrA_b4219	2.23597	0.0393793	1517.4	1.0436	0.242607	3374.7	1.18869
MG1655_ykgE_b0306	0.382929	0.697857	4046.2	1.04364	0.0010847	134.6	0.46899
MG1655_phoU_b3724	2.24004	0.0393489	1516.8	1.04391	0.273135	3489.1	1.18677
MG1655_yihV_b3883	0.364413	0.697751	4046.2	1.04391	0.000861181	114.1	0.427341
MG1655_yjhB_b4279	2.32559	0.0397766	1524.2	1.04397	0.0423214	1577.3	1.04595
MG1655_b1681	0.36524	0.694712	4045.5	1.044	0.000336116	56.4	0.30989
MG1655_ybeM_b0626	0.385229	0.694087	4045.5	1.04427	0.0013578	161.1	0.492661
MG1655_ndk_b2518	1.99976	0.0392135	1513.2	1.04431	0.281764	3517.6	1.18758
MG1655_ycgX_b1161	2.6194	0.0397352	1523.8	1.04441	0.0302445	1304.7	0.989158
MG1655_yfjO_b2631	0.373732	0.693484	4045.3	1.04449	0.000508936	76.6	0.352995
MG1655_b0029	2.68248	0.0391786	1512.7	1.04468	0.199076	3169.1	1.19769
MG1655_yeiQ_b2172	0.326519	0.69303	4045.3	1.04476	0.000157915	30	0.241935
MG1655_b1973	2.078	0.0398886	1527.6	1.04487	0.26383	3454.6	1.18919
MG1655_pabA_b3360	0.389863	0.691981	4044.9	1.04492	0.00154367	177.9	0.515652
MG1655_ubiE_b3833	2.55195	0.0396834	1522.5	1.04496	0.216276	3257.5	1.20026
MG1655_ycaQ_b0916	2.18299	0.0391542	1512.2	1.04506	0.255139	3421.4	1.19047
MG1655_ydfO_b1549	2.30908	0.0397306	1523.7	1.04506	0.0383689	1495.5	1.03067
MG1655_yafD_b0209	0.388939	0.691295	4044.9	1.04519	0.00131568	157.8	0.493125
MG1655_metN_b0199	2.33648	0.0400032	1530.2	1.04522	0.211026	3229.9	1.19715
MG1655_pflA_b0902	0.367592	0.688762	4044	1.04523	0.000795292	106.7	0.411969
MG1655_trpB_b1261	3.01721	0.0391316	1511.7	1.04544	0.127125	2680.6	1.17108
MG1655_moaA_b0781	0.381495	0.688692	4044	1.0455	0.00126963	154.3	0.489841
MG1655_fucR_b2805	2.31077	0.039673	1522.3	1.04554	0.230912	3320.1	1.18915
MG1655_b2386	0.385109	0.687357	4043.5	1.04564	0.00146989	171.9	0.511607
MG1655_parE_b3030	1.9469	0.0399901	1529.9	1.04573	0.219235	3270.2	1.197
MG1655_b1169	3.0347	0.0400757	1532	1.04573	0.00580614	459	0.705069
MG1655_sgcC_b4304	0.389765	0.68642	4043.1	1.04581	0.00151267	174.8	0.51261
MG1655_inaA_b2237	0.391505	0.685148	4042.4	1.0459	0.00148427	173	0.511834
MG1655_rseA_b2572	0.396895	0.684378	4042.3	1.04614	0.00157026	180.6	0.513068
MG1655_b3015	2.32375	0.0391273	1511.7	1.04616	0.0579603	1852.8	1.08605
MG1655_yhaN_b3109	0.371516	0.682519	4041.6	1.04623	0.000750483	101.6	0.401581
MG1655_ycaP_b0906	0.387597	0.682002	4041.3	1.04643	0.00148592	173.1	0.510619
MG1655_tsr_b4355	0.397628	0.681872	4041.3	1.0467	0.0011929	146	0.480263
MG1655_b1788	2.20997	0.0390372	1510.5	1.04678	0.276222	3500.5	1.18701
MG1655_dsbG_b0604	2.30376	0.0391038	1511.6	1.04681	0.16339	2957.4	1.18249
MG1655_moaD_b0784	0.385609	0.681064	4041.3	1.04697	0.00118669	145.7	0.480858
MG1655_ugpE_b3451	2.16367	0.0390122	1509.8	1.04702	0.28269	3521.6	1.18692
MG1655_agaA_b3135	0.379816	0.678821	4040.5	1.04703	0.00110643	137.4	0.465763
MG1655_b1690	0.40468	0.678503	4040.5	1.0473	0.00151999	176.1	0.511919
MG1655_rpsK_b3297	2.77251	0.0402823	1535.7	1.04754	0.185892	3096.8	1.19429
MG1655_rmf_b0953	0.397168	0.678465	4040.4	1.04755	0.00171228	194.3	0.539722
MG1655_pspE_b1308	0.386084	0.676843	4040	1.04772	0.00129092	155.9	0.491798
MG1655_codA_b0337	1.96547	0.040671	1543.5	1.04786	0.22422	3292.9	1.19351
MG1655_b2354	2.09401	0.0407801	1545.7	1.04793	0.0231309	1116.2	0.95729
MG1655_hypE_b2730	0.356126	0.676561	4039.9	1.04796	0.000310788	53	0.302857
MG1655_ybdU_b0614	0.38026	0.675182	4039.2	1.04805	0.00112023	138.7	0.468581
MG1655_ycdU_b1029	0.315121	0.671969	4038.3	1.04809	2.56069704119496e-07	0.2	0.0117647
MG1655_ytfT_b4230	0.388018	0.668782	4036.9	1.04827	0.00122525	149.4	0.485065
MG1655_ygfJ_b2877	0.371732	0.671962	4038.3	1.04836	0.00072633	99.1	0.3964
MG1655_yeaS_b1798	1.99379	0.0406563	1543.2	1.04837	0.281084	3515.9	1.1878
MG1655_yaeF_b0193	0.404178	0.667934	4036.6	1.04847	0.00142939	168.6	0.509366
MG1655_apaG_b0050	2.39057	0.0409372	1548.7	1.04854	0.24145	3370.1	1.18959
MG1655_ydeJ_b1537	2.79183	0.0404829	1539.3	1.04857	0.196651	3155	1.19689
MG1655_gapA_b1779	2.10613	0.0416829	1564.5	1.04859	0.274342	3495.5	1.18733
MG1655_dbpA_b1343	2.18786	0.0416407	1563.5	1.04863	0.190135	3120.2	1.19685
MG1655_hyfD_b2484	2.07173	0.0407729	1545.7	1.04864	0.159354	2932	1.18513
MG1655_ymfJ_b1144	0.411602	0.666982	4036.3	1.04866	0.00199668	216.8	0.563117
MG1655_b0538	2.62945	0.0406267	1542.6	1.04867	0.22118	3277.5	1.19442
MG1655_yeaL_b1789	1.8973	0.0412511	1555.2	1.04869	0.245642	3386.8	1.18919
MG1655_yhbT_b3157	1.96538	0.0409106	1548	1.04878	0.263185	3452.8	1.1898
MG1655_ycbF_b0944	0.415749	0.665768	4035.9	1.04883	0.00180522	201.2	0.545257
MG1655_yifK_b3795	2.10175	0.0404476	1538.7	1.04888	0.27796	3505.9	1.18683
MG1655_b2495	1.88674	0.0416252	1563	1.04899	0.246421	3390.7	1.18972
MG1655_exuR_b3094	0.410863	0.664748	4035.6	1.04903	0.00180422	201	0.546196
MG1655_rpoS_b2741	3.18312	0.0415871	1562	1.04903	0.14442	2824	1.18456
MG1655_yrbH_b3197	2.13773	0.0412228	1554.7	1.04906	0.222221	3282.4	1.19403
MG1655_yheS_b3352	1.9876	0.0410993	1551.7	1.04915	0.244371	3381.2	1.18847
MG1655_yciC_b1255	0.40455	0.663551	4035.2	1.04919	0.00144096	170	0.510511
MG1655_yjcO_b4078	2.53035	0.0410382	1550.8	1.04926	0.128827	2696.8	1.17252
MG1655_yijO_b3954	1.89527	0.0406238	1542.5	1.04932	0.246075	3388.7	1.18943
MG1655_holA_b0640	1.99767	0.041199	1554.1	1.04936	0.270278	3479.2	1.18825
MG1655_marR_b1530	0.406475	0.663059	4035.1	1.04944	0.0018709	207.7	0.556836
MG1655_smp_b4387	1.95084	0.0411474	1553.2	1.04946	0.214024	3246.7	1.20026
MG1655_yhiR_b3499	2.68056	0.0415698	1561.8	1.0496	0.0390835	1511	1.03422
MG1655_ybdK_b0581	0.395458	0.661805	4035.1	1.04971	0.00123762	150.2	0.48141
MG1655_ygdE_b2806	2.31538	0.0406119	1542.1	1.04976	0.254758	3419.8	1.19032
MG1655_yafE_b0210	0.411039	0.66081	4034.9	1.04993	0.00202361	218.8	0.562468
MG1655_atoC_b2220	2.47955	0.0418704	1568.7	1.05	0.2395	3361.4	1.18903
MG1655_yjhE_b4282	2.24669	0.0413752	1558.3	1.05007	0.0562414	1826.5	1.08591
MG1655_yabK_b0067	0.391975	0.659901	4034.4	1.05008	0.000890089	115.8	0.428889
MG1655_trpR_b4393	2.11782	0.0418302	1567.8	1.0501	0.270337	3479.4	1.1871
MG1655_b2195	2.04959	0.0415698	1561.8	1.0503	0.265497	3460.8	1.18805
MG1655_dnaJ_b0015	0.407948	0.659377	4034.3	1.05033	0.00138182	163.7	0.497568
MG1655_soxR_b4063	0.384818	0.65758	4033.8	1.05047	0.000658374	92.1	0.375918
MG1655_ybaE_b0445	0.385637	0.657479	4033.6	1.05069	0.000784407	105.6	0.410895
MG1655_yrfA_b3392	2.05175	0.0419782	1570.9	1.05077	0.161807	2947.7	1.18334
MG1655_zipA_b2412	2.49328	0.0420441	1572.1	1.05087	0.226087	3301.2	1.19263
MG1655_b2510	3.58597	0.0415562	1561.6	1.05087	0.121594	2631.3	1.16843
MG1655_crl_b0240	1.9934	0.0420897	1573.2	1.0509	0.264034	3455.6	1.18872
MG1655_xylB_b3564	0.4185	0.657067	4033.4	1.05091	0.00224097	233.7	0.567233
MG1655_ydgB_b1606	2.00404	0.0415006	1560.7	1.05098	0.27299	3488.9	1.1871
MG1655_b1199	2.23801	0.0421897	1574.5	1.05107	0.260793	3443.3	1.18857
MG1655_sdaA_b1814	0.412445	0.656531	4033.2	1.05113	0.00184811	205.2	0.5531
MG1655_ybeD_b0631	0.413902	0.65632	4033.1	1.05138	0.00215734	227.1	0.566334
MG1655_yfgA_b2516	0.411951	0.656196	4033.1	1.05166	0.00198849	216.1	0.56276
MG1655_yiaN_b3578	0.399915	0.656086	4033.1	1.05193	0.00128411	155.4	0.491772
MG1655_frwC_b3949	0.413792	0.654307	4032.3	1.052	0.00160804	184.6	0.52
MG1655_phnB_b4107	0.374854	0.653603	4032.1	1.05222	0.000393793	63.8	0.327179
MG1655_oxyS_b4458	0.331689	0.653373	4031.9	1.05244	9.93901687537025e-07	0.8	0.0347826
MG1655_osmB_b1283	0.403414	0.653214	4031.9	1.05272	0.00151628	175.2	0.510787
MG1655_b2258	1.96184	0.0423638	1578.2	1.05284	0.272251	3485.9	1.1877
MG1655_b1964	0.368551	0.652569	4031.4	1.05286	0.000114767	22.5	0.199115
MG1655_ydeV_b1511	0.371408	0.651591	4031.3	1.05311	0.000313892	53.6	0.302825
MG1655_b1516	0.364431	0.650089	4030.6	1.0532	0.000159982	30.2	0.239683
MG1655_b1728	0.39131	0.649114	4029.8	1.05327	0.000934295	120.2	0.438686
MG1655_prpE_b0335	0.420467	0.648785	4029.8	1.05354	0.00150288	174.4	0.512941
MG1655_hemA_b1210	2.08794	0.0424478	1580.4	1.0536	0.265293	3460.2	1.18826
MG1655_yhdX_b3269	0.416268	0.646442	4029.2	1.05366	0.000909031	117.3	0.42967
MG1655_ycdP_b1021	2.04913	0.0425895	1582.8	1.05379	0.161803	2947.6	1.18378
MG1655_ydbD_b1407	0.407552	0.645783	4028.8	1.05383	0.000727716	99.2	0.395219
MG1655_moaE_b0785	0.410743	0.64561	4028.8	1.05411	0.00155858	179.6	0.514613
MG1655_b2321	2.5522	0.0428534	1587.8	1.05432	0.19616	3152.7	1.19783
MG1655_ygjN_b3083	0.404668	0.645362	4028.7	1.05436	0.00122654	149.5	0.483819
MG1655_spy_b1743	3.64754	0.0425649	1582.8	1.0545	0.111061	2530.1	1.16487
MG1655_ygbI_b2735	0.396395	0.644997	4028.2	1.0545	0.000891044	115.8	0.427306
MG1655_rimK_b0852	2.29315	0.0429504	1589.2	1.05455	0.210569	3227.3	1.19796
MG1655_nrfC_b4072	0.43123	0.643501	4027.6	1.05462	0.0023395	241.1	0.568632
MG1655_mazG_b2781	0.436418	0.642843	4027.4	1.05485	0.00228234	237	0.568345
MG1655_ybdF_b0579	2.06248	0.0428065	1586.5	1.05485	0.272463	3486.5	1.18669
MG1655_gcd_b0124	1.87698	0.042849	1587.6	1.05488	0.246989	3392.6	1.18997
MG1655_b0955	0.396463	0.642602	4027.4	1.05512	0.000803941	107.7	0.414231
MG1655_ygeW_b2870	2.17966	0.0433723	1597.7	1.05528	0.0784516	2155.5	1.11916
MG1655_focA_b0904	0.41095	0.6414	4027.1	1.05532	0.0015627	180	0.514286
MG1655_ebgR_b3075	2.21175	0.0433072	1596.8	1.05539	0.227548	3307.1	1.19132
MG1655_cynS_b0340	2.17563	0.0428022	1586.3	1.05542	0.0898032	2298.7	1.13404
MG1655_yjhH_b4298	1.84486	0.0432311	1594.9	1.05553	0.241428	3370.1	1.19001
MG1655_yjjI_b4380	0.406004	0.640981	4026.9	1.05554	0.000948322	121.6	0.43741
MG1655_sapD_b1291	0.423209	0.640194	4026.3	1.05566	0.00215302	227	0.5675
MG1655_hisS_b2514	2.089	0.0434456	1599.5	1.05578	0.242105	3372.5	1.18959
MG1655_iadA_b4328	2.07532	0.043288	1596.4	1.05582	0.249645	3401.5	1.18892
MG1655_yeaT_b1799	0.416386	0.637421	4024.9	1.05585	0.00166261	190	0.532213
MG1655_garD_b3128	0.422817	0.639642	4026.1	1.05589	0.00204995	220.1	0.560051
MG1655_lysP_b2156	0.399281	0.637326	4024.7	1.05607	0.000778197	105.2	0.412549
MG1655_flgA_b1072	2.31852	0.0432135	1594.7	1.05609	0.0492723	1701.6	1.05689
MG1655_ybeQ_b0644	2.06398	0.0430969	1592.7	1.05617	0.115771	2576.8	1.16756
MG1655_b1624	2.59029	0.0431862	1593.9	1.05626	0.167237	2983	1.18608
MG1655_chpR_b2783	0.432384	0.636886	4024.4	1.05627	0.00167328	190.6	0.532402
MG1655_nei_b0714	1.97578	0.0435436	1601.4	1.05633	0.214841	3250.6	1.19948
MG1655_ppdA_b2826	0.44073	0.635797	4024.1	1.05647	0.00258191	258.9	0.587075
MG1655_mreD_b3249	2.12428	0.0436999	1603.9	1.05659	0.250247	3403.8	1.18931
MG1655_cheR_b1884	0.387928	0.634589	4023.7	1.05664	0.000383345	62.3	0.322798
MG1655_b1567	0.401675	0.634281	4023.6	1.0569	0.000345877	57.7	0.313587
MG1655_ycfH_b1100	0.429478	0.633425	4023.1	1.05704	0.00228741	237.2	0.567464
MG1655_nagA_b0677	2.21203	0.0441747	1613.1	1.05708	0.154375	2897.8	1.18181
MG1655_b1141	0.445437	0.632912	4022.9	1.05727	0.00274905	270.4	0.596909
MG1655_yhfK_b3358	2.14393	0.0436966	1603.9	1.05728	0.230926	3320.1	1.18872
MG1655_endA_b2945	2.19945	0.0441413	1612.4	1.05731	0.0749557	2107.6	1.1175
MG1655_ddg_b2378	0.446095	0.631604	4022.5	1.05744	0.00230824	238.6	0.568095
MG1655_degQ_b3234	2.39418	0.0440917	1611.7	1.05755	0.179364	3060.9	1.19148
MG1655_dadX_b1190	2.2657	0.0447642	1626.6	1.05761	0.217575	3262.8	1.19824
MG1655_b1821	2.01078	0.0442838	1615	1.05763	0.145435	2830.5	1.18134
MG1655_ykgM_b0296	0.446716	0.631221	4022.4	1.05769	0.00285095	279	0.6
MG1655_mutM_b3635	1.89902	0.0439522	1609	1.05786	0.214586	3249.4	1.20081
MG1655_ubiD_b3843	2.07101	0.0443884	1616.5	1.05792	0.252302	3411.3	1.18944
MG1655_yhfZ_b3383	0.428806	0.630769	4022.3	1.05794	0.00215244	227	0.568922
MG1655_rplE_b3308	2.81524	0.0444495	1618.7	1.05797	0.149669	2858.7	1.17933
MG1655_frmB_b0355	1.90703	0.0438446	1607.1	1.058	0.248136	3397.7	1.1905
MG1655_cusS_b0570	2.07115	0.0440843	1611.4	1.05804	0.266516	3464.4	1.18725
MG1655_b3665	1.8707	0.0445224	1620.1	1.0582	0.122609	2639.8	1.1665
MG1655_hyaB_b0973	0.41009	0.630596	4022.3	1.05822	0.000946518	121.5	0.438628
MG1655_b1484	2.20982	0.0447623	1626.6	1.0583	0.231938	3325	1.18877
MG1655_b2496	2.40948	0.0440667	1610.9	1.05841	0.214783	3250.5	1.19989
MG1655_rpsH_b3306	2.95785	0.0439481	1608.9	1.05849	0.117901	2595.4	1.16542
MG1655_yfdN_b2357	0.422423	0.630564	4022.3	1.0585	0.00155306	179.2	0.516427
MG1655_ilvD_b3771	1.88981	0.044448	1618.7	1.05867	0.24949	3401.1	1.1892
MG1655_fecI_b4293	0.437159	0.62991	4022	1.0587	0.00221855	232	0.571429
MG1655_gpmA_b0755	1.98241	0.0449219	1629.6	1.05887	0.267953	3470.1	1.18798
MG1655_yacH_b0117	0.442822	0.629522	4021.9	1.05895	0.00199893	217	0.562176
MG1655_artQ_b0862	1.97245	0.0447591	1626.6	1.05898	0.161405	2944.5	1.18396
MG1655_b0612	0.438383	0.628321	4021.5	1.05913	0.00219132	229.5	0.569479
MG1655_yheM_b3344	2.01577	0.0446904	1625	1.05932	0.170544	3004	1.18876
MG1655_gadX_b3516	1.88803	0.0446268	1622.9	1.05933	0.201668	3183.3	1.20079
MG1655_ftsA_b0094	1.99279	0.0447455	1626.1	1.05935	0.259124	3437.2	1.18975
MG1655_yjhQ_b4307	0.417048	0.627845	4021.4	1.05938	0.001301	156.6	0.490909
MG1655_yacG_b0101	2.20847	0.0446541	1624.1	1.05943	0.17079	3005.8	1.18806
MG1655_xylA_b3565	0.438677	0.627516	4021.3	1.05963	0.00227425	236.3	0.569398
MG1655_yjgZ_b4277	0.425072	0.626231	4020.5	1.0597	0.00112307	139	0.468013
MG1655_yi5A_b3557	2.50799	0.0450776	1632	1.05974	0.197521	3161.4	1.19795
MG1655_b0261	0.452982	0.625432	4020.2	1.0599	0.00289779	282.5	0.602345
MG1655_cheW_b1887	0.427621	0.62471	4019.7	1.06005	0.00123132	149.7	0.482903
MG1655_b2658	2.14511	0.0452088	1633.7	1.06016	0.0391743	1512.6	1.03461
MG1655_bolA_b0435	0.445676	0.623121	4019.2	1.0602	0.00292222	283.5	0.600636
MG1655_b1904	0.440617	0.622725	4018.8	1.06037	0.00160212	183.9	0.519492
MG1655_nfrB_b0569	0.443399	0.621924	4018.5	1.06057	0.00223966	233.6	0.56837
MG1655_b1972	0.453883	0.621777	4018.5	1.06085	0.00309969	296.1	0.601829
MG1655_sgcX_b4305	0.408109	0.621763	4018.5	1.06113	0.00051315	77.1	0.350455
MG1655_b3292	0.449103	0.621132	4018.1	1.0613	0.00317173	300.7	0.60625
MG1655_b2225	0.441666	0.621038	4018.1	1.06159	0.002515	253.6	0.581651
MG1655_b1410	0.443626	0.620727	4018	1.06184	0.00285356	279.1	0.598927
MG1655_pabB_b1812	1.85017	0.0455175	1638.7	1.06202	0.236372	3347.6	1.19005
MG1655_nikC_b3478	0.429014	0.620208	4017.8	1.06207	0.00138924	164.5	0.498485
MG1655_hybG_b2990	1.90362	0.0454823	1637.8	1.06213	0.256994	3429.6	1.19001
MG1655_yjcR_b4082	0.433303	0.620137	4017.8	1.06235	0.00195593	214.2	0.563684
MG1655_hypF_b2712	0.449443	0.619636	4017.5	1.06255	0.00275949	271.3	0.594956
MG1655_b0024	0.434874	0.619245	4017.3	1.06278	0.00216248	227.3	0.565423
MG1655_yjbD_b4023	2.11341	0.0463094	1651.8	1.06293	0.233086	3331.2	1.18802
MG1655_b2340	0.444434	0.618468	4017	1.06298	0.00221872	232	0.570025
MG1655_xylF_b3566	2.2685	0.0462818	1651.2	1.06323	0.0455258	1639	1.05538
MG1655_yohK_b2142	0.442847	0.618435	4017	1.06326	0.00256529	258	0.587699
MG1655_ycjM_b1309	2.01757	0.0458595	1643.9	1.06332	0.248918	3399.8	1.19041
MG1655_yaiO_b0358	0.431345	0.617375	4016.6	1.06344	0.000969724	123.1	0.439643
MG1655_yadF_b0126	1.97112	0.0466157	1656	1.06358	0.26022	3441	1.18942
MG1655_b4179	2.03378	0.0462471	1650.7	1.0636	0.226135	3301.7	1.19238
MG1655_ydiA_b1703	2.01356	0.0458103	1643.3	1.06362	0.256629	3428.1	1.1899
MG1655_yaiV_b0375	0.418409	0.616903	4016.4	1.06367	0.000511594	77.1	0.35367
MG1655_hcaD_b2542	0.435076	0.616102	4016.1	1.06387	0.0016302	186.6	0.524157
MG1655_yfjT_b2637	0.405394	0.615983	4016	1.06412	0.000185156	35.6	0.250704
MG1655_rarD_b3819	1.83319	0.0466084	1655.8	1.06414	0.190463	3121.9	1.19705
MG1655_yfjW_b2642	2.0763	0.0460374	1647.3	1.06415	0.071996	2064.5	1.11474
MG1655_yhjC_b3521	1.82914	0.0465605	1654.8	1.06418	0.218167	3265.2	1.1978
MG1655_gmd_b2053	1.81599	0.0460089	1646.3	1.06419	0.217749	3263.3	1.19798
MG1655_b3004	1.96786	0.0462272	1650.6	1.06422	0.170066	3000.9	1.188
MG1655_yejM_b2188	2.28491	0.0467669	1658.2	1.06431	0.227558	3307.1	1.19089
MG1655_mcrA_b1159	2.23532	0.0458098	1643.3	1.06431	0.0538121	1784.4	1.07754
MG1655_pqiB_b0951	0.416069	0.61593	4016	1.0644	0.000731863	99.9	0.396429
MG1655_fldB_b2895	1.95755	0.0461231	1648.8	1.06443	0.263639	3453.7	1.1897
MG1655_b1472	2.56259	0.0473211	1667	1.0645	0.00686981	514.9	0.740863
MG1655_fecR_b4292	1.81922	0.0461914	1650.2	1.06465	0.204429	3198.4	1.2006
MG1655_yhaH_b3103	0.45086	0.615816	4016	1.06469	0.00293851	285	0.602537
MG1655_sapB_b1293	0.443762	0.615084	4015.8	1.06492	0.00226209	235.4	0.568599
MG1655_yhjK_b3529	1.9881	0.0473023	1666.7	1.06498	0.222287	3282.8	1.19375
MG1655_ccmA_b2201	0.456301	0.612562	4014.4	1.06511	0.00319421	302.2	0.608048
MG1655_kduI_b2843	2.27633	0.0474708	1670.1	1.06511	0.0345595	1410.2	1.01307
MG1655_potE_b0692	0.449403	0.614283	4015.6	1.06515	0.00306895	293.4	0.602464
MG1655_sms_b4389	2.28942	0.0472349	1666	1.06522	0.157657	2919.1	1.18326
MG1655_rbsD_b3748	0.460173	0.612292	4014.2	1.06534	0.00325539	306.5	0.613
MG1655_fruR_b0080	1.91022	0.0474287	1669.5	1.06541	0.2557	3424.1	1.19016
MG1655_yajD_b0410	2.23083	0.0471877	1665.3	1.06545	0.231772	3324.3	1.18895
MG1655_b2379	2.05517	0.0471221	1664.3	1.06549	0.22119	3277.7	1.19406
MG1655_uvrB_b0779	0.442206	0.611658	4014.1	1.0656	0.00236826	243.7	0.569393
MG1655_apaH_b0049	1.87305	0.0475784	1672.2	1.06577	0.187283	3105.6	1.19492
MG1655_yagX_b0291	0.463731	0.606344	4011.6	1.06578	0.0025175	253.7	0.580549
MG1655_lexA_b4043	0.454261	0.611286	4014	1.06585	0.00295617	286.2	0.601261
MG1655_speD_b0120	2.36994	0.0470867	1663.9	1.06592	0.108758	2506.9	1.16329
MG1655_b1770	0.467394	0.609705	4013.2	1.06592	0.00331301	310.6	0.613834
MG1655_sgaE_b4198	0.442541	0.605862	4011.5	1.06604	0.00197441	215.5	0.564136
MG1655_fucP_b2801	0.465704	0.602185	4009.8	1.06615	0.00346692	320.2	0.619342
MG1655_cspB_b1557	2.01152	0.0470751	1663.3	1.06622	0.123451	2647.3	1.16724
MG1655_yiiR_b3921	0.458363	0.605289	4011.2	1.06624	0.00338445	314.8	0.616047
MG1655_gudP_b2789	0.464583	0.601728	4009.6	1.06638	0.00249962	252.6	0.582028
MG1655_ydeH_b1535	2.43291	0.0470232	1662.6	1.06645	0.171374	3010.5	1.18711
MG1655_ygaC_b2671	0.457066	0.60163	4009.5	1.06664	0.0017785	199.2	0.542779
MG1655_galS_b2151	0.427316	0.601369	4009.4	1.0669	0.000516694	77.7	0.35
MG1655_yicO_b3664	0.469835	0.601363	4009.4	1.06718	0.00289237	281.9	0.60235
MG1655_gcl_b0507	0.447032	0.601107	4009	1.06736	0.00124266	150.9	0.482109
MG1655_b2385	0.455894	0.600306	4008.9	1.06762	0.00174559	196.7	0.540385
MG1655_yi91a_b0255	0.471244	0.599966	4008.8	1.06787	0.00382301	342.3	0.636245
MG1655_b1362	0.434278	0.598185	4008.2	1.068	0.000788201	106.2	0.411628
MG1655_pitB_b2987	0.456676	0.5977	4007.7	1.06815	0.00290777	283	0.602128
MG1655_osmY_b4376	1.88736	0.0479185	1678.3	1.0683	0.252008	3410.4	1.18995
MG1655_yafQ_b0225	0.47376	0.597603	4007.6	1.06841	0.00300359	290.1	0.601867
MG1655_ybdH_b0599	0.472122	0.597547	4007.6	1.06869	0.00298098	288.3	0.599376
MG1655_dicB_b1575	1.81771	0.0478986	1678	1.06879	0.193947	3140.9	1.19562
MG1655_uidR_b1618	0.473115	0.596929	4007.2	1.06887	0.00363293	329.4	0.627429
MG1655_b2710	0.417339	0.596729	4007.2	1.06916	0.000457467	70.4	0.335238
MG1655_ppdD_b0108	0.47366	0.596437	4007	1.06939	0.00355859	325.2	0.624184
MG1655_dicF_b1574	0.461998	0.595983	4006.9	1.06965	0.00244532	249.4	0.58
MG1655_amtB_b0451	2.1077	0.0480522	1681.5	1.06966	0.0513069	1739.5	1.06391
MG1655_ygdL_b2812	2.70032	0.0484807	1688.3	1.0699	0.149168	2855.5	1.17947
MG1655_b4002	0.392189	0.595951	4006.9	1.06993	8.21784400314908e-05	16.7	0.159048
MG1655_deaD_b3162	3.42092	0.0484133	1687.3	1.06994	0.0488133	1693.9	1.05671
MG1655_priA_b3935	1.81792	0.0483754	1686.5	1.07011	0.238522	3357.2	1.18881
MG1655_chaC_b1218	0.471616	0.595731	4006.9	1.07022	0.00345015	318.3	0.618058
MG1655_pdhR_b0113	1.79346	0.0487011	1692.1	1.07027	0.234462	3338.4	1.18804
MG1655_grxC_b3610	2.05564	0.0482255	1683.7	1.07038	0.24345	3377.4	1.18881
MG1655_ydfA_b1571	2.09145	0.0486674	1691.2	1.07038	0.05721	1841.4	1.08509
MG1655_ydeW_b1512	0.421033	0.594995	4006.5	1.0704	0.000244141	43.8	0.27037
MG1655_b4371	1.93659	0.0483232	1685.9	1.07041	0.232231	3326.5	1.18804
MG1655_ymcC_b0986	1.8261	0.0486092	1690.2	1.07042	0.204935	3200.9	1.19929
MG1655_b2210	0.470646	0.594787	4006.3	1.07063	0.00357451	326.2	0.623709
MG1655_ydbA_2_b1405	1.86514	0.0482959	1685.4	1.07078	0.244594	3381.7	1.18823
MG1655_b1337	0.476369	0.594342	4006.2	1.07089	0.00375015	337.4	0.633021
MG1655_argD_b3359	1.79739	0.0488313	1694.3	1.07099	0.243804	3378.7	1.18843
MG1655_rpoH_b3461	0.481743	0.59381	4005.9	1.0711	0.00367559	332.5	0.63093
MG1655_lldD_b3605	0.470987	0.593721	4005.8	1.07136	0.00394064	349.7	0.642831
MG1655_rplF_b3305	2.70455	0.0489945	1697.4	1.07159	0.135193	2752.5	1.1783
MG1655_pheP_b0576	0.450564	0.593718	4005.8	1.07164	0.00213518	225.9	0.567588
MG1655_b2998	2.57708	0.0489448	1696.6	1.07176	0.00397244	351.3	0.638727
MG1655_rpoC_b3988	2.76601	0.0495061	1705.3	1.07184	0.0935369	2343.2	1.13417
MG1655_yifM_1_b4404	0.458174	0.593532	4005.6	1.07188	0.00188678	208.5	0.557487
MG1655_msbB_b1855	2.22316	0.049193	1700	1.07188	0.226173	3301.8	1.19199
MG1655_rpmD_b3302	2.71841	0.0492483	1701.2	1.07196	0.11061	2525.8	1.1645
MG1655_b0866	0.481761	0.589937	4003.9	1.07199	0.00394258	349.8	0.641835
MG1655_srlB_b2704	0.447443	0.591946	4005.1	1.07203	0.00133814	159.3	0.490154
MG1655_ribF_b0025	2.57416	0.0493069	1702.4	1.07204	0.114476	2563.2	1.16456
MG1655_b1689	2.54657	0.0491365	1699.2	1.07205	0.0698551	2033.8	1.10955
MG1655_rnpB_b3123	0.477024	0.589794	4003.8	1.07225	0.00312527	297.2	0.601619
MG1655_thiM_b2104	0.410142	0.589224	4003.7	1.07252	0.000281021	49.2	0.291124
MG1655_b3472	1.96864	0.0494914	1705.3	1.07252	0.228627	3310.9	1.19054
MG1655_ymfR_b1150	0.472906	0.587866	4003.1	1.07264	0.00321158	303.5	0.609438
MG1655_csrC_b4457	0.474079	0.587603	4003	1.0729	0.00253493	255.9	0.584247
MG1655_yagZ_b0293	2.14566	0.0494648	1704.9	1.07294	0.233891	3336.3	1.18856
MG1655_yhcR_b3242	0.473446	0.587468	4002.9	1.07316	0.00232979	240.5	0.569905
MG1655_xylE_b4031	0.476553	0.58664	4002.4	1.07332	0.00389342	346.8	0.642222
MG1655_soxS_b4062	0.433816	0.585966	4002	1.0735	0.000381748	61.7	0.323037
MG1655_aldB_b3588	0.420784	0.585875	4001.9	1.07376	0.000192358	36.4	0.254545
MG1655_b2680	0.461803	0.585803	4001.9	1.07405	0.00234878	241.6	0.567136
MG1655_btuC_b1711	1.89662	0.049749	1710.1	1.07418	0.149572	2858	1.17953
MG1655_b2083	2.04487	0.0498419	1711.2	1.0742	0.0190257	995.1	0.93
MG1655_ydhC_b1660	0.429007	0.585736	4001.9	1.07434	0.000333494	55.9	0.30884
MG1655_yejO_b2190	0.459055	0.585687	4001.9	1.07462	0.00228231	237	0.569712
MG1655_clpB_b2592	0.486968	0.585174	4001.5	1.07481	0.00325375	306.3	0.613828
MG1655_cof_b0446	0.437823	0.585137	4001.5	1.07509	0.000842189	112	0.424242
MG1655_ykfC_b0258	0.466781	0.584838	4001.2	1.0753	0.002943	285.2	0.601688
MG1655_speC_b2965	1.7736	0.0500062	1714.3	1.07547	0.170742	3005.6	1.18845
MG1655_yahF_b0320	0.485248	0.584821	4001.2	1.07559	0.0030802	294.4	0.603279
MG1655_yegD_b2069	0.441451	0.582996	4000	1.07585	0.00102674	129	0.45583
MG1655_pqiA_b0950	0.477155	0.584394	4001.1	1.07585	0.00263081	261.3	0.587191
MG1655_yeiM_b2164	0.490427	0.582394	3999.5	1.076	0.00395637	350.6	0.642125
MG1655_b2973	0.483205	0.580622	3998.5	1.07602	0.00302227	290.6	0.600413
MG1655_b2736	0.490185	0.580483	3998.3	1.07626	0.00426145	367.7	0.648501
MG1655_yohI_b2140	2.22846	0.0503415	1721	1.0763	0.151751	2876.9	1.18148
MG1655_yggL_b2959	2.24655	0.0502063	1717.8	1.07632	0.214959	3251.2	1.19926
MG1655_sdaC_b2796	2.08511	0.0501781	1716.8	1.07636	0.229754	3315.7	1.1897
MG1655_ykgC_b0304	0.489159	0.580473	3998.3	1.07655	0.00326955	307.4	0.613573
MG1655_cdd_b2143	0.478167	0.57799	3996.7	1.0767	0.00294474	285.4	0.600842
MG1655_gntT_b3415	0.431306	0.579946	3998	1.07676	0.000537733	80.9	0.351739
MG1655_ypfH_b2473	0.489768	0.575994	3995.9	1.07677	0.00464194	393.5	0.669218
MG1655_ygbD_b2711	0.495443	0.575343	3995.2	1.07687	0.00448406	383.3	0.660862
MG1655_b1172	1.93033	0.0503281	1720.9	1.07691	0.242521	3374.4	1.18901
MG1655_b1599	0.468651	0.573877	3994.3	1.07692	0.00114068	141.2	0.470667
MG1655_yjjM_b4357	1.84511	0.0502881	1719.9	1.07696	0.141337	2802.4	1.18145
MG1655_araC_b0064	0.495391	0.572917	3993.4	1.07697	0.00480491	402.6	0.673244
MG1655_yiaT_b3584	0.488779	0.572897	3993.4	1.07726	0.00345313	318.8	0.617829
MG1655_ryeE_b4438	0.44632	0.572833	3993.4	1.07755	0.00054154	81.2	0.351515
MG1655_yeeA_b2008	0.486013	0.572338	3993	1.07773	0.00448079	383.3	0.663149
MG1655_IS061_b4426	1.96068	0.0508096	1730.2	1.07801	0.146613	2838.1	1.18156
MG1655_b2879	0.497043	0.572272	3993	1.07802	0.00377262	338.6	0.634082
MG1655_b1593	0.496382	0.571801	3992.7	1.07823	0.00444491	380.7	0.659792
MG1655_dgoA_b3692	0.488243	0.571534	3992.4	1.07844	0.00334109	312.4	0.614961
MG1655_b1454	0.495387	0.570891	3991.6	1.07852	0.00402731	354.3	0.639531
MG1655_glpE_b3425	2.03444	0.0515315	1743.1	1.07865	0.101608	2433.4	1.14891
MG1655_b1976	2.23652	0.0508082	1730.2	1.07868	0.210886	3228.4	1.19748
MG1655_yajQ_b0426	1.81994	0.0514703	1742.1	1.0787	0.245032	3383.6	1.18848
MG1655_yaiU_b0374	0.453237	0.569735	3991.2	1.0787	0.000281904	49.4	0.290588
MG1655_glpT_b2240	1.8958	0.0509248	1732.4	1.0787	0.220193	3273.4	1.19642
MG1655_b3222	0.456782	0.568331	3990.3	1.07875	0.00108894	135.7	0.471181
MG1655_b1556	0.493836	0.56809	3990.2	1.07902	0.00409528	358.2	0.644245
MG1655_prpB_b0331	0.449322	0.567815	3990.1	1.07928	0.000422877	67.5	0.330882
MG1655_malS_b3571	1.75389	0.0508035	1730.1	1.07929	0.186061	3098	1.19429
MG1655_ygiY_b3026	1.77768	0.0514541	1742.1	1.07937	0.232186	3326.1	1.18832
MG1655_ybhQ_b0791	0.498394	0.567365	3989.9	1.07952	0.00343395	317.4	0.61751
MG1655_ypjE_b2612	1.97791	0.0510556	1734.8	1.07953	0.196532	3154.5	1.19715
MG1655_b2351	2.08504	0.0507855	1729.6	1.07965	0.0631956	1934.1	1.09519
MG1655_yccY_b0982	0.480882	0.566865	3989.4	1.07968	0.00333715	312.3	0.615976
MG1655_ydaL_b1340	1.95996	0.0506646	1727.7	1.07981	0.236544	3348.9	1.18966
MG1655_rpsE_b3303	2.59692	0.050736	1728.9	1.07989	0.144967	2828.3	1.18289
MG1655_phoB_b0399	2.61325	0.0514476	1741.9	1.07991	0.139224	2785.7	1.18188
MG1655_ryeC_b4436	0.443699	0.566777	3989.4	1.07997	0.000528636	79.7	0.352655
MG1655_ybdO_b0603	2.05506	0.0511767	1736.8	1.0801	0.0675758	2001.8	1.10597
MG1655_b1374	0.477409	0.562497	3987.1	1.08022	0.00133517	159	0.490741
MG1655_glcD_b2979	0.411141	0.566758	3989.4	1.08026	7.31980826276596e-05	14.9	0.146078
MG1655_appC_b0978	2.28968	0.051234	1738.2	1.0803	0.185331	3093.3	1.19479
MG1655_kdsB_b0918	1.7859	0.0512932	1739.4	1.08037	0.204651	3199.5	1.19921
MG1655_yfiE_b2577	0.480072	0.561808	3986.6	1.08038	0.00124482	151.1	0.48121
MG1655_arsR_b3501	0.476987	0.566144	3989	1.08044	0.00297602	288	0.6
MG1655_yqiH_b3047	2.27606	0.0514245	1741.7	1.08046	0.0191018	996.9	0.927349
MG1655_araH_1_b1899	0.499051	0.561619	3986.6	1.08067	0.0036766	332.6	0.629924
MG1655_eutJ_b2454	0.492363	0.561406	3986.5	1.08094	0.00331271	310.6	0.61505
[truncated: 2,072 more rows]

## Sheet: STA1_STA2
		Upregulation			Downregulated
Gen_b number	Average expression	Rank product	e-value	False date rate	Rank product	e-value	False date rate
MG1655_argA_b2818	87.9837	3.48862340181334e-08	0	0	0.988977	4070	1
MG1655_argB_b3959	45.8143	6.85265311070477e-08	0	0	0.98605	4070	1
MG1655_argC_b3958	53.4932	2.08842761469098e-08	0	0	0.990443	4070	1
MG1655_argD_b3359	21.9053	8.72511832433112e-07	0	0	0.966162	4070	1
MG1655_argG_b3172	65.2192	1.12727626929343e-08	0	0	0.992888	4070	1
MG1655_argH_b3960	23.7859	1.09850105926146e-06	0	0	0.966923	4070	1
MG1655_argI_b4254	33.2672	5.32638037241144e-07	0	0	0.96413	4070	1
MG1655_artJ_b0860	120.391	1.89857055880998e-09	0	0	0.996809	4070	1
MG1655_b2254	33.1058	2.05579593321143e-07	0	0	0.982166	4070	1
MG1655_carA_b0032	107.778	3.4708243028245e-09	0	0	0.994847	4070	1
MG1655_carB_b0033	23.9781	7.60110522318565e-07	0	0	0.970039	4070	1
MG1655_cysD_b2752	34.5193	1.59657917929927e-07	0	0	0.978507	4070	1
MG1655_gadB_b1493	94.5462	1.77990989888436e-08	0	0	0.991175	4070	1
MG1655_gadC_b1492	28.9528	3.75916970644376e-07	0	0	0.970464	4070	1
MG1655_hdeA_b3510	125.369	2.61053451836372e-09	0	0	0.995583	4070	1
MG1655_hdeB_b3509	104.913	8.89954949442178e-10	0	0	0.997053	4070	1
MG1655_hdeD_b3511	140.634	1.46842566657959e-09	0	0	0.995582	4070	1
MG1655_hisM_b2307	44.5442	8.29586338705017e-08	0	0	0.983359	4070	1
MG1655_ilvG_1_b3767	75.4038	2.4918738584381e-09	0	0	0.994112	4070	1
MG1655_ilvG_2_b3768	24.6648	6.31274710804319e-07	0	0	0.972955	4070	1
MG1655_metE_b3829	59.0097	3.10000974055692e-08	0	0	0.990935	4070	1
MG1655_narU_b1469	62.1767	9.65601120144764e-08	0	0	0.984103	4070	1
MG1655_ybaY_b0453	31.4852	5.52306041623816e-07	0	0	0.964641	4070	1
MG1655_ydiQ_b1697	32.4583	1.85110629483973e-07	0	0	0.983139	4070	1
MG1655_ydiR_b1698	32.3715	3.52184838659251e-07	0	0	0.97706	4070	1
MG1655_ydiT_b1700	28.0548	7.77464643832687e-07	0	0	0.968824	4070	1
MG1655_yhiD_b3508	52.2858	2.81136768528784e-07	0	0	0.975841	4070	1
MG1655_yhiE_b3512	224.603	1.33493242416327e-10	0	0	0.999017	4070	1
MG1655_yhiF_b3507	33.7016	1.01668453424274e-06	0	0	0.960844	4070	1
MG1655_ykfE_b0220	40.8144	1.96680043826721e-07	0	0	0.97217	4070	1
MG1655_ompC_b2215	37.5373	6.65686302182749e-07	0	0	0.947185	4069.9	1.01015
MG1655_ybaS_b0485	27.4637	1.50384587356739e-06	0.1	0.003125	0.951875	4070	1
MG1655_ydiS_b1699	20.0646	2.07448498714972e-06	0.2	0.00555556	0.949852	4069.9	1.00915
MG1655_argE_b3957	18.7485	1.97829568969751e-06	0.2	0.00571429	0.957777	4070	1
MG1655_narY_b1467	18.7104	1.8326545622213e-06	0.2	0.00588235	0.948475	4069.9	1.00965
MG1655_yhiW_b3515	33.4367	1.69453355406787e-06	0.2	0.00606061	0.943918	4069.9	1.01141
MG1655_fimC_b4316	20.5382	2.67097729201334e-06	0.3	0.00789474	0.948087	4069.9	1.0099
MG1655_potG_b0855	18.0562	2.57493632038604e-06	0.3	0.00810811	0.960003	4070	1
MG1655_b2809	15.8477	3.42076433691837e-06	0.5	0.0119048	0.949626	4069.9	1.0094
MG1655_slp_b3506	16.3895	3.34881147925597e-06	0.5	0.0121951	0.951328	4070	1
MG1655_yggB_b2924	22.3863	3.18544541570337e-06	0.5	0.0125	0.945342	4069.9	1.0109
MG1655_ilvM_b3769	16.9332	2.881318144314e-06	0.5	0.0128205	0.956878	4070	1
MG1655_yciE_b1257	18.902	3.56026477524343e-06	0.6	0.0139535	0.946528	4069.9	1.0104
MG1655_b2253	20.7697	3.86700258115117e-06	0.8	0.0177778	0.943625	4069.9	1.01166
MG1655_yhjR_b3535	17.5298	3.84887716534753e-06	0.8	0.0181818	0.951122	4070	1
MG1655_cysH_b2762	15.6801	4.41898230596019e-06	1.1	0.023913	0.952133	4070	1
MG1655_hisP_b2306	17.8485	5.08342267121372e-06	1.3	0.0276596	0.943986	4069.9	1.01116
MG1655_serA_b2913	15.4266	5.62978084725877e-06	1.4	0.0291667	0.946403	4069.9	1.01065
MG1655_katE_b1732	15.6533	7.3380938704605e-06	2.3	0.0469388	0.937801	4069.9	1.01191
MG1655_narZ_b1468	13.4094	8.76610074975293e-06	2.5	0.05	0.930144	4069.8	1.01214
MG1655_uhpT_b3666	16.1992	9.5158432969105e-06	2.8	0.054902	0.851255	4066.9	1.02725
MG1655_rpsT_b0023	23.5006	1.08937605451318e-05	3.3	0.0622642	0.879159	4068.5	1.01916
MG1655_ybjF_b0859	14.4148	1.07947975547538e-05	3.3	0.0634615	0.893159	4068.8	1.01568
MG1655_guaB_b2508	19.1875	1.16758529547016e-05	3.5	0.0636364	0.883418	4068.6	1.01817
MG1655_nrdA_b2234	13.4472	1.13297198096986e-05	3.5	0.0648148	0.917993	4069.7	1.01262
MG1655_ycdW_b1033	12.0838	1.66855873561015e-05	4.5	0.075	0.914302	4069.6	1.01309
MG1655_yhiM_b3491	12.4303	1.66623891970861e-05	4.5	0.0762712	0.865636	4067.5	1.02147
MG1655_b2792	13.347	1.49237138775259e-05	4.3	0.0767857	0.918675	4069.7	1.01236
MG1655_uhpA_b3669	22.6783	1.50975517443169e-05	4.4	0.077193	0.882484	4068.6	1.01842
MG1655_b1455	11.9362	1.55141396561508e-05	4.5	0.0775862	0.886746	4068.7	1.01743
MG1655_IS183_b4452	11.583	2.09011111280367e-05	5.6	0.0861538	0.914446	4069.6	1.01284
MG1655_lpxB_b0182	12.9016	1.95879084372223e-05	5.5	0.0873016	0.910993	4069.6	1.0136
MG1655_murD_b0088	13.0616	2.07096076554993e-05	5.6	0.0875	0.911295	4069.6	1.01335
MG1655_rpsJ_b3321	15.2611	2.1858717486219e-05	5.8	0.0878788	0.887864	4068.8	1.0172
MG1655_yghA_b3003	19.6667	1.93175401235818e-05	5.5	0.0887097	0.85994	4067.2	1.02371
MG1655_proP_b4111	10.4599	2.44274834522889e-05	6.2	0.0898551	0.90686	4069.4	1.0138
MG1655_yciW_b1287	15.3676	2.57102051860849e-05	6.3	0.09	0.757635	4056.4	1.04762
MG1655_hisC_b2021	11.5073	2.67618946150057e-05	6.4	0.0901408	0.902887	4069.1	1.01449
MG1655_b0753	14.9493	1.92756232454631e-05	5.5	0.0901639	0.906114	4069.4	1.01431
MG1655_dppB_b3543	12.3602	2.73567701683778e-05	6.5	0.0902778	0.863574	4067.4	1.02222
MG1655_b3023	10.5881	2.31688201672928e-05	6.1	0.0910448	0.895466	4068.9	1.01545
MG1655_lysA_b2838	12.7788	2.42696054442579e-05	6.2	0.0911765	0.887885	4068.8	1.01695
MG1655_pheT_b1713	9.57774	3.24717269099668e-05	7.3	0.09125	0.889181	4068.8	1.01669
MG1655_ycfF_b1103	13.2774	3.4149707301975e-05	7.6	0.0915663	0.86321	4067.4	1.02247
MG1655_hpt_b0125	11.0181	3.48858780361536e-05	7.7	0.0916667	0.883466	4068.6	1.01791
MG1655_b1756	12.4024	2.78946292746557e-05	6.7	0.0917808	0.646231	4026.8	1.07784
MG1655_ygaH_b2683	10.7337	3.56026477524343e-05	7.9	0.0918605	0.868536	4067.6	1.02022
MG1655_yhiU_b3513	12.8008	3.08310652955052e-05	7	0.0921053	0.797036	4062	1.03728
MG1655_greA_b3181	11.0769	3.09258158324558e-05	7.1	0.0922078	0.906645	4069.4	1.01405
MG1655_ybaT_b0486	11.7463	3.19600621443675e-05	7.2	0.0923077	0.866181	4067.5	1.02096
MG1655_lrp_b0889	10.7977	3.22555271875823e-05	7.3	0.0924051	0.89978	4069.1	1.01499
MG1655_gdhA_b1761	9.98479	3.31129987813699e-05	7.5	0.0925926	0.895993	4068.9	1.01519
MG1655_dfp_b3639	11.2839	3.41262124913098e-05	7.6	0.0926829	0.90058	4069.1	1.01474
MG1655_yjjV_b4378	16.9553	3.55828907525567e-05	7.9	0.0929412	0.830489	4065	1.03225
MG1655_tktB_b2465	18.4545	2.9235910044125e-05	6.9	0.0932432	0.849346	4066.6	1.02822
MG1655_b2350	10.1535	3.01027261648817e-05	7	0.0933333	0.891076	4068.8	1.01593
MG1655_glyA_b2551	10.4573	3.84791601400214e-05	8.5	0.0965909	0.865362	4067.5	1.02173
MG1655_btuD_b1709	17.5532	3.81957539863715e-05	8.5	0.0977011	0.824004	4064.6	1.03267
MG1655_proV_b2677	10.1847	3.97234358200015e-05	9	0.101124	0.890358	4068.8	1.01644
MG1655_yecM_b1875	14.5426	4.17515689868677e-05	9.3	0.103333	0.821501	4064.5	1.03317
MG1655_cysC_b2750	9.22856	4.50359477277841e-05	9.7	0.106593	0.861299	4067.4	1.0235
MG1655_yhbW_b3160	9.19442	4.72554508739454e-05	10	0.107527	0.890728	4068.8	1.01618
MG1655_b1696	9.56385	4.63997295248918e-05	9.9	0.107609	0.778388	4058.9	1.04154
MG1655_proW_b2678	8.74299	5.11354764625234e-05	10.7	0.111458	0.872691	4068	1.01955
MG1655_yehE_b2112	9.0131	5.09994023507537e-05	10.7	0.112632	0.858226	4067.1	1.02394
MG1655_tolC_b3035	10.2073	5.05837933893642e-05	10.6	0.112766	0.870782	4068	1.02006
MG1655_hisQ_b2308	8.99853	5.26010097755173e-05	11	0.113402	0.885901	4068.6	1.01766
MG1655_oppA_b1243	11.7216	5.48505933989698e-05	11.3	0.115306	0.850633	4066.8	1.02749
MG1655_ydaT_b1358	8.73449	5.66780268921544e-05	11.8	0.116832	0.852893	4067	1.0265
MG1655_purM_b2499	9.41564	5.60569866632686e-05	11.7	0.117	0.882484	4068.6	1.01868
MG1655_ychF_b1203	10.507	5.58236701406899e-05	11.7	0.118182	0.863712	4067.4	1.02196
MG1655_purC_b2476	10.6837	5.77503632759022e-05	12.1	0.118627	0.862643	4067.4	1.02299
MG1655_artM_b0861	10.0103	6.28851660128637e-05	12.7	0.122115	0.84777	4066.5	1.02845
MG1655_ybfE_b0685	12.1341	6.13430817416353e-05	12.7	0.123301	0.720993	4049.4	1.05701
MG1655_fimD_b4317	9.53773	6.48257424452874e-05	13.3	0.126667	0.862871	4067.4	1.02273
MG1655_rplB_b3317	17.2785	6.54784354052083e-05	13.5	0.127358	0.779445	4059	1.0413
MG1655_hemK_b1212	8.38351	6.6179245262729e-05	13.8	0.128972	0.865684	4067.5	1.02122
MG1655_purB_b1131	9.21324	6.92294768564471e-05	14.3	0.13	0.879977	4068.5	1.01891
MG1655_b1729	11.6652	6.91009080314177e-05	14.2	0.130275	0.843013	4066.4	1.03025
MG1655_purT_b1849	8.2929	6.89284347622158e-05	14.2	0.131481	0.854874	4067	1.02547
MG1655_ilvE_b3770	8.23621	7.37660518763936e-05	15	0.135135	0.835686	4065.8	1.03141
MG1655_ykgI_b0303	8.6309	7.68425371411203e-05	15.6	0.139286	0.852181	4066.9	1.02674
MG1655_dnaT_b4362	8.11726	7.91489443880946e-05	15.8	0.139823	0.847349	4066.5	1.02923
MG1655_nfo_b2159	9.53246	8.13574565906303e-05	16.1	0.141228	0.836116	4065.9	1.03091
MG1655_smpB_b2620	10.5409	8.36708944817053e-05	16.4	0.142609	0.853022	4067	1.02624
MG1655_mepA_b2328	9.14927	8.57223444682469e-05	17.1	0.146154	0.866908	4067.5	1.02045
MG1655_ppc_b3956	8.46214	8.55856325554301e-05	17.1	0.147414	0.873758	4068.2	1.01934
MG1655_feoA_b3408	7.81419	9.11872314959566e-05	18	0.15	0.855221	4067	1.02495
MG1655_mtlD_b3600	17.1441	8.92781149709957e-05	17.7	0.15	0.74461	4053.7	1.05209
MG1655_efeU-2_b1017	8.58822	9.02788099813135e-05	17.9	0.15042	0.871273	4068	1.0198
MG1655_nhaR_b0020	8.12957	9.41916304097784e-05	18.6	0.153719	0.850545	4066.8	1.02775
MG1655_yaeT_b0177	8.01811	9.75237997314798e-05	19.3	0.158197	0.866278	4067.5	1.0207
MG1655_yfiF_b2581	7.76021	9.96473657340913e-05	19.6	0.15935	0.855011	4067	1.02521
MG1655_b1844	8.06331	0.000113721	21.8	0.160294	0.84744	4066.5	1.02897
MG1655_cysM_b2421	7.92306	0.000113497	21.8	0.161481	0.820801	4064.5	1.03344
MG1655_ybhE_b0767	10.9879	0.000111824	21.5	0.161654	0.788399	4060.4	1.03873
MG1655_hisJ_b2309	8.32066	0.000104782	20.4	0.161905	0.855865	4067	1.02469
MG1655_dppF_b3540	8.45798	0.000113356	21.8	0.162687	0.851309	4066.9	1.02699
MG1655_hisG_b2019	7.50396	0.000111822	21.5	0.162879	0.853225	4067	1.02598
MG1655_glyQ_b3560	7.82908	0.000103813	20.4	0.1632	0.85481	4067	1.02573
MG1655_ybjX_b0877	15.9079	0.000107584	20.9	0.163281	0.711589	4046.7	1.0599
MG1655_b1016_efeU-1	8.81859	0.000126468	23.2	0.16338	0.840518	4066.3	1.03075
MG1655_cysP_b2425	7.46009	0.000126958	23.4	0.163636	0.778041	4058.8	1.04179
MG1655_mgtA_b4242	7.52269	0.000125827	23.1	0.16383	0.846396	4066.4	1.02999
MG1655_purR_b1658	7.44955	0.000111698	21.5	0.164122	0.847733	4066.5	1.02871
MG1655_ybjC_b0850	16.0517	0.000123061	22.7	0.164493	0.753241	4055.6	1.04877
MG1655_leuA_b0074	7.62397	0.000103558	20.4	0.164516	0.857673	4067	1.02418
MG1655_yrbA_b3190	11.1532	0.000107419	20.9	0.164567	0.78032	4059.4	1.04034
MG1655_hisB_b2022	7.84285	0.000123869	22.9	0.164748	0.857438	4067	1.02443
MG1655_rnpA_b3704	8.49007	0.000139782	24.4	0.164865	0.84699	4066.5	1.02949
MG1655_rplV_b3315	13.3501	0.000121105	22.6	0.164964	0.7709	4058.1	1.04348
MG1655_ydeJ_b1537	9.2315	0.000124899	23.1	0.165	0.842661	4066.4	1.03051
MG1655_hemY_b3802	10.7865	0.000136482	24.1	0.165068	0.67605	4037.3	1.07175
MG1655_ybdR_b0608	8.02297	0.000109756	21.3	0.165116	0.8623	4067.4	1.02325
MG1655_trxB_b0888	8.63858	0.000132718	23.8	0.165278	0.82383	4064.6	1.03294
MG1655_mltC_b2963	8.42371	0.000138077	24.3	0.165306	0.84698	4066.5	1.02975
MG1655_evgA_b2369	7.9426	0.000111397	21.5	0.165385	0.805247	4063	1.03622
MG1655_gadA_b3517	8.41587	0.000135023	24.1	0.166207	0.624662	4017.7	1.08586
MG1655_yciF_b1258	7.43722	0.000142365	25	0.166667	0.849861	4066.7	1.02798
MG1655_pheS_b1714	7.66819	0.000141428	25	0.167785	0.754353	4055.8	1.04855
MG1655_nrdI_b2674	9.22213	0.000144123	25.4	0.168212	0.35558	3715.4	1.18476
MG1655_proX_b2679	6.94498	0.000146551	25.7	0.169079	0.81876	4064.5	1.03422
MG1655_yeeE_b2013	10.8666	0.00015182	26.6	0.172727	0.765201	4057.1	1.0443
MG1655_cysU_b2424	8.37885	0.000150972	26.5	0.173203	0.781325	4059.5	1.03983
MG1655_rpsC_b3314	19.9127	0.000158486	27.6	0.178065	0.608165	4009.5	1.0937
MG1655_ilvN_b3670	6.86136	0.000159323	27.8	0.178205	0.836021	4065.9	1.03117
MG1655_aspS_b1866	9.22807	0.000162797	28.6	0.182166	0.8195	4064.5	1.0337
MG1655_prc_b1830	8.14526	0.00017514	30.5	0.191824	0.833233	4065.3	1.0318
MG1655_cysK_b2414	13.5006	0.000175969	30.8	0.1925	0.695626	4043.2	1.0654
MG1655_ybgL_b0713	7.18272	0.000174501	30.5	0.193038	0.806546	4063.1	1.03545
MG1655_stpA_b2669	6.72756	0.000179113	31.5	0.195652	0.832421	4065.2	1.03204
MG1655_ygcK_b2759	6.88651	0.000181898	31.9	0.195706	0.759216	4056.4	1.04708
MG1655_lpxA_b0181	7.9201	0.000181572	31.9	0.196914	0.804119	4062.9	1.03672
MG1655_panC_b0133	6.78167	0.000186441	32.9	0.199394	0.834838	4065.7	1.03164
MG1655_b0174	7.40201	0.000185728	32.8	0.2	0.818778	4064.5	1.03396
MG1655_yebU_b1835	7.15614	0.00018736	33.2	0.2	0.80613	4063.1	1.03598
MG1655_ppsA_b1702	8.24592	0.000199792	35.1	0.21018	0.791043	4060.9	1.03806
MG1655_accA_b0185	8.88391	0.000206309	35.5	0.21131	0.80499	4063	1.03648
MG1655_rfaS_b3629	8.33355	0.000208714	35.9	0.212426	0.818523	4064.5	1.03449
MG1655_rpsS_b3316	9.72709	0.000224144	37.6	0.212429	0.753191	4055.6	1.04904
MG1655_yrbB_b3191	6.72566	0.000222346	37.4	0.2125	0.817284	4064.2	1.03494
MG1655_rhlE_b0797	6.38275	0.000219296	37.2	0.212571	0.735151	4051.8	1.05351
MG1655_dapB_b0031	6.57531	0.00021582	36.6	0.212791	0.82677	4065	1.03251
MG1655_ansA_b1767	7.30214	0.000218753	37.1	0.213218	0.757687	4056.4	1.04735
MG1655_yciI_b1251	6.91721	0.000214333	36.5	0.21345	0.654395	4030	1.07668
MG1655_nuoM_b2277	8.39748	0.000213438	36.3	0.213529	0.808268	4063.3	1.03524
MG1655_tsf_b0170	12.953	0.000218248	37	0.213873	0.698241	4043.7	1.06441
MG1655_trpL_b1265	7.70176	0.000247363	40.2	0.224581	0.780052	4059.1	1.04053
MG1655_basR_b4113	8.75908	0.00024382	40.1	0.225281	0.697173	4043.5	1.0652
MG1655_tig_b0436	7.62545	0.000267841	42.7	0.228342	0.786794	4060.3	1.03924
MG1655_ygbO_b2745	10.4574	0.000256076	41.4	0.228729	0.727508	4050.5	1.05537
MG1655_cysJ_b2764	7.99255	0.00026406	42.4	0.229189	0.632843	4021.7	1.08372
MG1655_potH_b0856	6.36375	0.000252751	41.3	0.229444	0.806435	4063.1	1.03571
MG1655_rfaD_b3619	6.98973	0.000267347	42.7	0.22957	0.808319	4063.3	1.03497
MG1655_pstA_b3726	6.92806	0.000258259	41.8	0.22967	0.818397	4064.5	1.03475
MG1655_oppB_b1244	9.80083	0.000262728	42.4	0.230435	0.740401	4052.6	1.0529
MG1655_ycfJ_b1110	6.68736	0.000260763	42.3	0.231148	0.711591	4046.7	1.05962
MG1655_b0947	6.88125	0.000277061	44.3	0.235638	0.78096	4059.4	1.04007
MG1655_rfaY_b3625	8.24384	0.000286512	45.4	0.237696	0.774951	4058.6	1.04281
MG1655_nlpA_b3661	6.13788	0.000285129	45.3	0.238421	0.777534	4058.7	1.04203
MG1655_oppC_b1245	7.01917	0.000283638	45.1	0.238624	0.750878	4055	1.04997
MG1655_yqjH_b3070	8.06163	0.000288858	46	0.239583	0.573608	3989.8	1.10766
MG1655_dnaC_b4361	6.94001	0.000295081	46.9	0.241753	0.802371	4062.8	1.03696
MG1655_yjhS_b4309	7.10912	0.000292178	46.7	0.241969	0.702343	4044.6	1.06409
MG1655_asd_b3433	7.75683	0.000312417	49.1	0.24798	0.776158	4058.7	1.04256
MG1655_ybgJ_b0711	6.15575	0.000311393	49	0.248731	0.748823	4054.7	1.05044
MG1655_murF_b0086	6.52255	0.000307485	48.6	0.249231	0.78	4059.1	1.04079
MG1655_ydiJ_b1687	6.04487	0.000315097	49.6	0.249246	0.755804	4055.9	1.04804
MG1655_deaD_b3162	12.3586	0.000311282	49	0.25	0.63731	4023.4	1.08243
MG1655_bglA_b2901	5.90997	0.00032029	50.5	0.2525	0.764555	4057	1.04481
MG1655_topA_b1274	8.06822	0.00034181	53.7	0.255714	0.772785	4058.3	1.04326
MG1655_pepA_b4260	6.09538	0.000323315	51.4	0.255721	0.776273	4058.7	1.0423
MG1655_rfaJ_b3626	7.52699	0.000326826	52	0.256158	0.792327	4061.1	1.03785
MG1655_thiJ_b0424	5.9148	0.000329174	52.3	0.256373	0.687379	4040.5	1.06722
MG1655_feoB_b3409	5.84528	0.000340314	53.6	0.256459	0.799833	4062.6	1.03717
MG1655_yibF_b3592	6.42301	0.000332402	52.7	0.257073	0.744276	4053.4	1.05228
MG1655_nuoG_b2283	6.57664	0.000326467	52	0.257426	0.794298	4061.5	1.03769
MG1655_nuoI_b2281	6.97435	0.000338365	53.6	0.257692	0.7826	4059.8	1.03938
MG1655_nrdE_b2675	6.49788	0.000334088	53.1	0.257767	0.470874	3898.2	1.14451
MG1655_yjbC_b4022	6.59693	0.000337332	53.5	0.258454	0.732346	4051.5	1.05398
MG1655_artQ_b0862	6.42102	0.000390076	58.9	0.264126	0.680927	4038.9	1.06962
MG1655_adk_b0474	9.64542	0.000392255	59.3	0.264732	0.704002	4045.1	1.06338
MG1655_seqA_b0687	12.3405	0.000388628	58.9	0.265315	0.605545	4007.7	1.0938
MG1655_treR_b4241	6.85131	0.000394731	59.8	0.265778	0.719677	4049.2	1.05723
MG1655_add_b1623	6.28233	0.000355887	56.1	0.265877	0.763463	4056.8	1.04503
MG1655_phoQ_b1129	5.93518	0.000386769	58.8	0.266063	0.750049	4055	1.05025
MG1655_hepA_b0059	6.14415	0.000385486	58.7	0.266818	0.782413	4059.8	1.03964
MG1655_yjbA_b4030	5.55284	0.000361958	56.6	0.266981	0.774223	4058.3	1.043
MG1655_rplD_b3319	10.2505	0.000375816	57.7	0.26713	0.675417	4037.1	1.07227
MG1655_b1724	8.65511	0.000379986	58.1	0.267742	0.737357	4052	1.05301
MG1655_cls_b1249	6.42103	0.000371645	57.3	0.267757	0.796145	4061.8	1.0375
MG1655_minD_b1175	6.77067	0.000374167	57.6	0.267907	0.790967	4060.9	1.03833
MG1655_exbB_b3006	8.6532	0.000385261	58.7	0.268037	0.702861	4044.8	1.06358
MG1655_murA_b3189	7.87127	0.000367199	57.1	0.268075	0.598534	4004.4	1.0971
MG1655_btuR_b1270	6.02747	0.000403096	60.6	0.268142	0.615612	4013	1.08931
MG1655_leuC_b0072	5.64322	0.000383657	58.7	0.269266	0.786913	4060.3	1.03897
MG1655_ybhP_b0790	7.54302	0.000411181	61.9	0.272687	0.644397	4026.3	1.07915
MG1655_elaC_b2268	8.79423	0.000415755	62.6	0.273362	0.680792	4038.9	1.06991
MG1655_yhbO_b3153	5.44886	0.00041738	62.9	0.273478	0.764797	4057.1	1.04457
MG1655_nfi_b3998	5.82721	0.000419871	63.3	0.274026	0.748589	4054.6	1.05069
MG1655_ybaX_b0444	6.50513	0.000414423	62.5	0.274123	0.766264	4057.5	1.04413
MG1655_rplI_b4203	5.88544	0.000437612	65.4	0.280687	0.78881	4060.4	1.03847
MG1655_mukE_b0923	5.30807	0.000439849	65.7	0.280769	0.762725	4056.7	1.04554
MG1655_ycdF_b1005	5.82721	0.000436427	65.3	0.281466	0.779623	4059.1	1.04106
MG1655_yjjK_b4391	9.55024	0.000447974	66.9	0.284681	0.680383	4038.7	1.07042
MG1655_narW_b1466	5.42364	0.000453078	68	0.288136	0.715345	4047.6	1.05764
MG1655_purL_b2557	5.40595	0.000457769	68.5	0.28903	0.734691	4051.8	1.05378
MG1655_menC_b2261	7.0462	0.000469329	69.9	0.293697	0.767966	4057.6	1.04389
MG1655_wbbI_b2034	11.6177	0.000478208	70.6	0.295397	0.600843	4005.9	1.09571
MG1655_ybgI_b0710	5.38295	0.000483224	70.9	0.295417	0.762328	4056.7	1.04581
MG1655_cvpA_b2313	6.12713	0.000493517	71.8	0.295473	0.704594	4045.5	1.06321
MG1655_b1583	5.1871	0.000502093	72.7	0.295528	0.730336	4051	1.05467
MG1655_rstA_b1608	6.94042	0.000504886	73	0.295547	0.745156	4053.9	1.05187
MG1655_b1841	5.4966	0.000509084	73.3	0.295565	0.718694	4048.9	1.05743
MG1655_dcd_b2065	5.26654	0.000486547	71.3	0.295851	0.763326	4056.7	1.04527
MG1655_rplC_b3320	8.90591	0.000489264	71.6	0.295868	0.672041	4036.1	1.07315
MG1655_yfgB_b2517	11.3073	0.000512095	73.7	0.295984	0.550344	3974.1	1.11632
MG1655_nlpB_b2477	5.81414	0.000500313	72.3	0.296311	0.697342	4043.5	1.06492
MG1655_gcd_b0124	5.66535	0.000501074	72.6	0.296327	0.731447	4051.2	1.05418
MG1655_lit_b1139	7.78097	0.000516533	74.4	0.2976	0.58491	3997.5	1.10306
MG1655_yjeQ_b4161	6.2381	0.000521181	75.3	0.3	0.77059	4058.1	1.04375
MG1655_ntpA_b1865	5.84836	0.000526117	76	0.300395	0.760084	4056.4	1.04654
MG1655_b1686	5.71072	0.000524272	75.8	0.300794	0.755859	4056	1.04779
MG1655_fimA_b4314	6.17972	0.00052836	76.6	0.301575	0.742789	4053	1.05245
MG1655_yraP_b3150	6.47468	0.000542906	77.8	0.303906	0.759973	4056.4	1.04681
MG1655_tyrS_b1637	6.44294	0.000539862	77.5	0.303922	0.692137	4042.4	1.06603
MG1655_hisF_b2025	6.32452	0.000558852	79.9	0.30969	0.761615	4056.5	1.0463
MG1655_pstS_b3728	5.16801	0.000554757	79.8	0.310506	0.706246	4045.9	1.06275
MG1655_holC_b4259	5.49974	0.00056426	80.7	0.311583	0.707665	4046.2	1.06144
MG1655_fabZ_b0180	5.98608	0.000574794	82	0.311787	0.751497	4055.2	1.04975
MG1655_yhjT_b3537	6.50485	0.000573381	81.9	0.312595	0.746085	4054	1.05162
MG1655_b2682	4.96441	0.000568671	81.3	0.312692	0.684165	4039.7	1.0687
MG1655_yciK_b1271	5.42198	0.00057184	81.8	0.31341	0.727209	4050.4	1.05589
MG1655_glpG_b3424	5.66783	0.000585774	83.2	0.313962	0.752019	4055.3	1.04924
MG1655_nrdF_b2676	5.15214	0.000594194	83.6	0.314286	0.761626	4056.5	1.04603
MG1655_yjdK_b4128	4.92083	0.000583808	83	0.314394	0.708368	4046.2	1.06116
MG1655_b2290	4.90563	0.000608285	85.6	0.320599	0.736907	4051.9	1.05326
MG1655_b1133	7.18195	0.000620022	86.8	0.323881	0.729046	4051	1.05522
MG1655_b0822	6.33407	0.000624647	87.4	0.324907	0.747141	4054.2	1.05113
MG1655_citB_b0620	5.14122	0.000647877	89.7	0.332222	0.684635	4039.9	1.06819
MG1655_pssR_b3763	5.04187	0.00065538	90.3	0.33321	0.751888	4055.3	1.04951
MG1655_yjjA_b4360	5.57883	0.00067012	92.3	0.339338	0.755298	4055.8	1.04828
MG1655_yigF_b3817	5.01006	0.000679439	93.5	0.342491	0.723542	4049.9	1.05686
MG1655_cca_b3056	6.60465	0.000682229	94	0.343066	0.730657	4051.1	1.05442
MG1655_pnp_b3164	5.96078	0.000693887	95.1	0.345818	0.747066	4054.2	1.0514
MG1655_rfbA_b2039	8.09617	0.000715651	97.6	0.351079	0.637628	4023.5	1.08217
MG1655_mukF_b0922	5.21882	0.000715558	97.6	0.352347	0.748003	4054.6	1.05096
MG1655_rydB_b4430	7.4512	0.000712189	97.4	0.352899	0.423175	3836.4	1.16149
MG1655_ybbL_b0490	4.61209	0.000737876	99.8	0.356429	0.689291	4041.1	1.06682
MG1655_rfbX_b2037	9.66882	0.000736796	99.8	0.357706	0.58774	3998.5	1.10243
MG1655_glmU_b3730	6.19094	0.000754893	101.2	0.358865	0.729195	4051	1.05495
MG1655_b1691	5.19528	0.000752982	101	0.359431	0.712368	4047.1	1.0589
MG1655_metH_b4019	4.70743	0.000758255	101.8	0.359717	0.60183	4006.2	1.09489
MG1655_b2594	6.25592	0.000766049	102.6	0.361268	0.708814	4046.3	1.06091
MG1655_ybbO_b0493	5.29278	0.000774682	103.3	0.362456	0.742271	4053	1.05273
MG1655_potF_b0854	4.77715	0.000796273	106.1	0.370979	0.718405	4048.6	1.05763
MG1655_rplW_b3318	7.79461	0.00082223	108.5	0.376736	0.636033	4022.9	1.08288
MG1655_prfA_b1211	4.65798	0.000817175	108.2	0.377003	0.673907	4037	1.07281
MG1655_pntB_b1602	5.3308	0.000845391	111.1	0.377891	0.634447	4022.1	1.08296
MG1655_yjaG_b3999	8.21394	0.000838562	110.6	0.378767	0.629645	4020.4	1.08454
MG1655_rnhA_b0214	4.51671	0.000844764	111	0.37884	0.689674	4041.3	1.06631
MG1655_btuE_b1710	6.51201	0.000834081	110	0.37931	0.668877	4035.3	1.07493
MG1655_ytfM_b4220	4.51333	0.000836953	110.4	0.379381	0.643009	4025.9	1.0802
MG1655_ilvD_b3771	5.33714	0.000831907	109.8	0.379931	0.563495	3983.5	1.11147
MG1655_yciG_b1259	6.72818	0.00085776	112.2	0.380339	0.683896	4039.7	1.06899
MG1655_b1628	4.89408	0.000868709	113.6	0.383784	0.711955	4046.9	1.05912
MG1655_minC_b1176	5.43695	0.000870926	114.1	0.384175	0.725938	4050.3	1.05614
MG1655_pyrC_b1062	4.84652	0.000872826	114.5	0.384228	0.692103	4042.4	1.06631
MG1655_yfbN_b2273	4.53384	0.000881572	115.5	0.386288	0.699384	4044.2	1.06426
MG1655_sseB_b2522	7.50347	0.000885207	115.9	0.386333	0.627895	4019.2	1.08539
MG1655_iciA_b2916	4.97953	0.000901194	117.5	0.390365	0.702422	4044.7	1.06383
MG1655_yebA_b1856	5.31613	0.000916714	119.4	0.394059	0.669859	4035.5	1.07441
MG1655_gltX_b2400	5.97537	0.000915066	119.1	0.394371	0.713763	4047.2	1.05809
MG1655_dnaX_b0470	7.12232	0.000927364	120.8	0.397368	0.539439	3966	1.11971
MG1655_cysA_b2422	4.41931	0.000960411	124	0.398714	0.674627	4037.1	1.07256
MG1655_malQ_b3416	4.73977	0.000942629	122.2	0.399346	0.595477	4003.6	1.09868
MG1655_cysI_b2763	7.19215	0.000957503	123.8	0.399355	0.491095	3923	1.13578
MG1655_lysU_b4129	4.63677	0.000940982	122.1	0.400328	0.724841	4050.2	1.05667
MG1655_intB_b4271	4.79073	0.000952791	123.8	0.400647	0.706623	4045.9	1.06247
MG1655_wecC_b3787	4.99953	0.000950918	123.5	0.400974	0.675906	4037.3	1.07204
MG1655_pepN_b0932	4.74365	0.000949222	123.3	0.401629	0.727214	4050.4	1.05562
MG1655_potD_b1123	4.75554	0.00097674	125.8	0.403205	0.725209	4050.2	1.05639
MG1655_glgB_b3432	4.786	0.000985078	126.4	0.403834	0.70707	4046	1.06194
MG1655_yibL_b3602	4.46722	0.00101356	129.4	0.412102	0.711317	4046.7	1.06018
MG1655_b1459	5.61912	0.00102089	130	0.412698	0.584462	3997.1	1.10356
MG1655_valS_b4258	5.39284	0.00105896	134.2	0.419375	0.646851	4027	1.07731
MG1655_rpe_b3386	5.26597	0.0010641	134.7	0.419626	0.667063	4034.5	1.07529
MG1655_glyS_b3559	5.81841	0.00104651	133.1	0.419874	0.645935	4026.8	1.07813
MG1655_murG_b0090	5.87011	0.00105825	134.2	0.42069	0.616501	4013.5	1.08855
MG1655_fimF_b4318	5.61449	0.00104646	133.1	0.421203	0.591056	4000.3	1.1011
MG1655_ompT_b0565	5.60167	0.00105786	134.2	0.422013	0.707544	4046.2	1.06172
MG1655_yecO_b1870	4.46312	0.00109567	138.2	0.425231	0.710989	4046.6	1.06043
MG1655_ilvC_b3774	5.49392	0.00109979	138.7	0.42546	0.53293	3960.4	1.12384
MG1655_ilvL_b3766	4.49936	0.00109389	138	0.425926	0.673351	4036.7	1.07302
MG1655_yehX_b2129	5.29624	0.00109099	137.8	0.426625	0.551439	3975.3	1.11603
MG1655_cdh_b3918	5.57329	0.00108664	137.4	0.426708	0.571963	3988.8	1.10862
MG1655_lpxD_b0179	5.09823	0.00111298	140.3	0.429052	0.695514	4043.2	1.06568
MG1655_b1625	4.72313	0.0011853	147.1	0.431378	0.670247	4035.6	1.07415
MG1655_acpS_b2563	4.347	0.00118421	146.9	0.432059	0.682882	4039.3	1.06916
MG1655_pyrL_b4246	4.45725	0.00119457	148.2	0.43207	0.58552	3997.7	1.10251
MG1655_b1754	4.53083	0.00113621	142.6	0.432121	0.714021	4047.2	1.05781
MG1655_rfbD_b2040	5.56208	0.00113223	142.2	0.432219	0.694027	4042.9	1.06588
MG1655_yfiM_b2586	4.22631	0.00116915	145.3	0.43244	0.666583	4034.4	1.07555
MG1655_b2085	5.43239	0.0011654	144.9	0.432537	0.595205	4003.4	1.09893
MG1655_frmA_b0356	5.28462	0.0011638	144.5	0.432635	0.70588	4045.9	1.06303
MG1655_ydiB_b1692	4.77475	0.00118269	146.7	0.432743	0.677079	4037.7	1.07158
MG1655_rfaI_b3627	7.39772	0.00118043	146.3	0.43284	0.60051	4005.6	1.09592
MG1655_glgP_b3428	5.87302	0.00119291	148.1	0.433041	0.646499	4026.8	1.07755
MG1655_yjgK_b4252	4.24655	0.00113121	142.1	0.433232	0.671712	4036	1.0734
MG1655_yagU_b0287	4.15558	0.00120575	149.1	0.43343	0.623583	4017.3	1.08634
MG1655_fimG_b4319	4.51326	0.00114623	143.5	0.433535	0.713639	4047.2	1.05837
MG1655_cbpA_b1000	4.29823	0.00116301	144.4	0.433634	0.682786	4039.3	1.06945
MG1655_yraM_b3147	4.36999	0.00117872	146.3	0.434125	0.689377	4041.1	1.06653
MG1655_gabT_b2662	4.5382	0.00116092	144.3	0.434639	0.713147	4047.1	1.05862
MG1655_ribD_b0414	4.74242	0.00122629	150.9	0.43487	0.711724	4046.7	1.05935
MG1655_mdoH_b1049	4.28308	0.00122386	150.8	0.435838	0.67739	4037.7	1.07129
MG1655_b1388	4.14704	0.00123367	151.7	0.43592	0.535625	3962.3	1.1231
MG1655_b2255	4.55049	0.00124437	152.3	0.43639	0.612342	4011.2	1.09089
MG1655_ybiB_b0800	4.96025	0.0012224	150.6	0.436522	0.561517	3982.1	1.11325
MG1655_lolA_b0891	4.65054	0.00126804	154.1	0.440286	0.709441	4046.4	1.06066
MG1655_secD_b0408	4.10936	0.00127727	155.4	0.442735	0.625638	4018.4	1.08547
MG1655_tke1_b4441	5.1015	0.00128357	156.1	0.443466	0.593078	4002	1.09915
MG1655_yraO_b3149	4.81211	0.00128894	156.6	0.443626	0.685018	4040	1.06765
MG1655_rdlD_b4454	4.18925	0.00130746	158.7	0.445787	0.65217	4029.3	1.07678
MG1655_b0028	4.52526	0.00130672	158.5	0.446479	0.70669	4045.9	1.06219
MG1655_pstB_b3725	5.93186	0.00130548	158.5	0.44774	0.604915	4007.5	1.09405
MG1655_ytfP_b4222	7.00557	0.00133433	161.9	0.453501	0.569341	3986.3	1.10885
MG1655_thrA_b0002	4.05271	0.00136597	164.2	0.454848	0.565752	3984.7	1.11025
MG1655_fabI_b1288	10.1806	0.00136316	163.9	0.455278	0.442527	3863.2	1.15595
MG1655_rpsU_b3065	9.83244	0.00135549	163.2	0.455866	0.438539	3858.8	1.15637
MG1655_xylR_b3569	5.866	0.00136304	163.9	0.456546	0.486036	3917.4	1.1368
MG1655_lysS_b2890	6.22581	0.00138746	166.5	0.458678	0.60881	4009.6	1.09343
MG1655_ybiH_b0796	4.10872	0.00138159	166.2	0.459116	0.660583	4031.3	1.07587
MG1655_yhdE_b3248	5.42653	0.00141295	169.1	0.46456	0.671343	4035.9	1.07366
MG1655_b1983	4.45119	0.00144602	171.6	0.465041	0.643046	4025.9	1.07991
MG1655_yecS_b1918	4.20382	0.00144392	171.6	0.466304	0.617075	4013.7	1.08802
MG1655_yhdG_b3260	5.81194	0.00146196	172.6	0.466486	0.521275	3950.9	1.12658
MG1655_rpoA_b3295	8.80409	0.00144376	171.6	0.467575	0.485183	3916.3	1.13813
MG1655_ttk_b3641	5.36595	0.00144323	171.6	0.468852	0.468271	3894.6	1.14614
MG1655_surA_b0053	4.45257	0.0014399	171.2	0.469041	0.697927	4043.6	1.06467
MG1655_yfaO_b2251	4.53736	0.00147247	174.1	0.469272	0.688119	4040.8	1.06702
MG1655_b3553	5.16749	0.00152171	178.6	0.476267	0.532093	3959.9	1.12433
MG1655_metG_b2114	5.59693	0.00151753	178.2	0.476471	0.455871	3880.9	1.14956
MG1655_avtA_b3572	5.12336	0.00155396	180.9	0.477309	0.667949	4034.8	1.07509
MG1655_b1840	4.49344	0.00151663	178.2	0.477748	0.648485	4027.7	1.07693
MG1655_ygaM_b2672	4.91575	0.00156287	181.6	0.477895	0.678384	4037.8	1.07075
MG1655_yibO_b3612	4.63987	0.00155106	180.7	0.478042	0.677452	4037.7	1.07101
MG1655_acrA_b0463	4.80603	0.0015404	179.9	0.478457	0.684635	4039.9	1.06847
MG1655_cobB_b1120	4.58745	0.00156937	182.3	0.478478	0.669135	4035.3	1.07465
MG1655_nadE_b1740	6.30929	0.00151562	178.1	0.478763	0.628235	4019.5	1.08518
MG1655_b2746	4.13694	0.00154949	180.6	0.479045	0.684771	4039.9	1.06791
MG1655_wecB_b3786	7.28973	0.00158339	183.7	0.479634	0.558977	3980.4	1.11433
MG1655_priB_b4201	6.32743	0.0016253	187.1	0.479744	0.597073	4004.1	1.09792
MG1655_rpoS_b2741	7.10959	0.00158091	183.5	0.480366	0.560837	3981.4	1.11337
MG1655_ydiF_b1694	3.90345	0.0015988	185	0.480519	0.572924	3989.4	1.10817
MG1655_yadH_b0128	4.90869	0.00165607	188.9	0.480662	0.62158	4016.2	1.08693
MG1655_purN_b2500	4.7151	0.00162221	187	0.48072	0.680232	4038.7	1.07071
MG1655_yccD_b0999	3.92743	0.00159486	184.6	0.480729	0.644148	4026.3	1.07944
MG1655_basS_b4112	4.23988	0.00165253	188.8	0.481633	0.600095	4005.5	1.0962
MG1655_dnaA_b3702	7.19717	0.00162069	187	0.481959	0.46843	3894.8	1.14587
MG1655_b0441	6.94796	0.00164526	188.5	0.482097	0.543294	3969.2	1.11808
MG1655_yjcB_b4060	4.88786	0.00168544	190.5	0.482278	0.572774	3989.3	1.10845
MG1655_dapA_b2478	5.64812	0.001695	191.1	0.482576	0.612616	4011.2	1.0903
MG1655_b2998	4.18106	0.00173766	194	0.482587	0.537064	3963.6	1.12156
MG1655_b2411	4.4098	0.00171823	192.6	0.482707	0.680718	4038.9	1.07019
MG1655_yhjO_b3533	3.96478	0.00167622	190.2	0.482741	0.388057	3778.9	1.17139
MG1655_ybhC_b0772	4.27893	0.00161976	186.9	0.482946	0.687133	4040.5	1.0675
MG1655_folD_b0529	5.39977	0.00173313	193.7	0.483042	0.645756	4026.7	1.07839
MG1655_kdsA_b1215	7.59252	0.00161623	186.6	0.48342	0.469107	3895.6	1.14543
MG1655_yahK_b0325	5.48784	0.00170507	192	0.483627	0.609368	4009.8	1.09289
MG1655_yceB_b1063	5.2629	0.0017169	192.5	0.483668	0.63322	4021.7	1.08343
MG1655_yeaK_b1787	4.52932	0.0017331	193.7	0.48425	0.657867	4030.5	1.07595
MG1655_yhhK_b3459	3.82317	0.00176363	196.4	0.486139	0.492498	3924.6	1.13493
MG1655_ampD_b0110	4.50094	0.00175819	196.2	0.486849	0.495896	3928	1.13395
MG1655_asnB_b0674	3.83859	0.00179255	199.2	0.49064	0.641247	4024.8	1.08077
MG1655_cysW_b2423	4.54852	0.00178809	199	0.491358	0.524094	3953.5	1.12635
MG1655_mreB_b3251	5.75569	0.00181349	201	0.493857	0.530195	3958.4	1.1255
MG1655_dapD_b0166	4.0021	0.00187057	206	0.498789	0.644703	4026.3	1.07857
MG1655_minE_b1174	3.97805	0.00188255	206.9	0.499758	0.665112	4033.7	1.07565
MG1655_yhbS_b3156	7.01936	0.00188911	207.4	0.499759	0.45648	3881.4	1.14902
MG1655_purF_b2312	3.87412	0.00186968	206	0.5	0.616711	4013.6	1.08829
MG1655_b1970	3.95134	0.00186734	205.9	0.500973	0.556196	3979.1	1.11522
MG1655_nrdG_b4237	3.77489	0.00190798	208.5	0.501202	0.440322	3860.6	1.15587
MG1655_rplA_b3984	6.15734	0.00186544	205.6	0.501463	0.582464	3996	1.10478
MG1655_b1809	4.12238	0.00191652	209.3	0.501918	0.661418	4032.2	1.07554
MG1655_yjjU_b4377	4.77928	0.00186361	205.5	0.502445	0.633896	4021.9	1.08319
MG1655_ftsL_b0083	5.01618	0.00186001	205	0.502451	0.628587	4019.8	1.08497
MG1655_wzzE_b3785	4.78689	0.00195334	212.2	0.504038	0.592084	4001.2	1.10014
MG1655_b2595	4.15663	0.00195146	212.2	0.505238	0.670314	4035.6	1.07387
MG1655_yieG_b3714	3.89057	0.00194288	211.3	0.505502	0.656227	4030.3	1.07647
MG1655_bcp_b2480	4.68763	0.00194847	211.9	0.505728	0.641138	4024.8	1.08135
MG1655_ymfM_b1148	5.53689	0.00198023	214.2	0.506383	0.270563	3484.2	1.21274
MG1655_b3871	5.25752	0.0019852	214.9	0.50684	0.632317	4021.4	1.08394
MG1655_atpD_b3732	7.56564	0.00197998	214.2	0.507583	0.478024	3906.9	1.14304
MG1655_b2349	3.74291	0.0020089	216.6	0.509647	0.57511	3990.8	1.10702
MG1655_ycgL_b1179	3.74481	0.00204616	219.5	0.511655	0.614616	4012.3	1.08971
MG1655_b2896	4.43803	0.00205182	220.1	0.51186	0.648641	4027.7	1.07664
MG1655_rdlC_b4424	4.26166	0.00204239	219.4	0.512617	0.602851	4006.5	1.09437
MG1655_pncB_b0931	3.8817	0.00203992	219.3	0.513583	0.494334	3926.7	1.13488
MG1655_b2084	6.79363	0.00203584	218.9	0.51385	0.306724	3594.6	1.1994
MG1655_ymcD_b0987	3.98629	0.00208603	222.6	0.516473	0.630708	4021	1.08441
MG1655_gcvH_b2904	4.01272	0.00211443	224.1	0.51875	0.660936	4031.8	1.07572
MG1655_ycdY_b1035	3.90725	0.00213346	225.7	0.518851	0.610929	4010.3	1.09243
MG1655_metF_b3941	7.673	0.00211856	224.7	0.518938	0.370219	3746.4	1.17997
MG1655_ybfC_b0704	5.25511	0.00212266	225.4	0.519355	0.395675	3793.4	1.1708
MG1655_b1604	3.83067	0.00214918	226.9	0.520413	0.592324	4001.4	1.09959
MG1655_b2275	3.97044	0.00217521	229	0.520455	0.56233	3982.4	1.1124
MG1655_csgD_b1040	6.50284	0.00215594	227.6	0.520824	0.509878	3941.4	1.12934
MG1655_nuoC_b2286	4.54512	0.00217444	228.9	0.521412	0.622917	4017	1.08656
MG1655_hisA_b2024	3.66536	0.00216783	228.4	0.521461	0.502745	3935.1	1.13208
MG1655_purK_b0522	3.8214	0.00220076	231.5	0.522573	0.507504	3938.8	1.13119
MG1655_ydeI_b1536	4.16977	0.00219084	230.6	0.522902	0.656725	4030.3	1.07618
MG1655_aroD_b1693	3.9875	0.00220015	231.4	0.523529	0.641366	4024.8	1.08048
MG1655_csdA_b2810	3.80653	0.00225557	235.2	0.523831	0.298158	3569.7	1.20395
MG1655_purD_b4005	3.82253	0.00221719	232.6	0.523874	0.589923	3999.9	1.10129
MG1655_b1208	4.0249	0.00225026	234.8	0.524107	0.612267	4011.2	1.09119
MG1655_hemX_b3803	3.95615	0.00224771	234.4	0.524385	0.647039	4027	1.07703
MG1655_dppC_b3542	3.78473	0.00226716	236.2	0.524889	0.614133	4011.9	1.08989
MG1655_accD_b2316	7.59931	0.00224761	234.4	0.525561	0.43802	3857.6	1.15635
MG1655_hsdM_b4349	4.54802	0.00224345	234.1	0.526067	0.637176	4023.4	1.08272
MG1655_nagC_b0676	3.76595	0.0023773	244.8	0.526452	0.644074	4026.1	1.07967
MG1655_b1180	4.02987	0.00228038	237.7	0.527051	0.54834	3973.2	1.11701
MG1655_yhcA_b3215	4.15482	0.00237499	244.6	0.527155	0.379387	3764.5	1.17677
MG1655_rnhB_b0183	4.27665	0.00229616	238.7	0.528097	0.62914	4020.3	1.08481
MG1655_b3838	7.29661	0.0023676	244	0.528139	0.412325	3819.4	1.16552
MG1655_yecP_b1871	3.88115	0.00237248	244.6	0.528294	0.598149	4004.2	1.09734
MG1655_lgt_b2828	3.93823	0.00232793	240.5	0.528571	0.619186	4014.8	1.08743
MG1655_mioC_b3742	5.77851	0.00230352	239.5	0.528698	0.509421	3941	1.12987
MG1655_b2747	3.84175	0.00240399	247.6	0.52906	0.536082	3962.7	1.12226
MG1655_yggJ_b2946	4.87333	0.00236693	243.9	0.529067	0.609331	4009.7	1.09316
MG1655_poxB_b0871	3.94264	0.00232649	240.4	0.529515	0.641849	4025.2	1.0803
MG1655_speB_b2937	4.55814	0.00235767	242.6	0.529694	0.422523	3835.5	1.16192
MG1655_creA_b4397	4.91208	0.00240011	247.4	0.529764	0.399939	3799.6	1.16911
MG1655_b2097	4.4873	0.00235131	242.2	0.529978	0.63078	4021	1.08412
MG1655_rfaZ_b3624	5.10061	0.00236563	243.8	0.53	0.587894	3998.6	1.10215
MG1655_pdxJ_b2564	3.72828	0.00239739	247.3	0.530687	0.640711	4024.8	1.08164
MG1655_gabP_b2663	3.7319	0.00242961	249.5	0.530851	0.641157	4024.8	1.08106
MG1655_prsA_b1207	4.37148	0.0023485	242.1	0.530921	0.620747	4015.6	1.08735
MG1655_csrC_b4457	3.60094	0.00236443	243.8	0.531155	0.575177	3990.9	1.10674
MG1655_b1667	5.09209	0.00242531	249.2	0.531343	0.356766	3718.2	1.18376
MG1655_creB_b4398	3.86316	0.00245061	251.6	0.534183	0.644627	4026.3	1.07886
MG1655_csgF_b1038	5.78034	0.0024588	252.3	0.534534	0.280959	3516.8	1.2106
MG1655_panB_b0134	3.64946	0.00248298	254.2	0.536287	0.589185	3999.6	1.10151
MG1655_yfcE_b2300	5.3867	0.00250172	255.6	0.536975	0.532816	3960.2	1.1241
MG1655_rpsN_b3307	6.36779	0.00248251	254.2	0.537421	0.499902	3932.1	1.13284
MG1655_ybiU_b0821	4.56175	0.00250142	255.6	0.538105	0.486605	3917.9	1.13628
MG1655_fimB_b4312	4.21823	0.00257053	260.5	0.539337	0.48249	3912.9	1.14012
MG1655_yrfE_b3397	4.78602	0.00256434	260.4	0.540249	0.530523	3958.7	1.12527
MG1655_rpmH_b3703	3.72853	0.00255215	259.4	0.540417	0.551153	3974.9	1.11623
MG1655_nth_b1633	4.00364	0.00254749	259.1	0.540919	0.640501	4024.8	1.08194
MG1655_b1146	3.78526	0.00256312	260.3	0.541164	0.611403	4010.7	1.09194
MG1655_ygiM_b3055	4.52459	0.00253415	258.2	0.5413	0.625054	4017.8	1.0856
MG1655_yagT_b0286	4.08383	0.00254682	258.9	0.541632	0.598591	4004.4	1.0968
MG1655_malG_b4032	4.11941	0.00261133	263.3	0.544008	0.557212	3979.9	1.11513
MG1655_prfC_b4375	4.4751	0.00265025	266	0.546201	0.585082	3997.5	1.10276
MG1655_nuoE_b2285	3.72517	0.00264477	265.6	0.546502	0.637751	4023.6	1.0819
MG1655_dppA_b3544	4.58243	0.00266053	266.8	0.546721	0.602127	4006.3	1.09462
MG1655_rhlB_b3780	4.90882	0.00264046	265.2	0.546804	0.599296	4004.5	1.09652
MG1655_flxA_b1566	4.00034	0.00268143	268.5	0.54908	0.518111	3947.8	1.12698
MG1655_csgE_b1039	4.32513	0.00273117	271.4	0.553878	0.61566	4013	1.08901
MG1655_yieI_b3716	4.38262	0.00274429	272.1	0.554175	0.581203	3995.4	1.10553
MG1655_rpmA_b3185	5.46415	0.00277222	273.4	0.554564	0.548332	3973.2	1.11732
MG1655_gph_b3385	3.51583	0.00276648	273	0.554878	0.567824	3985.8	1.10963
MG1655_ygaD_b2700	5.19802	0.0027976	274.3	0.555263	0.519666	3949.2	1.12705
MG1655_dcp_b1538	3.8658	0.00282396	276.1	0.555533	0.603678	4006.7	1.09413
MG1655_barA_b2786	3.84802	0.00280896	275.1	0.555758	0.49419	3926.6	1.13518
MG1655_ygiA_b3036	4.42429	0.00284211	277.4	0.555912	0.330655	3661	1.19562
MG1655_b1134	6.15774	0.00281927	275.8	0.556048	0.505427	3937.2	1.1317
MG1655_cysS_b0526	3.48868	0.00294643	283.1	0.556189	0.613574	4011.8	1.09016
MG1655_oppD_b1246	3.62409	0.00284108	277.2	0.556627	0.621537	4015.9	1.08714
MG1655_dxs_b0420	3.50972	0.00285449	278.4	0.5568	0.30031	3575.9	1.20239
MG1655_hflC_b4175	5.78934	0.00287431	279.6	0.556972	0.528972	3956.9	1.12604
MG1655_ycbG_b0956	3.69283	0.00291158	281.4	0.557228	0.570326	3986.9	1.1087
MG1655_yadL_b0137	6.10131	0.00294061	283.1	0.557283	0.222427	3288.4	1.22931
MG1655_yebC_b1864	4.93001	0.00286889	279.2	0.557285	0.454922	3879.2	1.14973
MG1655_b1605	3.53871	0.00289022	280.4	0.557455	0.426288	3841.3	1.16122
MG1655_mukB_b0924	4.06562	0.00290452	281.2	0.557937	0.623829	4017.3	1.08605
MG1655_bax_b3570	4.80336	0.00293382	283	0.558185	0.539103	3965.4	1.12017
MG1655_ycdO_b1018	3.68777	0.00293318	283	0.559289	0.597029	4004.1	1.09822
MG1655_yrbC_b3192	4.13066	0.00299734	286.8	0.561252	0.588915	3999.5	1.10179
MG1655_b1662	3.87139	0.00301857	288.2	0.561793	0.617577	4013.9	1.08748
MG1655_fabB_b2323	3.54366	0.00299686	286.6	0.561961	0.617131	4013.7	1.08772
MG1655_rfaQ_b3632	4.01644	0.00301443	287.8	0.562109	0.615903	4013	1.08871
MG1655_ycbY_b0948	4.39456	0.00303991	289.5	0.562136	0.60151	4006	1.09513
MG1655_dsbG_b0604	3.73306	0.00303509	289.3	0.56284	0.559357	3980.6	1.11345
MG1655_rpoB_b3987	7.91084	0.0030738	291.9	0.563514	0.331158	3662.3	1.19449
MG1655_pcnB_b0143	3.58031	0.00308874	292.5	0.563584	0.591942	4001.1	1.10041
MG1655_lasT_b4403	3.6917	0.00306663	291.5	0.56383	0.612526	4011.2	1.09059
MG1655_alaS_b2697	3.66743	0.00309556	293.3	0.564038	0.578466	3993.3	1.10587
MG1655_rpsP_b2609	8.4642	0.00306577	291.4	0.564729	0.284232	3526.7	1.20902
MG1655_lspA_b0027	3.5527	0.0031157	295	0.565134	0.582073	3996	1.10509
MG1655_hemE_b3997	3.51892	0.00312237	295.6	0.565201	0.514607	3945	1.12682
MG1655_ychJ_b1233	3.61441	0.00311375	294.9	0.566027	0.601156	4006	1.09543
MG1655_yccE_b1001	3.72142	0.00315898	298.3	0.56819	0.621687	4016.4	1.08669
MG1655_b1808	3.91182	0.00315092	297.8	0.568321	0.614622	4012.3	1.08941
MG1655_smtA_b0921	3.7509	0.00317407	299.1	0.568631	0.488436	3920	1.13656
MG1655_nrfF_b4075	3.57558	0.00318505	300.4	0.570019	0.558232	3980	1.11453
MG1655_cobT_b1991	3.33394	0.00321768	302.5	0.570755	0.469155	3895.7	1.14512
MG1655_yaiB_b0382	3.74004	0.00320445	301.6	0.571212	0.610847	4010.3	1.09272
MG1655_glf_b2036	8.09772	0.00321425	302.4	0.571645	0.331473	3663.7	1.19417
MG1655_b0538	4.1296	0.00324407	304	0.572505	0.563714	3983.8	1.11093
MG1655_icdA_b1136	3.92237	0.00325759	304.7	0.572744	0.611116	4010.5	1.09218
MG1655_b4179	3.64989	0.00327459	306	0.574109	0.597821	4004.2	1.09764
MG1655_yrbH_b3197	3.4108	0.00335066	310.9	0.575741	0.563536	3983.5	1.11116
MG1655_gltJ_b0654	3.48036	0.00330396	308.2	0.576075	0.573457	3989.7	1.10794
MG1655_yhgF_b3407	5.06126	0.00333005	309.4	0.576164	0.543331	3969.2	1.11777
MG1655_ydhA_b1639	3.97009	0.00334767	310.6	0.576252	0.581639	3995.7	1.10531
MG1655_b2845	3.5421	0.00330046	307.9	0.576592	0.611468	4010.8	1.09167
MG1655_uvrD_b3813	4.66743	0.00332467	309.3	0.577052	0.485135	3916.2	1.13843
MG1655_yahA_b0315	3.87919	0.00334725	310.6	0.577323	0.482978	3913.5	1.13997
MG1655_b2862	4.12107	0.00336339	312.6	0.577819	0.457456	3883.2	1.14854
MG1655_b1452	3.35166	0.00338403	314.6	0.578309	0.59322	4002.2	1.0989
MG1655_ispA_b0421	3.93786	0.0033788	314.1	0.578453	0.567983	3986	1.10938
MG1655_selA_b3591	5.14397	0.00337601	313.8	0.578967	0.422397	3835.2	1.16218
MG1655_serS_b0893	3.534	0.00339835	315.8	0.57945	0.612169	4011.1	1.09146
MG1655_ccmE_b2197	3.29776	0.00342651	317	0.579525	0.57841	3993.2	1.10615
MG1655_ybgK_b0712	3.4051	0.00341259	316.7	0.580037	0.575071	3990.8	1.10733
MG1655_ybeB_b0637	3.99841	0.00344382	318.9	0.580874	0.408504	3814.2	1.16571
MG1655_ycbW_b0946	5.04434	0.00343937	318.5	0.581204	0.533364	3960.9	1.12366
MG1655_yhiI_b3487	3.59653	0.00348661	321.5	0.583485	0.571379	3988.2	1.10876
MG1655_wbbH_b2035	5.13193	0.0034804	321	0.583636	0.505756	3937.5	1.13147
MG1655_yciO_b1267	4.13303	0.00350032	322.9	0.584964	0.58829	3999	1.10196
MG1655_eutC_b2440	3.69228	0.00353067	324.8	0.585225	0.599442	4004.8	1.0963
MG1655_yhgE_b3402	4.68598	0.00351833	323.7	0.585353	0.300732	3577.7	1.20178
MG1655_b4256	3.58321	0.00354261	325.5	0.585432	0.577556	3992.9	1.10668
MG1655_ydgA_b1614	3.34223	0.00352985	324.6	0.585921	0.591916	4001.1	1.10072
MG1655_ptsN_b3204	3.73987	0.0035809	328	0.588869	0.605927	4007.8	1.09353
MG1655_b2608	6.01682	0.00359429	328.8	0.589247	0.444862	3865.6	1.15598
MG1655_b1498	3.78198	0.00362797	330.8	0.591771	0.514563	3944.9	1.12744
MG1655_ycaJ_b0892	3.36149	0.00365663	331.5	0.591964	0.56172	3982.2	1.11297
MG1655_dbpA_b1343	3.38432	0.003678	332.1	0.591979	0.55918	3980.5	1.11374
MG1655_b1668	3.2429	0.00369506	333.3	0.592007	0.447412	3869.4	1.15573
MG1655_yadK_b0136	3.37225	0.00371038	334.2	0.592553	0.355243	3714.2	1.18551
MG1655_nrdB_b2235	3.84533	0.00369421	333.2	0.592883	0.591708	4001	1.10099
MG1655_b1044	4.0665	0.00373327	335.6	0.593982	0.42444	3838.4	1.16174
MG1655_yaeR_b0187	3.38406	0.00376117	337.4	0.595062	0.564282	3984	1.11068
MG1655_aidB_b4187	3.22004	0.00376105	337.4	0.596113	0.567647	3985.7	1.10991
MG1655_ycbL_b0927	3.94294	0.0037822	339.1	0.597007	0.583519	3996.5	1.10431
MG1655_yohJ_b2141	3.75815	0.00389098	344.7	0.598437	0.467177	3893.1	1.14672
MG1655_b2760	3.23223	0.00389041	344.7	0.599478	0.562998	3983.1	1.11198
MG1655_phoR_b0400	3.48241	0.00391584	346.7	0.599827	0.596951	4004.1	1.09852
MG1655_ftsW_b0089	3.60428	0.00387451	343.8	0.6	0.592297	4001.4	1.09989
MG1655_glgA_b3429	3.99372	0.00390847	346.3	0.600173	0.566986	3985.4	1.11014
MG1655_ybaD_b0413	3.35208	0.00388572	344.5	0.600174	0.592331	4001.5	1.09931
MG1655_ycgY_b1196	4.62595	0.00394563	348.9	0.600516	0.381832	3768.3	1.17393
MG1655_lysR_b2839	3.29981	0.00393333	348.3	0.600517	0.505289	3937.1	1.132
MG1655_ydcF_b1414	3.98392	0.0038704	343.7	0.600874	0.495605	3927.8	1.13455
MG1655_b0222	3.14013	0.00383796	342.5	0.600877	0.482085	3912.1	1.14089
MG1655_yqeI_b2847	3.86001	0.00393191	348.2	0.601382	0.524678	3953.9	1.12615
MG1655_ycaO_b0905	3.16034	0.00386615	343.4	0.601401	0.499452	3931.8	1.13308
MG1655_amn_b1982	3.35938	0.00383322	342.2	0.601406	0.56177	3982.2	1.11266
MG1655_nrdH_b2673	3.2219	0.00396689	350.4	0.602062	0.244287	3385.1	1.21942
MG1655_asnC_b3743	4.43463	0.00402468	354.1	0.603237	0.255178	3424.2	1.21339
MG1655_solA_b1059	3.3574	0.00402101	353.9	0.603925	0.58409	3996.9	1.10381
MG1655_menB_b2262	3.32862	0.00400031	352.7	0.603938	0.475333	3903.9	1.14249
MG1655_ogt_b1335	3.91638	0.00401131	353.6	0.604444	0.500778	3932.9	1.13242
MG1655_ybeA_b0636	4.37058	0.00399817	352.4	0.60446	0.511318	3942.5	1.12772
MG1655_rfaL_b3622	4.54332	0.00406314	356.5	0.605263	0.533832	3961.1	1.1234
MG1655_csgC_b1043	3.78223	0.00408484	357.4	0.605763	0.488501	3920.3	1.13632
MG1655_yieE_b3712	3.65329	0.00405725	356.3	0.605952	0.584506	3997.1	1.10326
MG1655_cutF_b0192	3.65559	0.00411406	359.3	0.606926	0.583808	3996.5	1.10401
MG1655_dppD_b3541	3.24462	0.00413867	360.8	0.607407	0.555661	3978.9	1.1161
MG1655_b1501	3.6196	0.0041099	359.3	0.607953	0.531881	3959.8	1.12462
MG1655_yfiH_b2593	3.12886	0.00413567	360.6	0.608094	0.536404	3963	1.12203
MG1655_dam_b3387	3.50789	0.00418348	363	0.610084	0.535855	3962.5	1.12252
MG1655_tyrA_b2600	3.23539	0.00420695	365.2	0.612752	0.541757	3967.8	1.11832
MG1655_prfB_b2891	4.0666	0.00424567	367.9	0.616248	0.498336	3930.6	1.13372
MG1655_aspC_b0928	3.56998	0.00426798	369	0.617057	0.579667	3994.3	1.10584
MG1655_yadC_b0135	3.83761	0.00430245	371.2	0.619699	0.426388	3841.3	1.16051
MG1655_folE_b2153	3.05243	0.00447854	381.5	0.623366	0.372413	3750.8	1.17839
MG1655_spr_b2175	3.10024	0.0044867	382.2	0.623491	0.546647	3972	1.11761
MG1655_b2031	4.3368	0.00447261	381.2	0.623895	0.531199	3959.4	1.12515
MG1655_yqgB_b2939	3.1257	0.00444006	379.4	0.624013	0.558012	3980	1.11485
MG1655_dacA_b0632	3.83616	0.00446472	380.7	0.624098	0.559062	3980.4	1.11402
MG1655_yehY_b2130	3.97332	0.00439969	377.7	0.624298	0.482275	3912.6	1.1407
MG1655_glgC_b3430	3.50955	0.00441206	378.4	0.624422	0.538357	3964.9	1.12034
MG1655_tesA_b0494	3.64591	0.00443156	379.1	0.624547	0.562874	3983.1	1.11229
MG1655_b3052	3.63107	0.0044592	380.5	0.624795	0.578016	3993.1	1.10643
MG1655_yifA_b3762	4.44241	0.00439021	376.8	0.624876	0.26896	3478.7	1.21336
MG1655_yjeE_b4168	3.13894	0.00439587	377.5	0.625	0.529122	3957	1.12575
MG1655_yjgJ_b4251	3.40342	0.00437698	375.7	0.625125	0.583288	3996.4	1.10459
MG1655_ycaR_b0917	4.09651	0.00438744	376.5	0.625415	0.520156	3949.7	1.12655
MG1655_yecE_b1868	3.15612	0.00437266	375.5	0.625833	0.564622	3984.1	1.1104
MG1655_acnB_b0118	6.15985	0.0045318	384.8	0.62671	0.370794	3747.2	1.17874
MG1655_nuoH_b2282	3.31279	0.00457422	386.9	0.627066	0.579752	3994.3	1.10554
MG1655_gabD_b2661	3.72847	0.00457305	386.9	0.628084	0.563188	3983.1	1.11167
MG1655_b0508	3.60188	0.00456243	386.3	0.62813	0.575042	3990.8	1.10763
MG1655_phoA_b0383	3.63433	0.00469273	393.9	0.629233	0.404144	3807.3	1.16788
MG1655_rfaF_b3620	3.50385	0.00468199	393.3	0.62928	0.568245	3986.1	1.1091
MG1655_uvrY_b1914	3.04803	0.00470742	394.8	0.629665	0.539122	3965.5	1.11988
MG1655_hisD_b2020	3.28016	0.00462357	389.2	0.629773	0.479385	3908.8	1.14159
MG1655_yieH_b3715	3.25306	0.00472267	395.7	0.630096	0.452547	3876	1.15049
MG1655_yhiV_b3514	3.05108	0.0046764	393.3	0.630288	0.483631	3914.2	1.13951
MG1655_ygjP_b3085	4.224	0.0046732	392.9	0.630658	0.219182	3274.3	1.23048
MG1655_asmA_b2064	3.87632	0.00464784	391.2	0.630968	0.254856	3422.9	1.21379
MG1655_cheZ_b1881	5.07178	0.00466733	392.6	0.63119	0.46724	3893.1	1.14638
MG1655_hemA_b1210	3.32273	0.00466265	392.2	0.631562	0.57673	3991.9	1.10671
MG1655_udk_b2066	3.52213	0.00464769	391.2	0.631987	0.399881	3799.6	1.16947
MG1655_recR_b0472	3.00011	0.00478082	400	0.633914	0.444288	3865.1	1.15618
MG1655_b2619	3.74481	0.00480145	401.1	0.634652	0.403784	3807	1.16815
MG1655_sraG_b4449	3.73256	0.00477263	399.2	0.634658	0.54134	3967.5	1.11855
MG1655_rfbC_b2038	5.55132	0.00477869	400	0.634921	0.412599	3819.7	1.16525
MG1655_hlpA_b0178	4.12923	0.00495447	411.6	0.650237	0.485928	3917.1	1.13704
MG1655_b1360	3.68835	0.0050318	415	0.652516	0.531273	3959.4	1.12483
MG1655_yhjJ_b3527	3.66938	0.00501403	414.4	0.652598	0.556001	3979	1.1155
MG1655_rfaK_b3623	5.08368	0.00501273	414.4	0.653628	0.402398	3804.3	1.16911
MG1655_atpE_b3737	5.77439	0.00506372	416.5	0.653846	0.39631	3794	1.17027
MG1655_ydcN_b1434	4.48179	0.00507315	417.3	0.654075	0.161993	2950.5	1.22174
MG1655_yhgG_b3410	6.26138	0.00510822	419.4	0.655312	0.298003	3569	1.20452
MG1655_yjcE_b4065	3.55117	0.00509676	418.9	0.655556	0.343858	3690.7	1.1917
MG1655_b1731	3.29229	0.0051434	421.5	0.657566	0.45076	3874	1.15263
MG1655_ddlA_b0381	3.04756	0.00519484	424.8	0.661682	0.548753	3973.2	1.11669
MG1655_nagD_b0675	3.90445	0.00522994	426.8	0.662733	0.474823	3903.5	1.14338
MG1655_zwf_b1852	3.32092	0.00523879	427.5	0.662791	0.555986	3979	1.11582
MG1655_nuoB_b2287	3.30868	0.00522422	426.4	0.663142	0.550197	3974.1	1.11663
MG1655_yecC_b1917	3.92139	0.00530983	431.9	0.668576	0.471686	3898.9	1.14404
MG1655_himD_b0912	5.908	0.0053214	432.9	0.669088	0.367111	3739.8	1.17975
MG1655_dsbA_b3860	5.75209	0.00541138	437.5	0.669985	0.366579	3738.7	1.18089
MG1655_yfiP_b2583	3.21494	0.00534896	434.4	0.67037	0.528698	3956.5	1.12625
MG1655_potA_b1126	3.43234	0.00543606	438.5	0.670489	0.47878	3908.1	1.14272
MG1655_yceA_b1055	3.10695	0.00540701	437.4	0.670859	0.547101	3972.5	1.11744
MG1655_rpmB_b3637	7.47227	0.00536531	435.5	0.671032	0.243529	3380.8	1.21962
MG1655_prlC_b3498	5.50742	0.00538711	436.3	0.671231	0.40493	3808.3	1.16712
MG1655_rnb_b1286	3.3509	0.00540195	437.1	0.671429	0.373939	3753.9	1.17862
MG1655_ydgB_b1606	2.94479	0.00586444	460.3	0.671971	0.526198	3954.9	1.12611
MG1655_gyrA_b2231	5.8399	0.00585685	459.8	0.672222	0.362556	3730.9	1.18291
MG1655_blr_b4409	3.15518	0.00571622	453.9	0.672444	0.551723	3975.7	1.11583
MG1655_frmR_b0357	3.10157	0.00584195	459.4	0.672621	0.529617	3957.6	1.1256
MG1655_b2071	3.46844	0.00548041	441.4	0.672866	0.538285	3964.9	1.12066
MG1655_pth_b1204	4.36253	0.0057312	454.9	0.672929	0.456243	3881.1	1.14927
MG1655_creC_b4399	3.28459	0.00571391	453.7	0.673145	0.512196	3943.2	1.1276
MG1655_hemG_b3850	3.47335	0.00547475	441	0.673282	0.537197	3964	1.12136
MG1655_yigZ_b3848	3.09087	0.00570526	453.2	0.673403	0.545192	3970.7	1.11788
MG1655_menF_b2265	3.24822	0.00584071	459.4	0.673607	0.419223	3830	1.16413
MG1655_rpsR_b4202	4.50647	0.00591785	462.4	0.674052	0.451983	3875.2	1.15094
MG1655_yfeG_b2437	3.02587	0.00570243	453	0.674107	0.328168	3654.3	1.19656
MG1655_yjhT_b4310	3.45105	0.00581773	458.4	0.674118	0.540344	3966.4	1.11887
MG1655_IS092_b4434	3.87786	0.00564486	449.7	0.674213	0.241159	3370.4	1.22072
MG1655_potC_b1124	3.15047	0.00565553	450.4	0.674251	0.449369	3872.3	1.15384
MG1655_yfbM_b2272	2.89986	0.00549825	443	0.674277	0.460422	3886.4	1.14778
MG1655_nuoL_b2278	3.39173	0.00567038	451.2	0.674439	0.535825	3962.5	1.12284
MG1655_msbA_b0914	2.97082	0.00583326	459.3	0.674449	0.537018	3963.6	1.12188
MG1655_glgX_b3431	3.11874	0.00558483	446.5	0.674471	0.503847	3935.8	1.13195
MG1655_b2653	7.90946	0.00552213	444.6	0.674659	0.0207447	1045	0.886344
MG1655_ftsI_b0084	3.81839	0.00569568	452.7	0.674665	0.497806	3929.9	1.13384
MG1655_b1973	3.15609	0.00581418	458.3	0.674963	0.551943	3975.7	1.11552
MG1655_cspG_b0990	3.36454	0.0055799	446.3	0.675189	0.259647	3442.3	1.21422
MG1655_cysN_b2751	3.21629	0.00564276	449.7	0.675225	0.49465	3926.9	1.13461
MG1655_coaA_b3974	3.01448	0.00569361	452.6	0.675522	0.473456	3901.7	1.14352
MG1655_b1995	3.99579	0.00563091	449.3	0.675639	0.500156	3932.1	1.13252
MG1655_b2466	3.51203	0.00580966	458.1	0.675664	0.448781	3871.2	1.15558
MG1655_pdxK_b2418	3.04221	0.00552191	444.6	0.675684	0.545964	3971.4	1.11776
MG1655_gltP_b4077	3.01504	0.0059687	465.1	0.676017	0.455521	3880.3	1.14972
MG1655_ybfF_b0686	3.35749	0.00561648	448.3	0.676169	0.499007	3931.5	1.13365
MG1655_yliJ_b0838	3.36745	0.00557908	446.3	0.676212	0.541168	3967.3	1.11881
MG1655_appC_b0978	4.50834	0.0056302	449.2	0.676506	0.441147	3861.7	1.15585
MG1655_yciL_b1269	2.98538	0.00580908	458.1	0.676662	0.538156	3964.9	1.12098
MG1655_nfnB_b0578	3.57456	0.00596667	465.1	0.677001	0.51048	3942.2	1.12828
MG1655_yiaC_b3550	2.85338	0.00600691	467	0.677794	0.3331	3667.7	1.19314
MG1655_fabD_b1092	3.85224	0.00605151	469.8	0.679884	0.491132	3923.1	1.13548
MG1655_talA_b2464	3.61703	0.00605052	469.8	0.68087	0.514564	3944.9	1.12711
MG1655_wecD_b3790	2.98287	0.00609557	472.2	0.681385	0.534607	3961.4	1.12316
MG1655_glnQ_b0809	3.32432	0.00608441	471.8	0.681792	0.539445	3966	1.11939
MG1655_ydaL_b1340	3.16704	0.00620201	477.2	0.687608	0.543026	3969	1.11834
MG1655_rcsA_b1951	2.82035	0.00621529	478.7	0.688777	0.355598	3715.4	1.18438
MG1655_yfjB_b2615	2.81743	0.00622914	480.1	0.688809	0.491091	3923	1.13611
MG1655_ccmD_b2198	3.11218	0.00622789	480	0.689655	0.489152	3921	1.13619
MG1655_yhiP_b3496	3.00391	0.00628521	482.8	0.689714	0.537795	3964.7	1.12124
MG1655_ldcC_b0186	3.01402	0.00625608	481.8	0.690258	0.539617	3966.2	1.11913
MG1655_kch_b1250	3.75653	0.00626788	482.6	0.690415	0.404568	3807.8	1.16732
MG1655_yqgD_b2941	6.87121	0.0063118	484.7	0.691441	0.247475	3396	1.21808
MG1655_yjfH_b4180	2.89863	0.00642674	489.7	0.697578	0.509455	3941.1	1.12958
MG1655_ygbE_b2749	2.91552	0.00651652	493.4	0.698867	0.265794	3466	1.21401
MG1655_rdlB_b4422	2.95908	0.00647103	491.8	0.699573	0.49668	3928.9	1.13388
MG1655_yfhL_b2562	3.51847	0.00651359	493.4	0.699858	0.470814	3898	1.14512
MG1655_yecG_b1895	3.48964	0.00650387	493.1	0.700426	0.519779	3949.3	1.12676
MG1655_cysB_b1275	2.85221	0.00655547	495.3	0.700566	0.433202	3849.7	1.15815
MG1655_yibK_b3606	3.18653	0.00674535	505.2	0.706573	0.380075	3765.4	1.17595
MG1655_holB_b1099	3.42066	0.00674243	504.8	0.707003	0.516544	3946.7	1.12698
MG1655_yehT_b2125	3.09174	0.00666351	501.4	0.707193	0.332498	3666.2	1.19381
MG1655_rplX_b3309	4.04351	0.00673335	504.4	0.707433	0.448859	3871.4	1.15495
MG1655_dicB_b1575	2.75777	0.00671856	503.7	0.707444	0.40298	3805.3	1.16906
MG1655_sbcC_b0397	3.46915	0.00669133	502.8	0.708169	0.25632	3429.1	1.21298
MG1655_ydjA_b1765	3.33162	0.00665842	501.4	0.708192	0.453986	3878.2	1.14978
MG1655_ycjZ_b1328	2.8948	0.00670959	503.6	0.708298	0.407535	3813.1	1.16609
MG1655_fis_b3261	6.9849	0.00683835	509.9	0.711158	0.180104	3063.9	1.22851
MG1655_ylbA_b0515	4.31236	0.00682761	509.3	0.711313	0.0220678	1083.4	0.895372
MG1655_b2373	2.89627	0.00696149	515.1	0.714424	0.479269	3908.7	1.14223
MG1655_b0851	2.98425	0.00696028	514.9	0.715139	0.489961	3922	1.13615
MG1655_nusA_b3169	3.1499	0.00695749	514.8	0.715994	0.501139	3933.4	1.13224
MG1655_yrbD_b3193	4.20629	0.00695693	514.8	0.716992	0.273235	3492.6	1.21145
MG1655_b0029	3.41417	0.00706715	519.3	0.717265	0.510125	3941.9	1.12851
MG1655_yggU_b2953	6.97699	0.00703004	517.9	0.717313	0.186403	3101.4	1.23169
MG1655_yibG_b3596	2.85094	0.00705885	518.8	0.717566	0.435274	3853.5	1.15721
MG1655_b1626	3.34972	0.00712724	521.5	0.71832	0.479467	3908.9	1.14128
MG1655_rpoC_b3988	4.36429	0.00711295	521	0.718621	0.356544	3717.8	1.18401
MG1655_yjeJ_b4145	2.80577	0.00722116	526.4	0.722085	0.510045	3941.5	1.12905
MG1655_mraY_b0087	3.01522	0.00728359	529.5	0.722374	0.449955	3873.1	1.15339
MG1655_fdx_b2525	5.09527	0.00727881	528.8	0.722404	0.332652	3666.5	1.19352
MG1655_nrdD_b4238	2.79402	0.00720586	525.5	0.722834	0.200542	3180.5	1.22799
MG1655_rplQ_b3294	3.18999	0.00722072	526.4	0.723077	0.509207	3940.8	1.13079
MG1655_psd_b4160	3.21145	0.00727729	528.7	0.723256	0.440218	3860.4	1.15615
MG1655_aroC_b2329	2.89211	0.00726519	528	0.723288	0.431088	3847.4	1.15955
MG1655_b2431	3.00641	0.00733618	532.7	0.723777	0.417125	3826.6	1.16452
MG1655_gshA_b2688	3.07759	0.00733452	532.6	0.724626	0.521993	3951.8	1.12619
MG1655_yhfR_b3375	3.38858	0.00736993	534.2	0.72483	0.398061	3796.8	1.16969
MG1655_yegW_b2101	3.01642	0.00733409	532.6	0.725613	0.485828	3917.1	1.13737
MG1655_nei_b0714	2.98108	0.00747459	539.9	0.727628	0.399456	3798.9	1.16961
MG1655_b1857	3.21885	0.00750259	540.8	0.72786	0.485417	3916.6	1.13755
MG1655_cfa_b1661	3.00768	0.00744417	538.7	0.727973	0.521457	3951.1	1.12631
MG1655_glnD_b0167	4.03631	0.00762896	547.6	0.728191	0.417363	3827	1.16428
MG1655_b0830	3.19985	0.00761215	546.9	0.728229	0.510684	3942.2	1.12795
MG1655_frdB_b4153	3.67761	0.00759983	546.2	0.728267	0.338744	3679.6	1.19081
MG1655_b1788	2.70166	0.00747215	539.9	0.72861	0.47083	3898	1.14479
MG1655_folX_b2303	2.82714	0.0074216	537.8	0.728726	0.506627	3938.3	1.13137
MG1655_rbfA_b3167	3.03154	0.0075201	542.2	0.728763	0.439924	3860.3	1.15647
MG1655_yejK_b2186	3.68959	0.00744237	538.7	0.728958	0.305668	3592.3	1.20023
MG1655_tonB_b1252	3.61148	0.0075981	546.2	0.729239	0.462886	3888.4	1.14736
MG1655_yigP_b3834	3.11758	0.0075672	544.7	0.730161	0.508191	3939.1	1.13063
MG1655_yfbT_b2293	3.17512	0.00759436	546.2	0.730214	0.510115	3941.9	1.12884
MG1655_b2174	3.22543	0.00758293	545.7	0.730522	0.507811	3939	1.13092
MG1655_mcrA_b1159	3.70896	0.00756364	544.6	0.731007	0.240003	3365.8	1.22259
MG1655_yabC_b0082	2.87568	0.00769808	550.6	0.731208	0.513266	3944.4	1.12762
MG1655_tufA_b3339	4.02986	0.00775942	554.3	0.732232	0.428384	3843.2	1.16004
MG1655_yncB_b1449	3.43574	0.00775362	553.8	0.73254	0.485243	3916.5	1.13786
MG1655_ycfL_b1104	2.69256	0.00778497	555.5	0.73285	0.4597	3885.5	1.1482
MG1655_b2925	3.16059	0.00774818	553.4	0.73298	0.484267	3914.9	1.13905
MG1655_rplE_b3308	3.94232	0.00773401	552.7	0.733024	0.432353	3849.1	1.15902
MG1655_b2510	4.52292	0.00784878	558.4	0.734737	0.380546	3766.3	1.1755
MG1655_cspA_b3556	3.9126	0.00784105	558	0.735178	0.401069	3801.4	1.16894
MG1655_ppx_b2502	3.05714	0.00786852	559.6	0.735348	0.509316	3941	1.13052
MG1655_upp_b2498	2.70795	0.00790654	561.7	0.737139	0.472105	3899.4	1.14385
MG1655_cydA_b0733	3.41991	0.00805636	568.4	0.737224	0.480848	3910.4	1.14139
MG1655_purU_b1232	3.06789	0.0079915	565.3	0.73799	0.475061	3903.7	1.1431
MG1655_mltA_b2813	2.78424	0.00793949	563.1	0.738008	0.484549	3915.1	1.13844
MG1655_b1707	2.67589	0.00805343	568.4	0.738182	0.467777	3894.2	1.14636
MG1655_yhjV_b3539	2.68642	0.00796462	564	0.73822	0.474369	3903.1	1.1436
MG1655_pntA_b1603	2.80952	0.00797879	564.9	0.738431	0.502702	3935.1	1.1324
MG1655_apbA_b0425	2.66553	0.00807734	570.2	0.738601	0.378829	3763.3	1.17713
MG1655_pgi_b4025	2.84759	0.00810863	571.8	0.73876	0.492383	3924.5	1.13523
MG1655_oppF_b1247	2.8526	0.00805334	568.4	0.739142	0.509319	3941	1.1302
MG1655_rpsI_b3230	3.10143	0.00803187	567.3	0.739635	0.456859	3882.4	1.14898
MG1655_yijC_b3963	3.18477	0.00810797	571.8	0.739715	0.381245	3767.5	1.17477
MG1655_wbbK_b2032	3.46372	0.00805324	568.4	0.740104	0.407355	3812.7	1.16632
MG1655_hokE_b4415	5.3838	0.00818677	575.4	0.740541	0.00284631	277.6	0.60744
MG1655_ydhB_b1659	2.90953	0.00817359	575.3	0.741366	0.484306	3915	1.13874
MG1655_appA_b0980	3.06181	0.00817027	575.2	0.742194	0.478889	3908.2	1.14241
MG1655_ybiT_b0820	3.12252	0.00828289	579.9	0.743462	0.427809	3842.5	1.16018
MG1655_rep_b3778	3.76309	0.00829961	580.7	0.743534	0.404495	3807.6	1.16762
MG1655_b1520	3.0609	0.00826764	579.4	0.743774	0.39339	3789.3	1.17026
MG1655_b2326	3.89346	0.00825379	578.8	0.743959	0.434427	3852.1	1.15783
MG1655_b3475	2.62556	0.00833536	582.6	0.744061	0.448862	3871.4	1.15461
MG1655_gadX_b3516	2.69096	0.00832198	582.1	0.744373	0.482344	3912.7	1.1404
MG1655_b2083	3.59094	0.00837279	584.7	0.745791	0.0537129	1791.5	1.04583
MG1655_serC_b0907	4.89608	0.0083891	585.5	0.74586	0.332988	3667.6	1.19349
MG1655_yfjD_b2613	5.31387	0.00841996	587.2	0.747074	0.300387	3576.2	1.20208
MG1655_trpA_b1260	3.88714	0.00849541	591.8	0.75197	0.38547	3774.4	1.17217
MG1655_gppA_b3779	2.82975	0.00865812	598.8	0.755107	0.448921	3871.5	1.15395
MG1655_ygfY_b2897	3.18626	0.00867689	599.7	0.75529	0.320671	3632.9	1.19543
MG1655_dut_b3640	3.80273	0.00856937	595.2	0.75533	0.43275	3849.4	1.15876
MG1655_rpmJ_b3299	3.73248	0.00868815	600.6	0.755472	0.421875	3834.3	1.16226
MG1655_ydaU_b1359	2.91741	0.00861955	597.2	0.755949	0.499388	3931.8	1.13341
MG1655_yeaZ_b1807	2.65506	0.00863407	598	0.756005	0.479284	3908.8	1.14192
MG1655_visC_b2906	3.02573	0.00865721	598.8	0.756061	0.309156	3603.5	1.19917
MG1655_yfcB_b2330	2.66548	0.00871892	602	0.756281	0.466488	3892.6	1.14691
MG1655_artI_b0863	2.75989	0.00872878	602.9	0.756462	0.495723	3927.9	1.13425
MG1655_b2790	3.32196	0.00860549	596.9	0.756527	0.414804	3822.1	1.16386
MG1655_rtT_b4425	6.53028	0.00877132	604.8	0.756946	2.09473146224953e-06	0.2	0.00740741
MG1655_mobA_b3857	2.6637	0.0088005	605.6	0.757	0.483217	3913.6	1.13966
MG1655_cyoA_b0432	6.77972	0.00881678	606.4	0.757054	0.161964	2950.4	1.2222
MG1655_manA_b1613	2.68559	0.00877072	604.8	0.757895	0.486411	3917.8	1.13658
MG1655_ycgJ_b1177	2.67627	0.00897719	613.4	0.75822	0.470922	3898.3	1.1442
MG1655_murC_b0091	3.10693	0.0089332	611.9	0.75824	0.451267	3874.6	1.15213
MG1655_ygjF_b3068	2.63271	0.0088452	608.4	0.758603	0.460545	3886.8	1.14756
MG1655_b1589	2.97903	0.00885805	609.3	0.75878	0.385405	3774.4	1.1729
MG1655_yicE_b3654	2.65725	0.00896952	613.1	0.758787	0.434423	3852.1	1.15818
MG1655_osmC_b1482	2.86577	0.00887903	610.1	0.758831	0.491222	3923.2	1.13519
MG1655_hupA_b4000	3.21892	0.00892543	611.7	0.758933	0.283472	3524.8	1.21044
MG1655_b1675	4.19248	0.0089188	611.7	0.759876	0.368152	3742.6	1.18026
MG1655_yieF_b3713	2.61471	0.00908989	619.1	0.764321	0.300156	3575.4	1.20262
MG1655_otsA_b1896	3.26467	0.00912163	621.6	0.766461	0.451522	3874.7	1.15181
MG1655_gcvP_b2903	2.66348	0.00918304	624.5	0.769089	0.481276	3911.2	1.14129
MG1655_artP_b0864	2.67785	0.00921122	626.1	0.770111	0.484167	3914.9	1.13938
MG1655_yigA_b3810	3.28059	0.00927332	629.2	0.771078	0.426074	3840.8	1.16142
MG1655_gcvT_b2905	2.88172	0.00926221	628.3	0.771867	0.465977	3891.9	1.14738
MG1655_mscL_b3291	3.40581	0.00927212	629.2	0.772025	0.448865	3871.4	1.15426
MG1655_ybaM_b0466	4.15874	0.00946461	636.4	0.777045	0.308463	3600.8	1.19907
MG1655_shiA_b1981	2.61591	0.00943043	635.3	0.777601	0.286112	3531.2	1.20725
MG1655_gltL_b0652	2.70945	0.00945657	636.1	0.777628	0.421396	3833.2	1.16263
MG1655_ccmH_b2194	2.6288	0.00953535	639.8	0.780244	0.0299823	1305.7	0.948221
MG1655_ycgW_b1160	3.31311	0.00958207	641.8	0.780779	0.234257	3341.2	1.22568
MG1655_yhdA_b3252	2.83487	0.00960821	642.8	0.781045	0.475261	3903.9	1.14283
MG1655_yieN_b3746	2.99842	0.00957799	641.6	0.781486	0.457094	3882.8	1.14876
MG1655_tehB_b1430	2.83009	0.0096461	644.5	0.78216	0.478066	3906.9	1.1427
MG1655_bisC_b3551	2.8867	0.0097364	648.4	0.785939	0.46343	3888.9	1.14717
MG1655_malZ_b0403	2.84595	0.00981071	651.8	0.787198	0.473201	3901.1	1.14368
MG1655_fliD_b1924	3.05947	0.00986547	654.7	0.787846	0.314284	3617	1.19729
MG1655_rpsH_b3306	3.93772	0.00980527	651.6	0.787908	0.360243	3724.8	1.18285
MG1655_wecG_b3794	2.6208	0.00994058	658	0.788024	0.436306	3854.2	1.15603
MG1655_b0211	3.12821	0.00984278	653.5	0.788299	0.134868	2746.6	1.19991
MG1655_narL_b1221	2.68864	0.00979384	651.3	0.788499	0.481713	3911.9	1.14116
MG1655_thrC_b0004	3.49047	0.00985723	654.7	0.788795	0.375778	3757.5	1.17827
MG1655_osmE_b1739	2.61823	0.00994026	657.9	0.788849	0.472639	3900	1.1437
MG1655_pgm_b0688	3.555	0.0099258	657.2	0.788956	0.409345	3815.8	1.16513
MG1655_b1345	2.56689	0.00996537	659.9	0.789354	0.445784	3866.8	1.15599
MG1655_alr_b4053	2.48179	0.00999197	660.9	0.789606	0.396142	3793.8	1.17056
MG1655_b2611	2.53098	0.00992043	657.1	0.789784	0.448851	3871.4	1.1553
MG1655_b2859	3.2972	0.0102528	672.3	0.794681	0.213144	3245.7	1.22757
MG1655_ygfZ_b2898	2.60215	0.0102716	673.3	0.794923	0.453699	3877.3	1.15019
MG1655_citA_b0619	2.96457	0.0101222	666.3	0.795107	0.432803	3849.4	1.15841
MG1655_narV_b1465	2.89508	0.0102405	672	0.795266	0.356451	3717.6	1.18433
MG1655_ydcE_b1461	3.21642	0.0102356	671.9	0.79609	0.280044	3514	1.21047
MG1655_recJ_b2892	3.03165	0.010201	670.7	0.796556	0.450027	3873.2	1.15308
MG1655_ybcW_b0559	3.11399	0.0101613	668.4	0.796663	0.177877	3049.4	1.23009
MG1655_yphA_b2543	2.60929	0.0101762	669.2	0.796667	0.462514	3888.3	1.14767
MG1655_purH_b4006	2.5021	0.0102342	671.9	0.797034	0.425715	3840.3	1.16162
MG1655_lnt_b0657	2.56345	0.0102009	670.7	0.797503	0.450505	3873.8	1.15292
MG1655_gapC_2_b1416	4.39028	0.0104608	681.4	0.802591	0.293015	3553.9	1.20717
MG1655_umuD_b1183	3.27614	0.0105379	684.1	0.802934	0.434539	3852.3	1.15719
MG1655_b1782	2.7714	0.0104865	682.5	0.802941	0.420296	3831.3	1.16347
MG1655_b1390	2.89463	0.0104573	681.3	0.80342	0.33076	3661.1	1.19527
MG1655_ydfG_b1539	2.55286	0.010529	683.8	0.803525	0.459546	3885.4	1.14851
MG1655_yaiI_b0387	2.74097	0.0106361	687.6	0.804211	0.43124	3847.8	1.15933
MG1655_ivbL_b3672	2.44593	0.010626	687.3	0.804801	0.3476	3699	1.19054
MG1655_otsB_b1897	2.6739	0.0106087	686.5	0.804807	0.46905	3895.6	1.14576
MG1655_pssA_b2585	4.76527	0.0107083	690.1	0.805251	0.265967	3466.8	1.21344
MG1655_ybiS_b0819	3.04092	0.0109496	699.6	0.805991	0.451166	3874.5	1.15244
MG1655_yniC_b1727	3.67519	0.0107082	690.1	0.806192	0.388721	3780	1.16955
MG1655_ybdG_b0577	2.50104	0.0109456	699.5	0.806805	0.448648	3871	1.15587
MG1655_atpA_b3734	3.45529	0.0107562	692.5	0.80711	0.363655	3733	1.18208
MG1655_b0627	2.66233	0.0109893	701.5	0.80725	0.466186	3892.1	1.1471
MG1655_osmY_b4376	2.56767	0.0109351	699.4	0.807621	0.463642	3889.1	1.14689
MG1655_b0100	3.52002	0.0108692	696.3	0.807773	0.0229998	1108.9	0.897895
MG1655_imp_b0054	2.73384	0.0108876	697.2	0.807879	0.469732	3896.2	1.14493
MG1655_ygaF_b2660	3.2775	0.0110251	703.2	0.808276	0.214566	3252.8	1.2284
MG1655_yqeH_b2846	3.18211	0.010933	699.3	0.808439	0.1464	2840.5	1.2077
MG1655_metQ_b0197	4.39064	0.0108664	696.2	0.808595	0.247173	3394.6	1.21845
MG1655_pabC_b1096	2.91448	0.0108428	695.5	0.808721	0.432052	3848.9	1.15931
MG1655_hisI_b2026	2.63808	0.0109273	698.8	0.808796	0.459937	3885.9	1.14798
MG1655_ispB_b3187	3.04883	0.0108308	695	0.80908	0.451812	3875.1	1.15125
MG1655_evgS_b2370	2.64517	0.0110622	705.4	0.809874	0.326642	3651.1	1.1963
MG1655_ruvA_b1861	3.54916	0.0110766	706.5	0.810206	0.380035	3765.3	1.17629
MG1655_proS_b0194	2.58891	0.0112317	713.4	0.817182	0.452415	3875.9	1.1508
MG1655_b1483	2.61857	0.0112925	715.6	0.818764	0.366755	3738.9	1.18058
MG1655_parE_b3030	2.50219	0.0113947	720.7	0.818977	0.249663	3402.9	1.21489
MG1655_IS061_b4426	2.95298	0.0113876	720.6	0.819795	0.265802	3466	1.21359
MG1655_fepB_b0592	2.59566	0.0113871	720.6	0.820729	0.446301	3868.2	1.15572
MG1655_spf_b3864	2.89506	0.0113661	719.8	0.820753	0.453013	3876.6	1.15033
MG1655_rnk_b0610	2.56437	0.0114698	723.5	0.821226	0.43588	3853.9	1.15698
MG1655_hrpB_b0148	2.86645	0.0113647	719.8	0.821689	0.316013	3621.6	1.19683
MG1655_yrbI_b3198	3.05194	0.0113596	719.5	0.822286	0.411269	3818.1	1.16548
MG1655_phnA_b4108	5.77302	0.0116134	728.7	0.82339	0.0338877	1393.8	0.967245
MG1655_sbmA_b0377	2.45279	0.0115568	726.4	0.823583	0.36588	3737.3	1.18194
MG1655_hns_b1237	2.57804	0.0118081	736.6	0.823937	0.458852	3884.6	1.14861
MG1655_btuC_b1711	2.86654	0.0116093	728.6	0.824208	0.249925	3403.5	1.21423
MG1655_ppa_b4226	3.68063	0.011784	735.2	0.824215	0.361929	3729	1.18268
MG1655_ypjF_b2646	2.97177	0.0116551	730.3	0.824266	0.239107	3362.4	1.22358
MG1655_metI_b0198	4.41124	0.0118021	736.1	0.8243	0.24842	3398.7	1.21817
MG1655_b2363	2.85289	0.0115917	728	0.824462	0.379091	3763.9	1.17695
MG1655_intA_b2622	2.92196	0.0117758	735	0.824916	0.434507	3852.3	1.15754
MG1655_b1201	2.42567	0.0119456	742.8	0.825333	0.190879	3125.9	1.23164
MG1655_pepD_b0237	2.43959	0.0116984	732.2	0.825479	0.42999	3846.2	1.16024
MG1655_ygiR_b3016	3.03967	0.0117708	734.7	0.825506	0.387931	3778.8	1.17208
MG1655_yqgF_b2949	2.49267	0.0119418	742.6	0.826029	0.381414	3767.8	1.1745
MG1655_phoB_b0399	3.51538	0.0117691	734.7	0.826434	0.378779	3763.1	1.17744
MG1655_hrpA_b1413	2.76625	0.0117399	734.2	0.826802	0.358752	3722.2	1.18353
MG1655_yehZ_b2131	5.96127	0.0119415	742.6	0.826949	0.156138	2907.7	1.21712
MG1655_ackA_b2296	3.25802	0.0119407	742.6	0.827871	0.369891	3745.4	1.1804
MG1655_pepQ_b3847	2.42616	0.0119327	742	0.828125	0.381641	3768	1.1742
MG1655_eda_b1850	3.59313	0.0119306	741.8	0.828827	0.365027	3735	1.18159
MG1655_b1632	2.36797	0.0120376	746.8	0.828857	0.353137	3710.9	1.18749
MG1655_yicL_b3660	2.86447	0.0120959	748.6	0.829933	0.250306	3404.1	1.21358
MG1655_yfiB_b2605	2.61385	0.0121602	751.5	0.831305	0.453838	3877.6	1.14994
MG1655_yeaU_b1800	2.78885	0.012146	750.7	0.83134	0.449739	3872.8	1.15365
MG1655_b2758	2.41171	0.0122145	753.8	0.832009	0.414198	3821.5	1.16474
MG1655_yhhH_b3483	2.5749	0.0121955	753.1	0.832155	0.388434	3779.4	1.16973
MG1655_phpB_b0638	2.41104	0.0123135	758	0.835722	0.27408	3495.3	1.21154
MG1655_yhaJ_b3105	3.31395	0.012489	763.5	0.836254	0.389483	3781.6	1.16933
MG1655_yecI_b1902	2.62767	0.0124279	761.2	0.836484	0.405626	3810.1	1.16695
MG1655_gshB_b2947	2.67724	0.0124815	763	0.836623	0.451669	3874.9	1.15153
MG1655_sbcB_b2011	2.69128	0.0124223	761	0.837184	0.437368	3856.5	1.15637
MG1655_ygaG_b2687	3.17204	0.0125354	765.3	0.837309	0.37609	3758.7	1.17791
MG1655_ybhN_b0788	2.37702	0.012472	763	0.837541	0.224948	3301.6	1.2301
MG1655_hyaD_b0975	2.3506	0.0123973	760.5	0.837555	0.374096	3754.2	1.17834
MG1655_lplA_b4386	2.4164	0.0126087	768.5	0.838059	0.426552	3841.5	1.16022
MG1655_yddB_b1495	2.43947	0.0125894	767.7	0.8381	0.389596	3781.6	1.16896
MG1655_ygiX_b3025	2.35905	0.0125769	767.2	0.83847	0.277706	3506.3	1.21074
MG1655_tadA_b2559	2.52529	0.012672	770.9	0.83976	0.403495	3806.3	1.16865
MG1655_ydaW_b1361	2.80643	0.0128592	778.3	0.843229	0.434418	3852.1	1.15853
MG1655_narP_b2193	2.50979	0.0128973	779.7	0.843831	0.44606	3867.4	1.15583
MG1655_rfbB_b2041	3.5241	0.0128548	778.2	0.844035	0.351931	3707.9	1.18729
MG1655_glmS_b3729	2.7967	0.0127844	775.7	0.84407	0.424589	3838.5	1.16142
MG1655_atpF_b3736	4.44054	0.0128426	777.6	0.8443	0.254013	3419.9	1.21359
MG1655_yqiE_b3034	2.6268	0.0128289	777.2	0.844783	0.426343	3841.3	1.16086
MG1655_mviN_b1069	2.49424	0.0130028	783.8	0.847351	0.308256	3600	1.1992
MG1655_recF_b3700	2.86436	0.0130885	787.2	0.850108	0.398296	3797.5	1.16954
MG1655_uhpB_b3668	2.41618	0.0131397	788.6	0.850701	0.430289	3846.6	1.15966
MG1655_gcvR_b2479	2.42777	0.0133327	795.4	0.856189	0.436086	3854.1	1.15669
MG1655_dnaB_b4052	3.97733	0.013297	794.6	0.85625	0.284662	3528	1.20905
MG1655_t44_b4414	5.16691	0.0134088	797.8	0.857849	0.1369	2765.4	1.20183
MG1655_sfa_b0991	2.31903	0.0135796	803.5	0.85844	0.370603	3747.1	1.17945
MG1655_rplP_b3313	2.58547	0.0135095	801	0.858521	0.429179	3844.3	1.16002
MG1655_yajQ_b0426	2.50019	0.0134714	799.8	0.859076	0.430186	3846.5	1.15998
MG1655_dnaN_b3701	2.61047	0.013578	803.3	0.859144	0.378001	3762.1	1.1775
MG1655_polB_b0060	4.02681	0.0136177	805.1	0.859232	0.290821	3546.9	1.20684
MG1655_marB_b1532	2.36239	0.0135058	800.9	0.859335	0.420427	3831.4	1.16315
MG1655_b1454	2.37838	0.0136913	808	0.859574	0.420288	3831.3	1.16382
MG1655_ybcJ_b0528	2.4417	0.0136484	806.5	0.859808	0.357699	3720	1.18358
MG1655_rpoN_b3202	3.01402	0.0135762	803.3	0.860064	0.328162	3654.3	1.19695
MG1655_sspB_b3228	3.02174	0.0136886	808	0.86049	0.379501	3764.6	1.17644
MG1655_sraD_b4442	2.48999	0.0137875	811.5	0.86238	0.366079	3737.6	1.18129
MG1655_ycfX_b1119	2.37457	0.0140235	820.7	0.863895	0.419394	3830.2	1.16384
MG1655_ftsY_b3464	3.29866	0.0140502	821.6	0.863933	0.35393	3712.4	1.18645
MG1655_thiL_b0417	2.39391	0.0140777	822.9	0.864391	0.229685	3322.1	1.22768
MG1655_b2256	2.6247	0.0139399	817.1	0.864656	0.310947	3608	1.19748
MG1655_b1329	2.51645	0.0140191	820.6	0.8647	0.436165	3854.2	1.15638
MG1655_bglX_b2132	2.58067	0.0139635	818.1	0.864799	0.262651	3453	1.21456
MG1655_b1393	2.35614	0.013925	816.5	0.864936	0.257905	3435.2	1.21342
MG1655_yijP_b3955	2.57071	0.0141393	825.4	0.865199	0.049838	1721.1	1.03431
MG1655_ymdC_b1046	2.44613	0.0140165	820.5	0.865506	0.406844	3811.8	1.1664
MG1655_rpsD_b3296	3.19873	0.0141206	825.1	0.865792	0.366084	3737.6	1.18092
MG1655_appY_b0564	2.31078	0.0139246	816.5	0.865854	0.374425	3754.8	1.17816
MG1655_b4233	2.4176	0.014009	820	0.865892	0.403359	3806.3	1.16901
MG1655_dsbD_b4136	2.37901	0.0138952	815.7	0.865924	0.374848	3756.2	1.17823
MG1655_ileS_b0026	2.28964	0.0142563	829.8	0.867085	0.380652	3766.6	1.17486
MG1655_yfjH_b2623	3.34844	0.0142488	829.3	0.867469	0.24702	3394.2	1.21874
MG1655_yedJ_b1962	2.35084	0.0142216	828.8	0.867853	0.242391	3375.8	1.2209
MG1655_pldA_b3821	2.66775	0.0144072	834.5	0.870177	0.42297	3836.1	1.16175
MG1655_treF_b3519	2.47723	0.0143942	834.3	0.870877	0.161431	2946.7	1.22168
MG1655_vacJ_b2346	2.40956	0.0144702	837	0.871875	0.347244	3698.2	1.19105
MG1655_gidA_b3741	2.74523	0.0146637	844.1	0.877443	0.413792	3821.2	1.165
MG1655_yedK_b1931	2.54456	0.014634	843.4	0.877627	0.420509	3831.7	1.16288
MG1655_leuD_b0071	2.25659	0.0146947	845.9	0.878401	0.351388	3706.9	1.18925
MG1655_dapE_b2472	2.52782	0.0147214	846.9	0.878527	0.298885	3572	1.20391
MG1655_plsC_b3018	2.72186	0.0147703	848	0.878756	0.211828	3238.8	1.22728
MG1655_deoR_b0840	2.25402	0.0148943	852.9	0.882006	0.349769	3705	1.18979
MG1655_degQ_b3234	2.49233	0.0149286	854.5	0.882748	0.406515	3811.3	1.16696
MG1655_ftsZ_b0095	2.61573	0.0148885	852.8	0.882816	0.413674	3821.2	1.16536
MG1655_yieJ_b3717	2.61965	0.0151616	861.8	0.886626	0.226337	3307.8	1.22875
MG1655_intE_b1140	2.34039	0.0151907	862.7	0.886639	0.419049	3829.6	1.16437
MG1655_yneH_b1524	2.53698	0.0151401	861.4	0.887127	0.382389	3769.5	1.17393
MG1655_yceG_b1097	2.35582	0.0151209	860.7	0.88732	0.39666	3794.3	1.16964
MG1655_alkA_b2068	2.25838	0.0151206	860.7	0.888235	0.372312	3750.3	1.1786
MG1655_fucU_b2804	2.89013	0.0155309	874.2	0.888415	0.386214	3775.5	1.17179
MG1655_nuoK_b2279	2.78133	0.0155293	874.2	0.889318	0.384348	3773	1.17393
MG1655_b0829	2.87682	0.0155078	873.4	0.889409	0.292989	3553.7	1.20751
MG1655_b2527	3.73172	0.0154901	873	0.889908	0.255448	3425.8	1.21267
MG1655_ybjN_b0853	3.30635	0.015419	869.9	0.890379	0.289707	3543	1.20798
MG1655_rfaB_b3628	2.43107	0.0154418	871	0.890593	0.418968	3829.3	1.16463
MG1655_yi5A_b3557	3.10212	0.0154577	871.9	0.890603	0.336047	3673.9	1.19128
MG1655_yleA_b0661	2.97964	0.0156337	878.2	0.890669	0.35217	3708.9	1.18723
MG1655_ynfL_b1595	2.40277	0.0154875	872.9	0.890714	0.414323	3821.7	1.16409
MG1655_ampE_b0111	2.49507	0.0154169	869.6	0.890984	0.420812	3832.3	1.16271
MG1655_ompA_b0957	2.47813	0.0156206	877.7	0.891066	0.421816	3834.2	1.16258
MG1655_rpsM_b3298	3.11126	0.015412	869.6	0.891897	0.355342	3714.5	1.18523
MG1655_aer_b3072	2.42423	0.0153904	868.9	0.892094	0.33932	3681	1.19088
MG1655_gltK_b0653	2.49242	0.0157329	881.9	0.892611	0.265385	3464.2	1.21466
MG1655_pepT_b1127	2.38081	0.015717	881.6	0.893212	0.334927	3672.3	1.19347
MG1655_yfhH_b2561	2.19562	0.0162187	896.8	0.894118	0.302224	3582.2	1.20087
MG1655_ssb_b4059	2.6786	0.0164269	902.2	0.894153	0.39212	3786.7	1.16982
MG1655_rffH_b3789	2.43333	0.0161815	896.2	0.894411	0.370122	3746.1	1.18025
MG1655_mhpD_b0350	2.60867	0.0157957	884.7	0.89454	0.403737	3807	1.16851
MG1655_yjhB_b4279	2.78346	0.016406	901.8	0.894643	0.110818	2532.1	1.17118
MG1655_kbl_b3617	3.07778	0.0162863	899.2	0.894726	0.263412	3455.7	1.21466
MG1655_b3836	2.688	0.0163649	901.2	0.894935	0.335946	3673.9	1.19166
MG1655_b0379	2.32684	0.0161809	896.1	0.895205	0.380101	3765.4	1.17559
MG1655_oxyR_b3961	2.56785	0.0162619	899	0.895418	0.408802	3814.6	1.16512
MG1655_yagQ_b0283	2.29657	0.0158933	887.4	0.895459	0.3903	3783.3	1.16913
MG1655_gapC_1_b1417	4.07622	0.0159193	888.4	0.895565	0.215618	3257.7	1.22978
MG1655_fdhD_b3895	2.46022	0.0163513	901.1	0.895726	0.408685	3814.3	1.16538
MG1655_yfbS_b2292	2.23015	0.0161745	896	0.896	0.2171	3264.3	1.23042
MG1655_b3839	3.00463	0.0165841	906.8	0.896047	0.351383	3706.8	1.1896
MG1655_yjiO_b4337	2.29469	0.016607	907.7	0.896051	0.405621	3810.1	1.16731
MG1655_cpxR_b3912	2.28636	0.0165248	905.2	0.896238	0.407684	3813.1	1.16573
MG1655_infB_b3168	2.40161	0.0158908	887.4	0.896364	0.414924	3822.4	1.16359
MG1655_ygdH_b2795	2.30772	0.0161601	895.8	0.896697	0.366016	3737.5	1.18163
MG1655_rplK_b3983	4.13233	0.016574	906.7	0.896835	0.209258	3225.1	1.22721
MG1655_b2299	2.61257	0.016872	916.2	0.897356	0.331089	3662.1	1.19481
MG1655_b2656	3.42771	0.0160631	892.1	0.897485	0.0625892	1938.8	1.07651
MG1655_wzxE_b3792	2.19255	0.0167233	911	0.897537	0.236107	3348.6	1.22301
MG1655_ymfA_b1122	2.29005	0.0161566	895.8	0.897595	0.312951	3612.9	1.19672
MG1655_phoP_b1130	2.20582	0.0161393	895	0.897693	0.363052	3731.8	1.18245
MG1655_purA_b4177	2.2425	0.0160325	891.5	0.897784	0.375867	3757.7	1.17796
MG1655_eno_b2779	2.49876	0.0167014	910.4	0.89783	0.38447	3773	1.17356
MG1655_entB_b0595	2.18542	0.0167556	912.3	0.897933	0.306409	3594.3	1.2005
MG1655_yhbJ_b3205	2.85507	0.0168595	915.9	0.897941	0.347371	3698.6	1.19079
MG1655_b3226	2.31692	0.0161196	894.5	0.898092	0.414306	3821.7	1.16444
MG1655_rpmD_b3302	3.31317	0.0167893	913.4	0.898132	0.307631	3597.7	1.19963
MG1655_b4004	2.33376	0.0168225	914.4	0.898232	0.35192	3707.9	1.18805
MG1655_yrbF_b3195	2.39363	0.0161108	894.1	0.898593	0.400758	3800.8	1.16912
MG1655_dsdA_b2366	2.41917	0.016856	915.9	0.898822	0.292573	3552.5	1.20751
MG1655_fhuE_b1102	2.33986	0.0169725	920.6	0.899902	0.344084	3690.7	1.19132
MG1655_prmA_b3259	2.57229	0.0169593	920	0.900196	0.388307	3779	1.16997
MG1655_yjdJ_b4127	2.20494	0.0171159	926.1	0.903512	0.387937	3778.8	1.17172
MG1655_proC_b0386	2.92357	0.0171137	926	0.904297	0.360046	3724.7	1.18357
MG1655_b1624	3.07663	0.0171649	928.1	0.904581	0.317727	3625.9	1.19706
MG1655_yqiB_b3033	2.56366	0.0172743	932.8	0.905631	0.322203	3636.8	1.19435
MG1655_yjgF_b4243	4.687	0.0172088	930.1	0.905648	0.137362	2768.8	1.20121
MG1655_mgsA_b0963	2.59296	0.0173115	934.2	0.906111	0.385141	3774.1	1.17317
MG1655_yaeL_b0176	3.06843	0.0172692	932.6	0.906317	0.202908	3191.8	1.22809
MG1655_rpsE_b3303	3.15449	0.0173761	936.3	0.906389	0.309193	3603.6	1.1984
MG1655_ybdB_b0597	2.15221	0.0174108	937.6	0.90677	0.282409	3521.8	1.21024
MG1655_yjhD_b4281	2.15549	0.0173723	936.2	0.907171	0.335032	3672.6	1.19279
MG1655_celF_b1734	2.29299	0.0172674	932.6	0.907198	0.301573	3581.1	1.20171
MG1655_nuoA_b2288	2.35393	0.0174495	939.6	0.907826	0.40665	3811.4	1.16664
MG1655_rplF_b3305	3.1769	0.0174783	940.6	0.907915	0.306632	3594.4	1.20013
MG1655_xerC_b3811	2.87773	0.0175357	942.3	0.908679	0.35765	3720	1.18396
MG1655_yadM_b0138	2.24385	0.0177044	948.3	0.911827	0.228402	3316.6	1.22746
MG1655_yjdF_b4121	2.15776	0.0177453	949.8	0.912392	0.343298	3689.7	1.19176
MG1655_yhbQ_b3155	2.41231	0.0176744	947.2	0.912524	0.228194	3315.4	1.22747
MG1655_tdk_b1238	2.25936	0.0177032	948.2	0.912608	0.199973	3177.3	1.2277
MG1655_yeeD_b2012	2.46607	0.0179426	955.2	0.913193	0.364844	3734.7	1.18187
MG1655_rpsK_b3297	2.99632	0.0178456	952.7	0.913423	0.329044	3656.7	1.19617
MG1655_b0870	2.30249	0.018048	959.1	0.913429	0.401081	3801.4	1.16858
MG1655_b2463	2.146	0.0180065	957.5	0.913645	0.330422	3660.6	1.19627
MG1655_trpS_b3384	2.22753	0.0179011	953.9	0.913697	0.396562	3794.2	1.16997
MG1655_b1213	2.19645	0.0181075	960.3	0.913701	0.371005	3747.4	1.17843
MG1655_sbp_b3917	2.25768	0.0178196	952.1	0.913724	0.353622	3712.2	1.18714
MG1655_wcaE_b2055	2.39451	0.0179354	955	0.913876	0.372181	3750	1.17887
MG1655_fhuA_b0150	2.28976	0.0180377	958.8	0.914013	0.396981	3795.2	1.16955
MG1655_yihE_b3859	3.11713	0.017999	957.2	0.914231	0.316227	3621.9	1.19653
MG1655_b3247	2.617	0.0181933	963	0.91453	0.380564	3766.3	1.17513
MG1655_hemB_b0369	2.26443	0.0181844	962.8	0.915209	0.387441	3778	1.1722
MG1655_cydB_b0734	4.12352	0.0182789	965.1	0.915655	0.194901	3148.8	1.23144
MG1655_ybiC_b0801	2.11182	0.018404	968.3	0.916083	0.317935	3626.3	1.1968
MG1655_b3706	2.16335	0.0183547	967.5	0.916193	0.377528	3761.6	1.17771
MG1655_b0502	2.45553	0.0184392	969.5	0.916352	0.22879	3317.9	1.22749
MG1655_b1338	2.39793	0.018323	966.8	0.916398	0.394519	3791.3	1.17052
MG1655_rplN_b3310	2.78256	0.0184854	970.7	0.916619	0.351776	3707.7	1.18837
MG1655_ydiA_b1703	2.29888	0.018504	971.8	0.916792	0.384763	3773.4	1.17332
MG1655_b1107	2.51791	0.0185351	972.9	0.916965	0.344245	3691.1	1.19106
MG1655_tnaA_b3708	2.32311	0.0185809	974.8	0.917891	0.368458	3743.2	1.18008
MG1655_fusA_b3340	3.15759	0.0188214	982.3	0.920619	0.286419	3532	1.20711
MG1655_yhbP_b3154	2.16385	0.0187919	981.4	0.920638	0.319459	3629.8	1.19637
MG1655_b1663	2.51831	0.018786	981.4	0.921502	0.360992	3726.4	1.18261
MG1655_ydgC_b1607	2.79498	0.0187285	979.6	0.921543	0.099348	2416.1	1.16159
MG1655_crl_b0240	2.22644	0.0187547	980.6	0.921617	0.388241	3779	1.17033
MG1655_folP_b3177	3.04646	0.0189303	986.7	0.923876	0.314808	3618	1.19643
MG1655_b0831	2.33562	0.0190032	989	0.925164	0.37326	3752.5	1.17855
MG1655_b4223	2.97553	0.0190973	993	0.927171	0.133769	2738.6	1.20061
MG1655_recD_b2819	2.21682	0.0191872	995.9	0.927281	0.240043	3366	1.22178
MG1655_clpP_b0437	2.1754	0.0190906	992.5	0.92757	0.376165	3758.9	1.1776
MG1655_yphF_b2548	3.01353	0.0191811	995.9	0.928145	0.252009	3410.7	1.21377
MG1655_yohF_b2137	2.22994	0.0191722	995.5	0.928638	0.388081	3778.9	1.17103
MG1655_mrp_b2113	2.37702	0.0192269	998.3	0.928651	0.388202	3779	1.17069
MG1655_nuoF_b2284	2.20466	0.0194791	1006.7	0.929548	0.351677	3707.4	1.18865
MG1655_rfaC_b3621	2.10003	0.0192818	1000.4	0.92974	0.322382	3637.5	1.19419
MG1655_metC_b3008	2.42409	0.0194574	1006	0.92976	0.276034	3501	1.21142
MG1655_pldB_b3825	3.01449	0.0193621	1003.3	0.929842	0.301377	3580.5	1.20191
MG1655_rfaP_b3630	2.54673	0.019604	1009.9	0.929926	0.29613	3563.7	1.20558
MG1655_ydbA_2_b1405	2.25703	0.0194422	1005.3	0.929972	0.389092	3780.9	1.16947
MG1655_aroF_b2601	2.23083	0.0195309	1008.1	0.929982	0.385412	3774.4	1.17254
MG1655_ybeV_b0649	2.40186	0.0193502	1002.9	0.930334	0.200053	3177.7	1.22739
MG1655_yifE_b3764	4.49092	0.0198713	1018.1	0.930622	0.139776	2788.3	1.20237
MG1655_yhdH_b3253	2.33064	0.019333	1002.4	0.930734	0.383483	3771.6	1.17386
MG1655_csgB_b1041	2.09325	0.0194306	1005.2	0.930741	0.335369	3672.7	1.19205
MG1655_atpB_b3738	2.61433	0.0196001	1009.9	0.930783	0.361733	3728.8	1.18299
MG1655_yjcO_b4078	3.23913	0.0197504	1014.6	0.930826	0.190767	3125.5	1.23245
MG1655_talC_b3946	2.48435	0.0196821	1012.1	0.931095	0.302494	3583.4	1.20087
MG1655_b0795	2.23504	0.0199228	1019.8	0.931324	0.356103	3716.8	1.18445
MG1655_yafS_b0213	2.30377	0.0198655	1018	0.931382	0.363617	3732.8	1.18239
MG1655_yhjS_b3536	2.59092	0.0197265	1013.4	0.931434	0.360355	3724.9	1.18251
MG1655_b2512	2.51058	0.0198553	1017.2	0.931502	0.325318	3646.7	1.19564
MG1655_b1730	2.20556	0.0197482	1014.5	0.931589	0.243053	3378.3	1.2196
MG1655_yrhA_b3443	2.44012	0.0198153	1016.4	0.931622	0.171569	3011.5	1.22668
MG1655_hisH_b2023	2.27843	0.0201037	1025.2	0.932848	0.385647	3774.6	1.17187
MG1655_rlpA_b0633	2.90991	0.0200506	1023.5	0.932999	0.283539	3524.9	1.20964
MG1655_b1689	3.02764	0.0200253	1022.6	0.933029	0.302209	3582.2	1.20127
MG1655_lysC_b4024	2.08181	0.0201442	1026.6	0.933273	0.28117	3517.5	1.21043
MG1655_secF_b0409	2.13256	0.0200949	1024.8	0.933333	0.338122	3678.6	1.19126
MG1655_sucB_b0727	3.38021	0.0203742	1033.6	0.938783	0.239777	3365	1.22319
MG1655_corA_b3816	2.22733	0.020501	1037.2	0.941198	0.382434	3769.5	1.17357
MG1655_chaB_b1217	2.23422	0.020565	1038.7	0.941704	0.37683	3760.4	1.1777
MG1655_fldA_b0684	2.58316	0.0207816	1045.8	0.944715	0.322154	3636.7	1.19471
MG1655_b0123	2.07454	0.020817	1046.8	0.944765	0.314426	3617.1	1.19653
MG1655_ansB_b2957	2.04551	0.0209017	1048.8	0.944865	0.312893	3612.7	1.19705
MG1655_ydfH_b1540	2.08317	0.0208775	1048	0.944995	0.312146	3611.3	1.19698
MG1655_ftn_b1905	2.12017	0.0206819	1043.4	0.945109	0.355442	3715	1.18501
MG1655_b2538	2.04331	0.0209373	1050.1	0.945185	0.28212	3521.1	1.21042
MG1655_yggX_b2962	3.04155	0.0207624	1045.5	0.945298	0.289887	3543.5	1.20774
MG1655_yidA_b3697	2.16756	0.0207465	1045	0.945701	0.351926	3707.9	1.18767
MG1655_yedV_b1968	2.61087	0.0210444	1053.7	0.947572	0.341104	3684.8	1.19134
MG1655_ldhA_b1380	2.24431	0.0211569	1056.8	0.947803	0.288942	3540.2	1.20785
MG1655_msbB_b1855	2.63328	0.0211202	1055.9	0.947846	0.331838	3664.4	1.194
MG1655_relA_b2784	2.38615	0.0210984	1055	0.947889	0.370617	3747.1	1.17907
MG1655_hsdS_b4348	2.54234	0.0212396	1059.9	0.949731	0.322594	3638	1.19396
MG1655_yjgL_b4253	2.03791	0.0214604	1065.8	0.949911	0.324626	3644.8	1.1958
MG1655_ybaL_b0478	2.14141	0.0214336	1064.9	0.949955	0.353976	3712.6	1.18613
MG1655_hscA_b2526	3.04006	0.0213349	1062.1	0.95	0.199589	3174.9	1.22915
MG1655_yqaB_b2690	2.40613	0.021405	1064.3	0.950268	0.354908	3713.8	1.18576
MG1655_kdsB_b0918	2.04493	0.0213106	1061.5	0.950313	0.276134	3501.3	1.21068
MG1655_cybB_b1418	2.18522	0.021389	1063.7	0.950581	0.362854	3731.5	1.18273
MG1655_cysZ_b2413	4.23209	0.0216099	1070.6	0.952491	0.144409	2823.5	1.20405
MG1655_ygiC_b3038	2.84531	0.0216467	1071.6	0.952533	0.253379	3417.5	1.2136
MG1655_yfaE_b2236	2.25617	0.0215952	1070.4	0.953161	0.240901	3369.6	1.22131
MG1655_hcaB_b2541	2.11516	0.0218139	1075.2	0.953191	0.364548	3734.3	1.18211
MG1655_ogrK_b2082	4.25524	0.0217373	1073.5	0.953375	0.0837349	2234	1.13114
MG1655_ycbK_b0926	2.0628	0.021781	1074.5	0.953416	0.249715	3403.3	1.2146
MG1655_rhsD_b0497	2.17363	0.0219485	1079.8	0.955575	0.320644	3632.9	1.19582
MG1655_b1392	2.04063	0.0223	1089	0.956102	0.351489	3707	1.1889
MG1655_sohB_b1272	2.63887	0.0222681	1088.3	0.956327	0.326209	3649.8	1.19626
MG1655_ppiB_b0525	2.59179	0.0219474	1079.8	0.956422	0.33326	3667.9	1.19281
MG1655_trpB_b1261	3.03012	0.0224292	1093.3	0.956518	0.239566	3364.4	1.22342
MG1655_yccK_b0969	2.03633	0.022196	1086.8	0.95669	0.271228	3485.8	1.21203
MG1655_ygbM_b2739	2.08563	0.0223478	1090.8	0.956842	0.349317	3703.7	1.19013
MG1655_talB_b0008	2.14165	0.0220995	1084.3	0.957017	0.370227	3746.4	1.1796
MG1655_ycgK_b1178	2.03191	0.0220321	1082.4	0.957029	0.335745	3673	1.19176
MG1655_b3481	2.04166	0.0222673	1088.2	0.95708	0.164051	2967.4	1.22671
MG1655_ycdX_b1034	2.81457	0.0220787	1083.5	0.957155	0.307908	3598.5	1.1995
MG1655_yhiR_b3499	2.58399	0.0225119	1095	0.957168	0.190205	3124	1.23235
MG1655_ynjA_b1753	2.12139	0.0225518	1096	0.957205	0.341713	3686.2	1.1914
MG1655_pal_b0741	2.34601	0.0224251	1093.2	0.957268	0.35852	3721.9	1.18381
MG1655_b1458	2.77949	0.0223939	1092.4	0.957406	0.247214	3394.6	1.21801
MG1655_yccM_b0992	2.15824	0.0221872	1086.7	0.957445	0.245041	3387.8	1.21776
MG1655_yiiF_b3890	2.51985	0.0221582	1086.4	0.958025	0.00829121	580.4	0.733755
MG1655_yafV_b0219	2.1553	0.0227633	1101.8	0.958921	0.366853	3739.4	1.18037
MG1655_ndh_b1109	2.02534	0.0228074	1103.2	0.959304	0.193782	3142.2	1.23224
MG1655_agaV_b3133	2.04497	0.0227623	1101.7	0.959669	0.239835	3365.2	1.22282
MG1655_yceH_b1067	2.44173	0.0228643	1104.8	0.959861	0.345777	3695.7	1.19139
MG1655_sspA_b3229	3.57134	0.022747	1101.2	0.96007	0.16487	2972.2	1.22616
MG1655_yqiA_b3031	3.85712	0.0227265	1100.8	0.960558	0.154098	2890.8	1.21309
MG1655_yidW_b3695	2.1542	0.0230933	1111.8	0.961765	0.180547	3065.4	1.22763
MG1655_yeeX_b2007	2.18992	0.0229828	1108.2	0.961979	0.366865	3739.5	1.18003
MG1655_modE_b0761	2.53073	0.0239121	1137.2	0.962098	0.316264	3621.9	1.19614
MG1655_iscS_b2530	2.69738	0.0230841	1111.5	0.962338	0.301601	3581.2	1.20134
MG1655_atpH_b3735	3.13232	0.0230364	1109.6	0.962359	0.22029	3279.8	1.23069
MG1655_ycjF_b1322	2.09665	0.0239504	1138.6	0.962468	0.262026	3451.1	1.21518
MG1655_b3531	2.29093	0.0230618	1110.7	0.962478	0.359446	3723.3	1.1835
MG1655_priC_b0467	2.01366	0.0239016	1136.7	0.962489	0.275249	3498.6	1.21143
MG1655_b1781	2.23731	0.0238717	1135.9	0.962627	0.225843	3305.4	1.22969
MG1655_tilS_b0188	2.12175	0.0239942	1140.9	0.962785	0.306653	3594.5	1.19977
MG1655_ycbQ_b0938	2.7396	0.0238637	1135.4	0.96302	0.0666246	2002.4	1.08826
MG1655_b1533	2.07885	0.023837	1134.8	0.963328	0.354165	3712.7	1.18579
MG1655_b2603	2.55065	0.0232499	1116.6	0.963417	0.314421	3617.1	1.19692
MG1655_yeiI_b2160	2.06315	0.0239924	1140.7	0.963429	0.34931	3703.7	1.19052
MG1655_yhjG_b3524	2.15434	0.0237767	1133	0.963435	0.34966	3704.8	1.19011
MG1655_yhgH_b3413	2.05377	0.0231701	1114.7	0.96344	0.335014	3672.6	1.19318
MG1655_iclR_b4018	2.96049	0.0238061	1134	0.963466	0.237983	3357.9	1.22372
MG1655_b2294	2.02345	0.0237467	1132.1	0.963489	0.348415	3701	1.19003
MG1655_tldD_b3244	2.32607	0.0232247	1115.8	0.963558	0.353631	3712.2	1.18676
MG1655_lar_b1348	2.03213	0.0240697	1144	0.963774	0.30281	3584.3	1.20037
MG1655_thrL_b0001	2.0485	0.0240547	1143.4	0.964081	0.353597	3712.2	1.18752
MG1655_ydaC_b1347	2.18391	0.0237395	1131.9	0.96414	0.281283	3517.9	1.21015
MG1655_ubiH_b2907	2.3221	0.0237011	1130.2	0.964334	0.321386	3634.9	1.1953
MG1655_ykgM_b0296	2.32492	0.023726	1131.3	0.96445	0.347783	3699.4	1.19028
MG1655_yjeT_b4176	2.29333	0.0236536	1128.5	0.96453	0.252649	3413.7	1.21354
MG1655_yajC_b0407	2.11547	0.0236828	1129.6	0.964646	0.360062	3724.7	1.1832
MG1655_yjiZ_b4356	1.97257	0.0241309	1147.1	0.96476	0.234966	3344	1.22401
MG1655_b1591	2.31788	0.0241036	1146.2	0.964815	0.209985	3228.5	1.22663
MG1655_yfjL_b2628	2.03193	0.023635	1128	0.964927	0.343275	3689.5	1.19208
MG1655_b0832	2.2947	0.0242066	1150.6	0.965268	0.329436	3658	1.19621
MG1655_tesB_b0452	3.66662	0.0241541	1149	0.965546	0.167172	2983.2	1.22413
MG1655_xthA_b1749	2.3989	0.0236327	1127.8	0.965582	0.335226	3672.6	1.1924
MG1655_acnA_b1276	2.00155	0.0234049	1121.2	0.965719	0.277506	3505.2	1.21078
MG1655_idnR_b4264	1.98398	0.0233794	1120.4	0.965862	0.251755	3410	1.21396
MG1655_ychP_b1220	1.99045	0.0242004	1150.5	0.965995	0.320756	3633	1.19507
MG1655_b2539	1.98752	0.02347	1122.7	0.966179	0.224895	3301.5	1.23053
MG1655_yihX_b3885	2.78581	0.0236319	1127.8	0.96641	0.265403	3464.3	1.21427
MG1655_cspB_b1557	2.42369	0.0235377	1125.3	0.966753	0.0992157	2414.8	1.16152
MG1655_yhbE_b3184	2.20658	0.0235791	1126.5	0.966953	0.193741	3142.1	1.23268
MG1655_b1627	1.98269	0.0236141	1127.5	0.966981	0.206616	3211.5	1.2267
MG1655_cobS_b1992	2.05194	0.0235219	1124.6	0.966982	0.328715	3656	1.19634
MG1655_accC_b3256	2.24549	0.0244318	1156.3	0.967615	0.238942	3361.9	1.22429
MG1655_suhB_b2533	2.23023	0.0245227	1158.8	0.968087	0.148298	2853.7	1.20919
MG1655_b1432	1.97016	0.02442	1155.9	0.96809	0.294628	3559.3	1.20532
MG1655_gpmB_b4395	1.99457	0.0243847	1155	0.968148	0.295205	3560.6	1.20535
MG1655_surE_b2744	2.36788	0.0245199	1158.8	0.968896	0.336953	3676.1	1.19083
MG1655_dcm_b1961	2.30837	0.0246204	1161	0.969115	0.345177	3693.7	1.19113
MG1655_rfaG_b3631	2.17272	0.0246796	1162.7	0.969725	0.267387	3471.8	1.21264
MG1655_yrdC_b3282	2.0803	0.0247306	1164.1	0.970083	0.320454	3632.5	1.19608
MG1655_b1398	2.24896	0.0247977	1165.7	0.970608	0.252852	3414.6	1.21343
MG1655_oraA_b2698	2.47411	0.0250444	1171.8	0.971642	0.307321	3596.7	1.1997
MG1655_mltB_b2701	2.19785	0.0250212	1171	0.971784	0.346705	3697.6	1.19124
MG1655_yiiX_b3937	2.25273	0.0250086	1170.7	0.972342	0.13689	2765.4	1.20235
MG1655_intD_b0537	2.20434	0.0249854	1170	0.972569	0.350831	3706.4	1.18986
MG1655_ptxA_b4195	2.03156	0.0249821	1169.8	0.973211	0.348263	3700.6	1.19029
MG1655_b0725	3.02403	0.0254458	1182.5	0.977273	0.236515	3350.6	1.22285
MG1655_gltB_b3212	2.16838	0.0253619	1179.7	0.977382	0.199655	3175.3	1.22883
MG1655_b2291	2.45334	0.025437	1182.1	0.97775	0.283725	3525.3	1.20937
MG1655_fpr_b3924	2.13459	0.025411	1181.6	0.978146	0.264428	3460.3	1.21499
MG1655_b2756	2.55031	0.0255911	1188	0.981007	0.294111	3557.7	1.20723
MG1655_polA_b3863	2.08436	0.0257587	1191.5	0.981466	0.322093	3636.5	1.19504
MG1655_ybdM_b0601	2.23199	0.0257575	1191.5	0.982275	0.344711	3692.6	1.19116
MG1655_b2618	2.15152	0.0261175	1202.5	0.982435	0.346125	3696.6	1.1913
MG1655_yeiR_b2173	1.95945	0.0257427	1191.2	0.982838	0.241809	3373	1.22122
MG1655_slyB_b1641	1.97869	0.0260504	1200.3	0.983047	0.331906	3664.5	1.19365
MG1655_nuoN_b2276	2.14746	0.0260746	1201.3	0.983061	0.328401	3654.8	1.19633
MG1655_yfiD_b2579	2.33917	0.0261065	1202.4	0.983156	0.324683	3645	1.19547
MG1655_yraN_b3148	2.09229	0.0259285	1197.2	0.98373	0.23545	3346.5	1.22358
MG1655_b0359	1.94377	0.0262333	1206.2	0.98385	0.0309486	1327	0.955364
MG1655_ybbC_b0498	1.99813	0.0260494	1200.3	0.983852	0.298928	3572	1.2035
MG1655_uvrA_b4058	2.5218	0.0260197	1199.5	0.984003	0.261069	3447.5	1.21434
MG1655_ycfC_b1132	2.25937	0.0262121	1205.5	0.984082	0.249229	3401.4	1.21696
MG1655_yjdI_b4126	1.97411	0.0259028	1196.8	0.984211	0.321621	3635.5	1.1951
MG1655_ytfI_b4215	2.52124	0.0260131	1199.5	0.984811	0.26091	3446.8	1.21452
MG1655_leuS_b0642	2.12244	0.0258962	1196.6	0.984856	0.330852	3661.8	1.1951
MG1655_rpsA_b0911	3.33965	0.0265848	1216.2	0.986375	0.165778	2975.9	1.22465
MG1655_mutY_b2961	2.89909	0.0264792	1212.3	0.986412	0.204995	3201.9	1.22725
MG1655_rho_b3783	2.35648	0.0264429	1211.4	0.986482	0.309183	3603.5	1.19877
MG1655_yqeF_b2844	2.66676	0.0265658	1215.4	0.986526	0.240026	3365.9	1.22219
MG1655_map_b0168	2.5177	0.0265242	1214.2	0.987154	0.284676	3528	1.20863
MG1655_b1389	2.07593	0.0265641	1215.3	0.987246	0.29538	3561.1	1.20511
MG1655_ydfD_b1576	2.68513	0.0264419	1211.4	0.987286	0.0346074	1409.8	0.968269
MG1655_b2420	2.16499	0.0266702	1218.4	0.987358	0.313559	3614.3	1.19679
MG1655_yfiN_b2604	2.04066	0.0268364	1222.9	0.988601	0.199898	3176.9	1.22897
MG1655_gloB_b0212	2.27577	0.0267955	1222	0.988673	0.297295	3567	1.20466
MG1655_yedW_b1969	1.94893	0.0268873	1224.2	0.988853	0.244136	3384.8	1.22063
MG1655_truA_b2318	2.60211	0.0267774	1221.6	0.98915	0.267285	3471.7	1.21346
MG1655_ribF_b0025	2.64969	0.0273471	1238	0.9904	0.242918	3377.6	1.22067
MG1655_recE_b1350	2.30332	0.0269703	1227.9	0.991041	0.06249	1936.8	1.0772
MG1655_ubiX_b2311	1.92425	0.027346	1238	0.991193	0.194921	3148.9	1.231
MG1655_yhjN_b3532	1.93604	0.0271562	1232.5	0.991553	0.157602	2917.9	1.21731
MG1655_chaA_b1216	2.00855	0.0270503	1229.7	0.991694	0.333697	3669.2	1.19285
MG1655_yrbE_b3194	2.00906	0.0273395	1237.8	0.991827	0.338437	3679.2	1.19107
MG1655_mdh_b3236	2.20537	0.0270809	1230.9	0.991861	0.336815	3675.8	1.19112
MG1655_cpxA_b3911	2.15737	0.0273214	1236.9	0.991901	0.319622	3630.2	1.19572
MG1655_yjbB_b4020	2.11554	0.0271333	1232.2	0.99211	0.290253	3544.8	1.20736
MG1655_yfhB_b2560	2.03413	0.0273172	1236.8	0.992616	0.33131	3663.1	1.19436
MG1655_b1834	2.02655	0.0272775	1236.1	0.992851	0.340054	3682.4	1.19094
MG1655_yiaF_b3554	2.11111	0.027574	1243.3	0.993051	0.336388	3674.9	1.19122
MG1655_yhhY_b3441	2.22534	0.0272595	1235.5	0.993167	0.113352	2557.3	1.17415
MG1655_yraL_b3146	2.08614	0.027533	1242.5	0.993205	0.316009	3621.6	1.19722
MG1655_lipB_b0630	1.98778	0.0276571	1246	0.994413	0.311861	3610.5	1.19751
MG1655_cobU_b1993	2.13117	0.0277638	1248.9	0.995139	0.192149	3133.8	1.23136
MG1655_yaaA_b0006	2.17734	0.0277543	1248.6	0.995694	0.0507003	1739.2	1.03217
MG1655_b1355	2.04773	0.0278792	1252.7	0.995787	0.203637	3195.9	1.22778
MG1655_hybF_b2991	1.99889	0.0278783	1252.7	0.996579	0.304182	3587.7	1.1999
MG1655_blc_b4149	1.90562	0.0278479	1251.8	0.996656	0.29912	3572.7	1.20293
MG1655_yhbT_b3157	2.02361	0.028168	1260.4	0.999524	0.302522	3583.4	1.20047
MG1655_speG_b1584	1.88285	0.0281033	1258.6	0.999682	0.234648	3342.3	1.22473
MG1655_b4140	0.0704137	0.988734	4070	1	4.48537294518858e-08	0	0
MG1655_cdd_b2143	0.12561	0.968339	4070	1	7.97399634700192e-07	0	0
MG1655_gntP_b4321	0.105455	0.977071	4070	1	4.18501314975184e-07	0	0
MG1655_grxA_b0849	0.128319	0.962337	4070	1	2.58383586988046e-07	0	0
MG1655_hokB_b4428	0.109392	0.976827	4070	1	4.0848932179396e-07	0	0
MG1655_ryjA_b4459	0.0864864	0.983383	4070	1	1.84220674534531e-07	0	0
MG1655_trxC_b2582	0.0984874	0.978714	4070	1	1.31179359547777e-07	0	0
MG1655_ycdZ_b1036	0.0927421	0.982891	4070	1	1.69091440394014e-07	0	0
MG1655_yfiK_b2578	0.12921	0.965354	4070	1	5.28633239968654e-07	0	0
MG1655_ygbA_b2732	0.0794191	0.986541	4070	1	7.22643418947049e-08	0	0
MG1655_yjfY_b4199	0.104484	0.978283	4070	1	3.54528386692782e-07	0	0
MG1655_ynfM_b1596	0.0299977	0.999017	4070	1	1.33493242416327e-10	0	0
MG1655_ytfE_b4209	0.124878	0.964501	4070	1	1.2533532204644e-07	0	0
MG1655_ytfQ_b4227	0.111781	0.974649	4070	1	5.62273537057568e-07	0	0
MG1655_ytfS_b4229	0.121313	0.970047	4070	1	8.04667600120636e-07	0	0
MG1655_yhfY_b3382	0.14003	0.958165	4070	1	1.32027783266245e-06	0.1	0.00454545
MG1655_b1649	0.155409	0.956116	4070	1	2.59273541937488e-06	0.3	0.0103448
MG1655_ybiM_b0806	0.16039	0.956647	4070	1	3.0767522512115e-06	0.5	0.016129
MG1655_yhfZ_b3383	0.156387	0.957122	4070	1	2.98568019471858e-06	0.5	0.0166667
MG1655_melR_b4118	0.166182	0.95308	4070	1	4.08168938012161e-06	0.8	0.0222222
MG1655_b1688	2.21739	0.0281571	1260	1	0.276994	3503.8	1.21113
MG1655_rplU_b3186	2.44156	0.028226	1262.4	1.00032	0.294499	3558.6	1.20549
MG1655_recT_b1349	2.03981	0.0287527	1274.2	1.00252	0.330453	3660.6	1.19588
MG1655_ytfG_b4211	2.30791	0.0287499	1274	1.00315	0.298017	3569.1	1.20415
MG1655_caiB_b0038	2.08888	0.028837	1276.3	1.00338	0.164073	2967.8	1.22636
MG1655_htrL_b3618	1.87411	0.028713	1273.4	1.00347	0.243022	3378	1.21993
MG1655_glnE_b3053	2.03998	0.0286255	1271.6	1.00363	0.14303	2814.1	1.20364
MG1655_b1725	2.32147	0.0287006	1273	1.00394	0.285773	3530.6	1.20787
MG1655_lepA_b2569	1.96695	0.028623	1271.6	1.00442	0.289974	3543.8	1.20743
MG1655_b2362	1.94763	0.0285834	1271.1	1.00482	0.227082	3310.8	1.22804
MG1655_rbsA_b3749	0.157069	0.948414	4069.9	1.00491	1.85110629483973e-06	0.2	0.00769231
MG1655_ybaE_b0445	0.168123	0.94775	4069.9	1.00516	3.62982958712483e-06	0.7	0.0212121
MG1655_spy_b1743	3.71175	0.0285672	1270.7	1.0053	0.125483	2672	1.19286
MG1655_frdA_b4154	2.3796	0.0285242	1269.8	1.00538	0.1706	3005.9	1.2259
[truncated: 2,776 more rows]
